# Supplementary material for: Adaptively capturing the heterogeneity of expression for cancer biomarker identification
Source: BMC Bioinformatics. 2018 Nov 3;19:401. doi: 10.1186/s12859-018-2437-2 (PMC6215657; doi:10.1186/s12859-018-2437-2)
Supplement: Supplementary file 2 — Table S1. List of 1104 DEGs identified on the three lung cancer data sets with negative aGRP statistics. (XLS 327 kb) [file 12859_2018_2437_MOESM2_ESM.xls]

## Sheet: Sheet1
			Landi's data			Selamat's			Su's
	gID	gSymbol	agrp_sta	agrp_P	agrp_P.adj	agrp_sta	agrp_P	agrp_P.adj	agrp_sta	agrp_P	agrp_P.adj	Median_sta
ILMN_1714567	79026	AHNAK	-0.959887	0	0	-0.979107	8.91e-11	1.22e-07	-0.859691	6e-15	1.65e-13	-0.959887
ILMN_1796801	10351	ABCA8	-0.989444	0	0	-0.973409	1.14e-10	1.22e-07	-0.985137	0	0	-0.985137
ILMN_2301624	23499	MACF1	-0.965517	0	0	-0.97151	1.24e-10	1.22e-07	-0.708086	1.31e-10	1.32e-09	-0.965517
ILMN_1656287	9806	SPOCK2	-0.978888	0	0	-0.965812	1.59e-10	1.22e-07	-0.975624	0	0	-0.975624
ILMN_1689518	5175	PECAM1	-0.999296	0	0	-0.963913	1.73e-10	1.22e-07	-0.998216	0	0	-0.998216
ILMN_1743445	11170	FAM107A	-0.98874	0	0	-0.958215	2.21e-10	1.22e-07	-0.982759	0	0	-0.982759
ILMN_1656927	9037	SEMA5A	-0.978184	0	0	-0.958215	2.21e-10	1.22e-07	-0.745541	1.32e-11	1.63e-10	-0.958215
ILMN_1679797	104	ADARB1	-0.98874	0	0	-0.956315	2.4e-10	1.27e-07	-0.950654	0	0	-0.956315
ILMN_1704665	2824	GPM6B	-0.976073	0	0	-0.950617	3.06e-10	1.39e-07	-0.93044	0	0	-0.950617
ILMN_2257015	177	AGER	-0.973962	0	0	-0.950617	3.06e-10	1.39e-07	-0.995244	0	0	-0.973962
ILMN_1682176	7123	CLEC3B	-0.992259	0	0	-0.944919	3.9e-10	1.41e-07	-0.996433	0	0	-0.992259
ILMN_1658835	858	CAV2	-0.972555	0	0	-0.944919	3.9e-10	1.41e-07	-0.98157	0	0	-0.972555
ILMN_1716869	2823	GPM6A	-0.988037	0	0	-0.94302	4.23e-10	1.41e-07	-0.926278	0	0	-0.94302
ILMN_2149226	857	CAV1	-0.979592	0	0	-0.941121	4.58e-10	1.41e-07	-0.999405	0	0	-0.979592
ILMN_1695157	762	CA4	-0.962702	0	0	-0.941121	4.58e-10	1.41e-07	-0.98038	0	0	-0.962702
ILMN_1704753	2034	EPAS1	-0.997185	0	0	-0.939221	4.96e-10	1.43e-07	-0.98038	0	0	-0.98038
ILMN_1777190	1675	CFD	-0.959184	0	0	-0.937322	5.38e-10	1.48e-07	-0.995244	0	0	-0.959184
ILMN_1707612	2277	FIGF	-0.976073	0	0	-0.935423	5.83e-10	1.53e-07	-0.913199	2.22e-16	9.37e-15	-0.935423
ILMN_1755657	54922	RASIP1	-0.98311	0	0	-0.931624	6.83e-10	1.53e-07	-0.923306	0	0	-0.931624
ILMN_1662419	1346	COX7A1	-0.965517	0	0	-0.931624	6.83e-10	1.53e-07	-0.98692	0	0	-0.965517
ILMN_1773006	2167	FABP4	-0.976073	0	0	-0.929725	7.4e-10	1.53e-07	-1	0	0	-0.976073
ILMN_1713744	56967	C14orf132	-0.977481	0	0	-0.927825	8.01e-10	1.53e-07	-0.951249	0	0	-0.951249
ILMN_2345292	5348	FXYD1	-0.973258	0	0	-0.927825	8.01e-10	1.53e-07	-0.950654	0	0	-0.950654
ILMN_2096719	2869	GRK5	-0.996481	0	0	-0.927437	8.14e-10	1.54e-07	-0.944114	0	0	-0.944114
ILMN_2066151	7010	TEK	-0.995074	0	0	-0.925926	8.67e-10	1.57e-07	-0.998216	0	0	-0.995074
ILMN_1800626	27244	SESN1	-0.972555	0	0	-0.925926	8.67e-10	1.57e-07	-0.940547	0	0	-0.940547
ILMN_1675417	57608	KIAA1462	-0.993666	0	0	-0.922127	1.02e-09	1.68e-07	-0.679548	6.96e-10	6.16e-09	-0.922127
ILMN_2410713	2264	FGFR4	-0.959887	0	0	-0.918329	1.19e-09	1.72e-07	-0.900119	2.22e-16	9.37e-15	-0.918329
ILMN_1805842	2273	FHL1	-0.98874	0	0	-0.916429	1.28e-09	1.72e-07	-0.988109	0	0	-0.988109
ILMN_1660890	33	ACADL	-0.978888	0	0	-0.916429	1.28e-09	1.72e-07	-0.946492	0	0	-0.946492
ILMN_1672503	1808	DPYSL2	-0.963406	0	0	-0.916429	1.28e-09	1.72e-07	-0.915577	0	0	-0.916429
ILMN_2218208	8404	SPARCL1	-0.962702	0	0	-0.916429	1.28e-09	1.72e-07	-0.978002	0	0	-0.962702
ILMN_2234956	3953	LEPR	-0.962702	0	0	-0.916429	1.28e-09	1.72e-07	-0.909631	2.22e-16	9.37e-15	-0.916429
ILMN_2149782	10266	RAMP2	-0.997889	0	0	-0.91453	1.39e-09	1.72e-07	-0.945898	0	0	-0.945898
ILMN_1675936	51751	HIGD1B	-0.988037	0	0	-0.91453	1.39e-09	1.72e-07	-0.987515	0	0	-0.987515
ILMN_1669667	64236	PDLIM2	-0.970443	0	0	-0.91453	1.39e-09	1.72e-07	-0.552319	5.37e-07	2.78e-06	-0.91453
ILMN_2384241	7048	TGFBR2	-0.96411	0	0	-0.91453	1.39e-09	1.72e-07	-0.963139	0	0	-0.963139
ILMN_1800078	4005	LMO2	-0.963406	0	0	-0.910731	1.62e-09	1.88e-07	-0.907253	2.22e-16	9.37e-15	-0.910731
ILMN_1759023	7466	WFS1	-0.95848	0	0	-0.910731	1.62e-09	1.88e-07	-0.824019	7.53e-14	1.53e-12	-0.910731
ILMN_1752755	7450	VWF	-0.998593	0	0	-0.908832	1.76e-09	1.97e-07	-0.988704	0	0	-0.988704
ILMN_1708615	7148	TNXB	-0.966221	0	0	-0.908832	1.76e-09	1.97e-07	-0.428656	0.000100178	0.000351245	-0.908832
ILMN_1760493	55679	LIMS2	-0.987333	0	0	-0.906933	1.9e-09	2.04e-07	-0.992866	0	0	-0.987333
ILMN_1728570	6943	TCF21	-0.989444	0	0	-0.905033	2.05e-09	2.07e-07	-0.995838	0	0	-0.989444
ILMN_1656285	25840	METTL7A	-0.984518	0	0	-0.905033	2.05e-09	2.07e-07	-0.772889	2.31e-12	3.3e-11	-0.905033
ILMN_1715417	6403	SELP	-0.974666	0	0	-0.905033	2.05e-09	2.07e-07	-0.958383	0	0	-0.958383
ILMN_2341254	90627	STARD13	-0.993666	0	0	-0.903134	2.21e-09	2.15e-07	-0.964328	0	0	-0.964328
ILMN_1672350	58494	JAM2	-0.990852	0	0	-0.903134	2.21e-09	2.15e-07	-0.996433	0	0	-0.990852
ILMN_1719236	1003	CDH5	-0.997185	0	0	-0.901235	2.39e-09	2.19e-07	-0.988704	0	0	-0.988704
ILMN_1748450	6886	TAL1	-0.997185	0	0	-0.901235	2.39e-09	2.19e-07	-0.609394	3.2e-08	2.09e-07	-0.901235
ILMN_1768812	53826	FXYD6	-0.98874	0	0	-0.901235	2.39e-09	2.19e-07	-0.960761	0	0	-0.960761
ILMN_1800697	9079	LDB2	-0.999296	0	0	-0.899335	2.58e-09	2.31e-07	-1	0	0	-0.999296
ILMN_2065745	10268	RAMP3	-0.980296	0	0	-0.899335	2.58e-09	2.31e-07	-0.969084	0	0	-0.969084
ILMN_1735930	10365	KLF2	-0.959184	0	0	-0.899335	2.58e-09	2.31e-07	-0.912604	2.22e-16	9.37e-15	-0.912604
ILMN_1798690	57188	ADAMTSL3	-0.980999	0	0	-0.898947	2.62e-09	2.33e-07	-0.87396	2.22e-15	6.94e-14	-0.898947
ILMN_1770084	6867	TACC1	-0.993666	0	0	-0.893637	3.25e-09	2.53e-07	-0.967895	0	0	-0.967895
ILMN_2172969	29091	STXBP6	-0.959184	0	0	-0.891738	3.51e-09	2.61e-07	-0.877527	1.78e-15	5.7e-14	-0.891738
ILMN_1811598	125	ADH1B	-0.978184	0	0	-0.889839	3.79e-09	2.77e-07	-1	0	0	-0.978184
ILMN_1778240	54438	GFOD1	-0.971147	0	0	-0.889839	3.79e-09	2.77e-07	-0.812723	1.64e-13	3.07e-12	-0.889839
ILMN_1751904	1910	EDNRB	-0.989444	0	0	-0.887939	4.09e-09	2.89e-07	-0.994055	0	0	-0.989444
ILMN_2043265	64397	ZFP106	-0.997185	0	0	-0.878443	5.97e-09	3.75e-07	-0.911415	2.22e-16	9.37e-15	-0.911415
ILMN_1803423	9459	ARHGEF6	-0.972555	0	0	-0.878054	6.06e-09	3.79e-07	-0.969679	0	0	-0.969679
ILMN_2112638	79987	SVEP1	-0.970443	0	0	-0.874255	7.04e-09	4.23e-07	-0.977408	0	0	-0.970443
ILMN_1666122	57493	HEG1	-0.969036	0	0	-0.872745	7.47e-09	4.33e-07	-0.98038	0	0	-0.969036
ILMN_1685917	51705	EMCN	-0.973258	0	0	-0.870845	8.05e-09	4.58e-07	-0.978002	0	0	-0.973258
ILMN_1782086	8639	AOC3	-0.990148	0	0	-0.868946	8.67e-09	4.84e-07	-0.960761	0	0	-0.960761
ILMN_2185984	23328	SASH1	-0.980999	0	0	-0.867047	9.34e-09	5.04e-07	-0.909037	2.22e-16	9.37e-15	-0.909037
ILMN_1651705	847	CAT	-0.984518	0	0	-0.863248	1.08e-08	5.55e-07	-0.951249	0	0	-0.951249
ILMN_1689160	64174	DPEP2	-0.981703	0	0	-0.862859	1.1e-08	5.61e-07	-0.969679	0	0	-0.969679
ILMN_1807919	7145	TNS1	-0.98311	0	0	-0.861349	1.17e-08	5.77e-07	-0.407253	0.000219091	0.000727661	-0.861349
ILMN_2341229	947	CD34	-0.973258	0	0	-0.861349	1.17e-08	5.77e-07	-0.945303	0	0	-0.945303
ILMN_1764577	4242	MFNG	-0.967628	0	0	-0.859449	1.26e-08	6.08e-07	-0.984542	0	0	-0.967628
ILMN_1690289	53905	DUOX1	-0.990852	0	0	-0.85755	1.35e-08	6.4e-07	-0.906659	2.22e-16	9.37e-15	-0.906659
ILMN_1715788	79812	MMRN2	-0.995778	0	0	-0.855651	1.46e-08	6.75e-07	-0.846611	1.55e-14	3.82e-13	-0.855651
ILMN_1815690	7075	TIE1	-0.981703	0	0	-0.855651	1.46e-08	6.75e-07	-0.982759	0	0	-0.981703
ILMN_1728197	7122	CLDN5	-0.982407	0	0	-0.853751	1.57e-08	7.11e-07	-0.974435	0	0	-0.974435
ILMN_1807493	94	ACVRL1	-0.959887	0	0	-0.851852	1.68e-08	7.44e-07	-0.973841	0	0	-0.959887
ILMN_1784287	7049	TGFBR3	-0.98311	0	0	-0.849953	1.81e-08	7.82e-07	-0.967301	0	0	-0.967301
ILMN_1680973	2294	FOXF1	-0.991555	0	0	-0.846154	2.1e-08	8.47e-07	-0.934007	0	0	-0.934007
ILMN_1729216	1410	CRYAB	-0.979592	0	0	-0.846154	2.1e-08	8.47e-07	-0.970868	0	0	-0.970868
ILMN_1796094	948	CD36	-0.971851	0	0	-0.846154	2.1e-08	8.47e-07	-0.944114	0	0	-0.944114
ILMN_2049184	1776	DNASE1L3	-0.973962	0	0	-0.834758	3.23e-08	1.15e-06	-0.997027	0	0	-0.973962
ILMN_1697548	23266	LPHN2	-0.96974	0	0	-0.834758	3.23e-08	1.15e-06	-0.823424	7.86e-14	1.58e-12	-0.834758
ILMN_2076600	9452	ITM2A	-0.963406	0	0	-0.834758	3.23e-08	1.15e-06	-0.958383	0	0	-0.958383
ILMN_1735779	3764	KCNJ8	-0.967628	0	0	-0.832858	3.47e-08	1.22e-06	-0.894768	4.44e-16	1.73e-14	-0.894768
ILMN_1760574	10742	RAI2	-0.981703	0	0	-0.82906	4e-08	1.36e-06	-0.950654	0	0	-0.950654
ILMN_2341343	185	AGTR1	-0.993666	0	0	-0.815764	6.57e-08	1.92e-06	-0.941141	0	0	-0.941141
ILMN_2129161	2615	LRRC32	-0.967628	0	0	-0.811966	7.55e-08	2.14e-06	-0.921522	0	0	-0.921522
ILMN_1779071	9638	FEZ1	-0.981703	0	0	-0.806268	9.31e-08	2.49e-06	-0.953032	0	0	-0.953032
ILMN_1745607	2	A2M	-0.98311	0	0	-0.80057	1.15e-07	2.91e-06	-0.765755	3.67e-12	5.03e-11	-0.80057
ILMN_1743367	8322	FZD4	-0.98874	0	0	-0.79867	1.23e-07	3.05e-06	-0.948276	0	0	-0.948276
ILMN_1676449	9353	SLIT2	-0.987333	0	0	-0.796771	1.31e-07	3.22e-06	-0.883472	1.11e-15	3.81e-14	-0.883472
ILMN_1726666	2878	GPX3	-0.967628	0	0	-0.794872	1.41e-07	3.4e-06	-0.960166	0	0	-0.960166
ILMN_1773901	23673	STX12	-0.978888	0	0	-0.792972	1.51e-07	3.56e-06	-0.929845	0	0	-0.929845
ILMN_1711157	4855	NOTCH4	-0.978888	0	0	-0.792972	1.51e-07	3.56e-06	-0.856718	7.55e-15	2e-13	-0.856718
ILMN_1753613	3202	HOXA5	-0.960591	0	0	-0.792972	1.51e-07	3.56e-06	-0.941736	0	0	-0.941736
ILMN_1811313	6586	SLIT3	-0.978888	0	0	-0.788785	1.75e-07	4e-06	-0.93044	0	0	-0.93044
ILMN_1768483	3777	KCNK3	-0.987333	0	0	-0.787274	1.85e-07	4.16e-06	-0.717004	7.67e-11	8.11e-10	-0.787274
ILMN_1706344	57406	ABHD6	-0.959887	0	0	-0.779677	2.42e-07	5.15e-06	-0.900119	2.22e-16	9.37e-15	-0.900119
ILMN_1792571	22899	ARHGEF15	-0.968332	0	0	-0.756885	5.37e-07	9.66e-06	-0.766944	3.4e-12	4.7e-11	-0.766944
ILMN_1671106	2701	GJA4	-0.980999	0	0	-0.753086	6.12e-07	1.07e-05	-0.928062	0	0	-0.928062
ILMN_1692824	443	ASPA	-0.966925	0	0	-0.753086	6.12e-07	1.07e-05	-0.950654	0	0	-0.950654
ILMN_1763852	32	ACACB	-0.966925	0	0	-0.74359	8.45e-07	1.38e-05	-0.741379	1.72e-11	2.07e-10	-0.74359
ILMN_1777411	477	ATP1A2	-0.961999	0	0	-0.737503	1.04e-06	1.63e-05	-0.885256	8.88e-16	3.14e-14	-0.885256
ILMN_2206949	6440	SFTPC	-0.977481	0	0	-0.730294	1.32e-06	1.98e-05	-0.933413	0	0	-0.933413
ILMN_1709486	8406	SRPX	-0.96974	0	0	-0.705603	2.97e-06	3.77e-05	-0.980975	0	0	-0.96974
ILMN_1669023	9457	FHL5	-0.992963	0	0	-0.698006	3.79e-06	4.64e-05	-0.97503	0	0	-0.97503
ILMN_1696284	51208	CLDN18	-0.948628	2.22e-16	1.56e-14	-0.979107	8.91e-11	1.22e-07	-0.89239	6.66e-16	2.42e-14	-0.948628
ILMN_1809842	7134	TNNC1	-0.952146	2.22e-16	1.56e-14	-0.963913	1.73e-10	1.22e-07	-0.957194	0	0	-0.957194
ILMN_2049536	51393	TRPV2	-0.954258	2.22e-16	1.56e-14	-0.927825	8.01e-10	1.53e-07	-0.871581	2.66e-15	8.11e-14	-0.927825
ILMN_1769383	55340	GIMAP5	-0.950035	2.22e-16	1.56e-14	-0.920228	1.1e-09	1.72e-07	-0.983948	0	0	-0.950035
ILMN_1786444	4023	LPL	-0.954961	2.22e-16	1.56e-14	-0.906933	1.9e-09	2.04e-07	-0.931629	0	0	-0.931629
ILMN_1680110	10974	C10orf116	-0.952146	2.22e-16	1.56e-14	-0.905033	2.05e-09	2.07e-07	-0.98157	0	0	-0.952146
ILMN_2137789	9314	KLF4	-0.94722	2.22e-16	1.56e-14	-0.905033	2.05e-09	2.07e-07	-0.932224	0	0	-0.932224
ILMN_1778964	53405	CLIC5	-0.948628	2.22e-16	1.56e-14	-0.901235	2.39e-09	2.19e-07	-0.859096	6.44e-15	1.75e-13	-0.901235
ILMN_1767448	10186	LHFP	-0.943702	2.22e-16	1.56e-14	-0.893637	3.25e-09	2.53e-07	-0.907848	2.22e-16	9.37e-15	-0.907848
ILMN_1766914	4239	MFAP4	-0.951443	2.22e-16	1.56e-14	-0.88604	4.41e-09	3e-07	-1	0	0	-0.951443
ILMN_1695041	2627	GATA6	-0.945813	2.22e-16	1.56e-14	-0.88604	4.41e-09	3e-07	-0.501784	5.27e-06	2.28e-05	-0.88604
ILMN_1780060	8547	FCN3	-0.945109	2.22e-16	1.56e-14	-0.88604	4.41e-09	3e-07	-0.916171	0	0	-0.916171
ILMN_1715463	25928	SOSTDC1	-0.954961	2.22e-16	1.56e-14	-0.882241	5.13e-09	3.39e-07	-0.948276	0	0	-0.948276
ILMN_2059535	9647	PPM1F	-0.956369	2.22e-16	1.56e-14	-0.872745	7.47e-09	4.33e-07	-0.948276	0	0	-0.948276
ILMN_1773992	51554	CCRL1	-0.943189	2.22e-16	1.56e-14	-0.872745	7.47e-09	4.33e-07	-0.797265	4.64e-13	7.8e-12	-0.872745
ILMN_2352077	9365	KL	-0.954961	2.22e-16	1.56e-14	-0.855651	1.46e-08	6.75e-07	-0.948276	0	0	-0.948276
ILMN_2107184	54861	SNRK	-0.944405	2.22e-16	1.56e-14	-0.851852	1.68e-08	7.44e-07	-0.844828	1.75e-14	4.21e-13	-0.851852
ILMN_2176592	590	BCHE	-0.943702	2.22e-16	1.56e-14	-0.849953	1.81e-08	7.82e-07	-0.969084	0	0	-0.943702
ILMN_2329429	474344	GIMAP6	-0.957072	2.22e-16	1.56e-14	-0.846154	2.1e-08	8.47e-07	-0.994649	0	0	-0.957072
ILMN_1672403	11095	ADAMTS8	-0.954258	2.22e-16	1.56e-14	-0.846154	2.1e-08	8.47e-07	-0.989893	0	0	-0.954258
ILMN_1773650	54674	LRRN3	-0.956369	2.22e-16	1.56e-14	-0.844255	2.25e-08	8.84e-07	-0.913793	0	0	-0.913793
ILMN_1673129	51294	PCDH12	-0.942998	2.22e-16	1.56e-14	-0.844255	2.25e-08	8.84e-07	-0.570749	2.22e-07	1.23e-06	-0.844255
ILMN_1806403	51285	RASL12	-0.953554	2.22e-16	1.56e-14	-0.838557	2.8e-08	1.04e-06	-0.972652	0	0	-0.953554
ILMN_2223941	10516	FBLN5	-0.944405	2.22e-16	1.56e-14	-0.838557	2.8e-08	1.04e-06	-0.895957	4.44e-16	1.73e-14	-0.895957
ILMN_1676067	56920	SEMA3G	-0.944405	2.22e-16	1.56e-14	-0.821462	5.32e-08	1.68e-06	-0.811534	1.77e-13	3.28e-12	-0.821462
ILMN_1755741	1602	DACH1	-0.946517	2.22e-16	1.56e-14	-0.819563	5.71e-08	1.73e-06	-0.883472	1.11e-15	3.81e-14	-0.883472
ILMN_1792256	6909	TBX2	-0.954961	2.22e-16	1.56e-14	-0.813865	7.04e-08	2.03e-06	-0.695006	2.84e-10	2.7e-09	-0.813865
ILMN_1791280	26353	HSPB8	-0.949331	2.22e-16	1.56e-14	-0.811966	7.55e-08	2.14e-06	-0.942331	0	0	-0.942331
ILMN_2170814	27074	LAMP3	-0.954961	2.22e-16	1.56e-14	-0.806268	9.31e-08	2.49e-06	-0.973841	0	0	-0.954961
ILMN_1716797	9936	CD302	-0.945813	2.22e-16	1.56e-14	-0.806268	9.31e-08	2.49e-06	-0.896552	4.44e-16	1.73e-14	-0.896552
ILMN_1664608	3632	INPP5A	-0.944405	2.22e-16	1.56e-14	-0.806268	9.31e-08	2.49e-06	-0.754459	7.55e-12	9.77e-11	-0.806268
ILMN_1713449	6926	TBX3	-0.943702	2.22e-16	1.56e-14	-0.806268	9.31e-08	2.49e-06	-0.917955	0	0	-0.917955
ILMN_1760778	2022	ENG	-0.957776	2.22e-16	1.56e-14	-0.792972	1.51e-07	3.56e-06	-0.807967	2.26e-13	4.09e-12	-0.807967
ILMN_1685042	23371	TENC1	-0.942998	2.22e-16	1.56e-14	-0.775878	2.77e-07	5.67e-06	-0.64566	4.64e-09	3.54e-08	-0.775878
ILMN_2102670	2624	GATA2	-0.956369	2.22e-16	1.56e-14	-0.766382	3.86e-07	7.4e-06	-0.893579	4.44e-16	1.73e-14	-0.893579
ILMN_1742473	196740	C10orf72	-0.951824	2.22e-16	1.56e-14	-0.745489	7.93e-07	1.31e-05	-0.60761	3.5e-08	2.27e-07	-0.745489
ILMN_1805448	2037	EPB41L2	-0.943702	2.22e-16	1.56e-14	-0.74169	9.01e-07	1.45e-05	-0.949465	0	0	-0.943702
ILMN_1750790	2949	GSTM5	-0.957072	2.22e-16	1.56e-14	-0.701804	3.35e-06	4.19e-05	-0.991082	0	0	-0.957072
ILMN_1721901	8727	CTNNAL1	-0.94722	2.22e-16	1.56e-14	-0.701804	3.35e-06	4.19e-05	-0.908442	2.22e-16	9.37e-15	-0.908442
ILMN_2234187	1036	CDO1	-0.951443	2.22e-16	1.56e-14	-0.673314	8.23e-06	8.73e-05	-0.988109	0	0	-0.951443
ILMN_1680037	79567	FAM65A	-0.951443	2.22e-16	1.56e-14	-0.633428	2.73e-05	0.000239024	-0.964328	0	0	-0.951443
ILMN_1678233	91851	CHRDL1	-0.935961	4.44e-16	2.69e-14	-0.946819	3.6e-10	1.4e-07	-0.763377	4.27e-12	5.78e-11	-0.935961
ILMN_1711617	9535	GMFG	-0.935961	4.44e-16	2.69e-14	-0.931624	6.83e-10	1.53e-07	-0.962545	0	0	-0.935961
ILMN_1776151	283298	OLFML1	-0.94159	4.44e-16	2.69e-14	-0.929725	7.4e-10	1.53e-07	-0.989893	0	0	-0.94159
ILMN_1678437	10129	FRY	-0.939479	4.44e-16	2.69e-14	-0.91453	1.39e-09	1.72e-07	-0.70214	1.86e-10	1.83e-09	-0.91453
ILMN_1672102	5787	PTPRB	-0.942294	4.44e-16	2.69e-14	-0.893637	3.25e-09	2.53e-07	-0.988704	0	0	-0.942294
ILMN_1684357	79686	C14orf139	-0.941781	4.44e-16	2.69e-14	-0.88604	4.41e-09	3e-07	-0.944709	0	0	-0.941781
ILMN_1774389	55282	LRRC36	-0.940183	4.44e-16	2.69e-14	-0.885651	4.48e-09	3.03e-07	-0.859096	6.44e-15	1.75e-13	-0.885651
ILMN_2052135	29931	LOH3CR2A	-0.937368	4.44e-16	2.69e-14	-0.865147	1.01e-08	5.3e-07	-0.760999	4.98e-12	6.64e-11	-0.865147
ILMN_1680948	25802	LMOD1	-0.937368	4.44e-16	2.69e-14	-0.863248	1.08e-08	5.55e-07	-0.779429	1.51e-12	2.26e-11	-0.863248
ILMN_1695316	64116	SLC39A8	-0.938776	4.44e-16	2.69e-14	-0.861349	1.17e-08	5.77e-07	-0.87931	1.55e-15	5.1e-14	-0.87931
ILMN_1775814	2690	GHR	-0.940887	4.44e-16	2.69e-14	-0.846154	2.1e-08	8.47e-07	-0.99346	0	0	-0.940887
ILMN_1705685	4211	MEIS1	-0.940887	4.44e-16	2.69e-14	-0.813865	7.04e-08	2.03e-06	-0.803805	2.99e-13	5.26e-12	-0.813865
ILMN_1657199	23114	NFASC	-0.937368	4.44e-16	2.69e-14	-0.787274	1.85e-07	4.16e-06	-0.478002	1.44e-05	5.79e-05	-0.787274
ILMN_1729455	2009	EML1	-0.940183	4.44e-16	2.69e-14	-0.777778	2.59e-07	5.4e-06	-0.914982	0	0	-0.914982
ILMN_1681356	5138	PDE2A	-0.939479	4.44e-16	2.69e-14	-0.758784	5.03e-07	9.19e-06	-0.902497	2.22e-16	9.37e-15	-0.902497
ILMN_1732158	2327	FMO2	-0.935961	4.44e-16	2.69e-14	-0.735992	1.09e-06	1.69e-05	-1	0	0	-0.935961
ILMN_1750373	3730	KAL1	-0.931034	6.66e-16	3.78e-14	-0.982906	7.54e-11	1.22e-07	-0.946492	0	0	-0.946492
ILMN_1734478	8395	PIP5K1B	-0.933146	6.66e-16	3.78e-14	-0.950617	3.06e-10	1.39e-07	-0.416171	0.000158822	0.000539176	-0.933146
ILMN_1779558	2621	GAS6	-0.931738	6.66e-16	3.78e-14	-0.946819	3.6e-10	1.4e-07	-0.856718	7.55e-15	2e-13	-0.931738
ILMN_1692742	22898	DENND3	-0.931034	6.66e-16	3.78e-14	-0.933523	6.31e-10	1.53e-07	-0.884067	1.11e-15	3.81e-14	-0.931034
ILMN_1698259	55273	TMEM100	-0.931034	6.66e-16	3.78e-14	-0.859449	1.26e-08	6.08e-07	-0.9239	0	0	-0.9239
ILMN_1797191	9674	KIAA0040	-0.931034	6.66e-16	3.78e-14	-0.849953	1.81e-08	7.82e-07	-0.641498	5.82e-09	4.37e-08	-0.849953
ILMN_1759787	7056	THBD	-0.934553	6.66e-16	3.78e-14	-0.825261	4.62e-08	1.5e-06	-0.884661	8.88e-16	3.14e-14	-0.884661
ILMN_2361603	57447	NDRG2	-0.934553	6.66e-16	3.78e-14	-0.819563	5.71e-08	1.73e-06	-0.970273	0	0	-0.934553
ILMN_1706441	80761	UPK3B	-0.931738	6.66e-16	3.78e-14	-0.641026	2.18e-05	0.000196821	-0.763971	4.11e-12	5.6e-11	-0.763971
ILMN_2207170	80014	WWC2	-0.933849	6.66e-16	3.78e-14	-0.625831	3.4e-05	0.0002874	-0.939358	0	0	-0.933849
ILMN_1695590	154	ADRB2	-0.930331	8.88e-16	4.85e-14	-0.960114	2.04e-10	1.22e-07	-0.944709	0	0	-0.944709
ILMN_1715991	8436	SDPR	-0.92822	8.88e-16	4.85e-14	-0.838557	2.8e-08	1.04e-06	-0.975624	0	0	-0.92822
ILMN_2305407	7704	ZBTB16	-0.927516	8.88e-16	4.85e-14	-0.811966	7.55e-08	2.14e-06	-0.619501	1.89e-08	1.29e-07	-0.811966
ILMN_2342835	9934	P2RY14	-0.925405	1.11e-15	5.71e-14	-0.893637	3.25e-09	2.53e-07	-0.772295	2.4e-12	3.42e-11	-0.893637
ILMN_1659215	1580	CYP4B1	-0.924701	1.11e-15	5.71e-14	-0.853751	1.57e-08	7.11e-07	-0.81629	1.28e-13	2.46e-12	-0.853751
ILMN_1768575	6441	SFTPD	-0.926108	1.11e-15	5.71e-14	-0.817664	6.12e-08	1.82e-06	-0.909037	2.22e-16	9.37e-15	-0.909037
ILMN_2315789	5789	PTPRD	-0.924701	1.11e-15	5.71e-14	-0.785375	1.98e-07	4.42e-06	-0.823424	7.86e-14	1.58e-12	-0.823424
ILMN_1665964	9846	GAB2	-0.926812	1.11e-15	5.71e-14	-0.751187	6.53e-07	1.12e-05	-0.817479	1.18e-13	2.29e-12	-0.817479
ILMN_1659923	2776	GNAQ	-0.924701	1.11e-15	5.71e-14	-0.726496	1.5e-06	2.2e-05	-0.640309	6.21e-09	4.64e-08	-0.726496
ILMN_2365479	6642	SNX1	-0.923997	1.33e-15	6.75e-14	-0.929725	7.4e-10	1.53e-07	-0.894768	4.44e-16	1.73e-14	-0.923997
ILMN_1786823	3384	ICAM2	-0.92259	1.33e-15	6.75e-14	-0.863248	1.08e-08	5.55e-07	-0.875743	2e-15	6.33e-14	-0.875743
ILMN_1691339	51267	CLEC1A	-0.923997	1.33e-15	6.75e-14	-0.669516	9.25e-06	9.57e-05	-1	0	0	-0.923997
ILMN_1766657	2040	STOM	-0.920479	1.55e-15	7.69e-14	-0.842355	2.42e-08	9.33e-07	-0.859096	6.44e-15	1.75e-13	-0.859096
ILMN_1713529	57556	SEMA6A	-0.921886	1.55e-15	7.69e-14	-0.665328	1.05e-05	0.000106045	-0.953627	0	0	-0.921886
ILMN_2146418	51232	CRIM1	-0.920479	1.55e-15	7.69e-14	-0.625831	3.4e-05	0.0002874	-0.839477	2.58e-14	5.95e-13	-0.839477
ILMN_1674817	79762	C1orf115	-0.919775	1.78e-15	8.66e-14	-0.931624	6.83e-10	1.53e-07	-0.779429	1.51e-12	2.26e-11	-0.919775
ILMN_1714586	389136	VGLL3	-0.919071	1.78e-15	8.66e-14	-0.840067	2.64e-08	9.92e-07	-0.941736	0	0	-0.919071
ILMN_1781514	27253	PCDH17	-0.919071	1.78e-15	8.66e-14	-0.622032	3.8e-05	0.000315408	-0.350178	0.00148319	0.00426853	-0.622032
ILMN_1657361	23492	CBX7	-0.918367	2e-15	9.54e-14	-0.963913	1.73e-10	1.22e-07	-0.911415	2.22e-16	9.37e-15	-0.918367
ILMN_1678191	2662	GDF10	-0.918367	2e-15	9.54e-14	-0.941121	4.58e-10	1.41e-07	-0.957194	0	0	-0.941121
ILMN_2129234	83604	TMEM47	-0.917664	2e-15	9.54e-14	-0.939221	4.96e-10	1.43e-07	-0.929845	0	0	-0.929845
ILMN_1698995	1674	DES	-0.918367	2e-15	9.54e-14	-0.773979	2.96e-07	5.97e-06	-0.950059	0	0	-0.918367
ILMN_1799600	9754	STARD8	-0.918367	2e-15	9.54e-14	-0.623932	3.59e-05	0.000300519	-0.878121	1.55e-15	5.1e-14	-0.878121
ILMN_1673363	976	CD97	-0.915552	2.22e-15	1.03e-13	-0.901235	2.39e-09	2.19e-07	-0.842449	2.09e-14	4.93e-13	-0.901235
ILMN_1657435	4499	MT1M	-0.915552	2.22e-15	1.03e-13	-0.830959	3.73e-08	1.28e-06	-0.977408	0	0	-0.915552
ILMN_1758523	21	ABCA3	-0.915552	2.22e-15	1.03e-13	-0.7132	2.32e-06	3.08e-05	-0.858502	6.66e-15	1.8e-13	-0.858502
ILMN_1677723	284	ANGPT1	-0.914145	2.44e-15	1.11e-13	-0.916429	1.28e-09	1.72e-07	-0.96849	0	0	-0.916429
ILMN_1705231	6578	SLCO2A1	-0.914145	2.44e-15	1.11e-13	-0.855651	1.46e-08	6.75e-07	-0.802616	3.24e-13	5.64e-12	-0.855651
ILMN_1734744	28513	CDH19	-0.914849	2.44e-15	1.11e-13	-0.753086	6.12e-07	1.07e-05	-0.702735	1.8e-10	1.77e-09	-0.753086
ILMN_1719627	11000	SLC27A3	-0.914849	2.44e-15	1.11e-13	-0.549858	0.000270975	0.0015559	-0.618906	1.95e-08	1.32e-07	-0.618906
ILMN_1660808	58189	WFDC1	-0.913441	2.66e-15	1.21e-13	-0.88604	4.41e-09	3e-07	-0.858502	6.66e-15	1.8e-13	-0.88604
ILMN_1784320	9844	ELMO1	-0.912738	2.89e-15	1.29e-13	-0.844255	2.25e-08	8.84e-07	-0.774078	2.14e-12	3.08e-11	-0.844255
ILMN_1671092	64321	SOX17	-0.912034	2.89e-15	1.29e-13	-0.821462	5.32e-08	1.68e-06	-0.969084	0	0	-0.912034
ILMN_1684982	5166	PDK4	-0.912034	2.89e-15	1.29e-13	-0.612147	5.03e-05	0.00039935	-0.91201	2.22e-16	9.37e-15	-0.91201
ILMN_1721541	11197	WIF1	-0.910626	3.33e-15	1.44e-13	-0.916429	1.28e-09	1.72e-07	-0.832937	4.06e-14	8.84e-13	-0.910626
ILMN_1664464	5730	PTGDS	-0.909923	3.33e-15	1.44e-13	-0.85755	1.35e-08	6.4e-07	-0.932818	0	0	-0.909923
ILMN_2100437	3043	HBB	-0.910626	3.33e-15	1.44e-13	-0.853751	1.57e-08	7.11e-07	-0.99346	0	0	-0.910626
ILMN_1744806	1361	CPB2	-0.909923	3.33e-15	1.44e-13	-0.783476	2.12e-07	4.67e-06	-0.914388	0	0	-0.909923
ILMN_1657373	55214	LEPREL1	-0.907811	4e-15	1.69e-13	-0.802469	1.07e-07	2.76e-06	-0.748514	1.1e-11	1.37e-10	-0.802469
ILMN_1780825	6237	RRAS	-0.907108	4.22e-15	1.77e-13	-0.775878	2.77e-07	5.67e-06	-0.950654	0	0	-0.907108
ILMN_1688642	10319	LAMC3	-0.907108	4.22e-15	1.77e-13	-0.692308	4.54e-06	5.35e-05	-0.804994	2.76e-13	4.91e-12	-0.804994
ILMN_1754969	29995	LMCD1	-0.906404	4.44e-15	1.84e-13	-0.874644	6.93e-09	4.18e-07	-0.936385	0	0	-0.906404
ILMN_1780898	5583	PRKCH	-0.906404	4.44e-15	1.84e-13	-0.82716	4.3e-08	1.43e-06	-0.962545	0	0	-0.906404
ILMN_2199389	7433	VIPR1	-0.9057	4.66e-15	1.9e-13	-0.924027	9.38e-10	1.59e-07	-0.891201	6.66e-16	2.42e-14	-0.9057
ILMN_1785646	5376	PMP22	-0.9057	4.66e-15	1.9e-13	-0.88604	4.41e-09	3e-07	-0.980975	0	0	-0.9057
ILMN_1749792	10580	SORBS1	-0.904996	4.88e-15	1.96e-13	-0.819563	5.71e-08	1.73e-06	-0.668847	1.28e-09	1.08e-08	-0.819563
ILMN_1813669	23294	ANKS1A	-0.904293	5.11e-15	2.02e-13	-0.916429	1.28e-09	1.72e-07	-0.91736	0	0	-0.916429
ILMN_1718071	23287	AGTPBP1	-0.904293	5.11e-15	2.02e-13	-0.593542	8.46e-05	0.000602785	-0.747919	1.14e-11	1.42e-10	-0.747919
ILMN_2120695	7102	TSPAN7	-0.903589	5.33e-15	2.07e-13	-0.916429	1.28e-09	1.72e-07	-0.833532	3.89e-14	8.51e-13	-0.903589
ILMN_1659649	6445	SGCG	-0.903589	5.33e-15	2.07e-13	-0.891738	3.51e-09	2.61e-07	-0.958383	0	0	-0.903589
ILMN_1733627	23327	NEDD4L	-0.903589	5.33e-15	2.07e-13	-0.891738	3.51e-09	2.61e-07	-0.676576	8.25e-10	7.2e-09	-0.891738
ILMN_1660086	4629	MYH11	-0.903589	5.33e-15	2.07e-13	-0.80057	1.15e-07	2.91e-06	-0.80321	3.12e-13	5.44e-12	-0.80321
ILMN_2406169	11142	PKIG	-0.902885	5.55e-15	2.14e-13	-0.908832	1.76e-09	1.97e-07	-0.769322	2.91e-12	4.08e-11	-0.902885
ILMN_1796423	9022	CLIC3	-0.901478	6e-15	2.28e-13	-0.851852	1.68e-08	7.44e-07	-0.781807	1.29e-12	1.96e-11	-0.851852
ILMN_2413158	5420	PODXL	-0.901478	6e-15	2.28e-13	-0.722697	1.7e-06	2.42e-05	-0.752675	8.45e-12	1.09e-10	-0.752675
ILMN_2154950	23090	ZNF423	-0.900774	6.44e-15	2.43e-13	-0.773979	2.96e-07	5.97e-06	-0.618312	2.01e-08	1.36e-07	-0.773979
ILMN_1765258	3133	HLA-E	-0.900774	6.44e-15	2.43e-13	-0.661918	1.17e-05	0.00011572	-0.668847	1.28e-09	1.08e-08	-0.668847
ILMN_1668283	8692	HYAL2	-0.899367	7.11e-15	2.64e-13	-0.815764	6.57e-08	1.92e-06	-0.9239	0	0	-0.899367
ILMN_1760990	6457	SH3GL3	-0.898663	7.33e-15	2.69e-13	-0.931624	6.83e-10	1.53e-07	-0.992866	0	0	-0.931624
ILMN_1757552	284119	PTRF	-0.897255	8.22e-15	2.97e-13	-0.918329	1.19e-09	1.72e-07	-0.983948	0	0	-0.918329
ILMN_1739813	3373	HYAL1	-0.897255	8.22e-15	2.97e-13	-0.88604	4.41e-09	3e-07	-0.877527	1.78e-15	5.7e-14	-0.88604
ILMN_1809099	90865	IL33	-0.897255	8.22e-15	2.97e-13	-0.859449	1.26e-08	6.08e-07	-0.921522	0	0	-0.897255
ILMN_1680652	8991	SELENBP1	-0.895848	8.88e-15	3.18e-13	-0.701804	3.35e-06	4.19e-05	-0.664685	1.62e-09	1.34e-08	-0.701804
ILMN_2388800	8613	PPAP2B	-0.895848	8.88e-15	3.18e-13	-0.589744	9.39e-05	0.00065427	-0.977408	0	0	-0.895848
ILMN_1658384	55118	CRTAC1	-0.895144	9.33e-15	3.31e-13	-0.718898	1.93e-06	2.67e-05	-0.938763	0	0	-0.895144
ILMN_1729161	4851	NOTCH1	-0.895144	9.33e-15	3.31e-13	-0.578348	0.000128009	0.000842679	-0.750892	9.46e-12	1.2e-10	-0.750892
ILMN_1782419	2791	GNG11	-0.894441	9.77e-15	3.45e-13	-0.91453	1.39e-09	1.72e-07	-0.874554	2e-15	6.33e-14	-0.894441
ILMN_1767068	4091	SMAD6	-0.893033	1.09e-14	3.79e-13	-0.874644	6.93e-09	4.18e-07	-0.876338	1.78e-15	5.7e-14	-0.876338
ILMN_1671046	3316	HSPB2	-0.893033	1.09e-14	3.79e-13	-0.825261	4.62e-08	1.5e-06	-0.991677	0	0	-0.893033
ILMN_1722276	5048	PAFAH1B1	-0.89252	1.13e-14	3.89e-13	-0.963913	1.73e-10	1.22e-07	-0.592152	7.7e-08	4.68e-07	-0.89252
ILMN_1666503	27147	DENND2A	-0.892329	1.13e-14	3.89e-13	-0.764482	4.13e-07	7.84e-06	-0.853151	9.77e-15	2.52e-13	-0.853151
ILMN_2372698	9104	RGN	-0.892329	1.13e-14	3.89e-13	-0.728395	1.41e-06	2.08e-05	-0.653389	3.04e-09	2.4e-08	-0.728395
ILMN_1733746	65055	REEP1	-0.892329	1.13e-14	3.89e-13	-0.669516	9.25e-06	9.57e-05	-0.787158	9.09e-13	1.43e-11	-0.787158
ILMN_1747683	361	AQP4	-0.891816	1.18e-14	4.03e-13	-0.718898	1.93e-06	2.67e-05	-0.953627	0	0	-0.891816
ILMN_1721758	3400	ID4	-0.891626	1.2e-14	4.08e-13	-0.825261	4.62e-08	1.5e-06	-0.548157	6.54e-07	3.34e-06	-0.825261
ILMN_2051972	2719	GPC3	-0.890922	1.24e-14	4.21e-13	-0.848053	1.95e-08	8.25e-07	-0.944709	0	0	-0.890922
ILMN_1797735	81563	C1orf21	-0.889514	1.38e-14	4.59e-13	-0.847665	1.98e-08	8.32e-07	-0.921522	0	0	-0.889514
ILMN_1744937	5797	PTPRM	-0.889514	1.38e-14	4.59e-13	-0.830959	3.73e-08	1.28e-06	-0.966706	0	0	-0.889514
ILMN_1683700	8742	TNFSF12	-0.889514	1.38e-14	4.59e-13	-0.766382	3.86e-07	7.4e-06	-0.940547	0	0	-0.889514
ILMN_1766925	1012	CDH13	-0.889514	1.38e-14	4.59e-13	-0.604938	6.17e-05	0.000467931	-0.916766	0	0	-0.889514
ILMN_1745827	9496	TBX4	-0.888811	1.44e-14	4.8e-13	-0.665717	1.04e-05	0.000104953	-0.847206	1.49e-14	3.66e-13	-0.847206
ILMN_1793859	217	ALDH2	-0.888107	1.51e-14	4.98e-13	-0.825261	4.62e-08	1.5e-06	-0.854935	8.66e-15	2.26e-13	-0.854935
ILMN_2201966	9683	N4BP1	-0.888107	1.51e-14	4.98e-13	-0.57265	0.000149126	0.000949059	-0.467301	2.23e-05	8.7e-05	-0.57265
ILMN_1665219	8425	LTBP4	-0.887403	1.6e-14	5.21e-13	-0.929725	7.4e-10	1.53e-07	-0.957194	0	0	-0.929725
ILMN_1814773	9467	SH3BP5	-0.8867	1.67e-14	5.36e-13	-0.929725	7.4e-10	1.53e-07	-0.69025	3.75e-10	3.48e-09	-0.8867
ILMN_2368318	2268	FGR	-0.8867	1.67e-14	5.36e-13	-0.840456	2.6e-08	9.83e-07	-0.974435	0	0	-0.8867
ILMN_1808777	30846	EHD2	-0.8867	1.67e-14	5.36e-13	-0.756885	5.37e-07	9.66e-06	-0.422711	0.00012495	0.000431383	-0.756885
ILMN_1683755	9580	SOX13	-0.885996	1.75e-14	5.59e-13	-0.760295	4.77e-07	8.81e-06	-0.364447	0.000941511	0.00280579	-0.760295
ILMN_2350634	2202	EFEMP1	-0.885996	1.75e-14	5.59e-13	-0.753086	6.12e-07	1.07e-05	-0.911415	2.22e-16	9.37e-15	-0.885996
ILMN_1786211	8925	HERC1	-0.885996	1.75e-14	5.59e-13	-0.682811	6.12e-06	6.88e-05	-0.593936	7.04e-08	4.32e-07	-0.682811
ILMN_1669409	11326	VSIG4	-0.883885	2.02e-14	6.26e-13	-0.893637	3.25e-09	2.53e-07	-0.971463	0	0	-0.893637
ILMN_1738147	10763	NES	-0.883885	2.02e-14	6.26e-13	-0.811966	7.55e-08	2.14e-06	-0.691439	3.5e-10	3.26e-09	-0.811966
ILMN_2205012	6436	SFTPA2	-0.883181	2.11e-14	6.49e-13	-0.677113	7.31e-06	7.95e-05	-0.850773	1.15e-14	2.93e-13	-0.850773
ILMN_1689088	81035	COLEC12	-0.883181	2.11e-14	6.49e-13	-0.612536	4.98e-05	0.000395216	-0.911415	2.22e-16	9.37e-15	-0.883181
ILMN_1795930	5734	PTGER4	-0.882477	2.22e-14	6.74e-13	-0.954416	2.6e-10	1.32e-07	-0.952438	0	0	-0.952438
ILMN_1675062	10398	MYL9	-0.882477	2.22e-14	6.74e-13	-0.893637	3.25e-09	2.53e-07	-0.71522	8.54e-11	8.98e-10	-0.882477
ILMN_1751228	55321	C20orf46	-0.882477	2.22e-14	6.74e-13	-0.779677	2.42e-07	5.15e-06	-0.913199	2.22e-16	9.37e-15	-0.882477
ILMN_1731503	8685	MARCO	-0.881773	2.33e-14	6.98e-13	-0.963913	1.73e-10	1.22e-07	-0.95541	0	0	-0.95541
ILMN_1670305	710	SERPING1	-0.881773	2.33e-14	6.98e-13	-0.916429	1.28e-09	1.72e-07	-0.945898	0	0	-0.916429
ILMN_1720771	8676	STX11	-0.881773	2.33e-14	6.98e-13	-0.592765	8.65e-05	0.000615487	-0.995244	0	0	-0.881773
ILMN_2132809	9639	ARHGEF10	-0.88107	2.44e-14	7.28e-13	-0.868946	8.67e-09	4.84e-07	-0.740785	1.78e-11	2.13e-10	-0.868946
ILMN_1702501	6196	RPS6KA2	-0.88107	2.44e-14	7.28e-13	-0.650522	1.65e-05	0.000154295	-0.450059	4.42e-05	0.000164728	-0.650522
ILMN_1736742	23127	GLT25D2	-0.879662	2.66e-14	7.87e-13	-0.633428	2.73e-05	0.000239024	-0.788347	8.4e-13	1.34e-11	-0.788347
ILMN_1769575	83700	JAM3	-0.877551	3.09e-14	8.96e-13	-0.739791	9.61e-07	1.53e-05	-0.782402	1.24e-12	1.9e-11	-0.782402
ILMN_1655904	4919	ROR1	-0.877551	3.09e-14	8.96e-13	-0.631529	2.88e-05	0.000250815	-0.739001	1.99e-11	2.35e-10	-0.739001
ILMN_2067656	894	CCND2	-0.877551	3.09e-14	8.96e-13	-0.59924	7.23e-05	0.00053178	-0.800238	3.8e-13	6.51e-12	-0.800238
ILMN_1711049	9254	CACNA2D2	-0.876847	3.22e-14	9.21e-13	-0.906933	1.9e-09	2.04e-07	-0.921522	0	0	-0.906933
ILMN_1769876	55357	TBC1D2	-0.876847	3.22e-14	9.21e-13	-0.775878	2.77e-07	5.67e-06	-0.742568	1.59e-11	1.93e-10	-0.775878
ILMN_1794038	81553	FAM49A	-0.87544	3.55e-14	1.01e-12	-0.475783	0.00162712	0.00681165	-0.668252	1.32e-09	1.11e-08	-0.668252
ILMN_1747775	2054	STX2	-0.873329	4.09e-14	1.13e-12	-0.688509	5.12e-06	5.9e-05	-0.888823	6.66e-16	2.42e-14	-0.873329
ILMN_2064606	23102	TBC1D2B	-0.873329	4.09e-14	1.13e-12	-0.57265	0.000149126	0.000949059	-0.749703	1.02e-11	1.28e-10	-0.749703
ILMN_2410929	9060	PAPSS2	-0.871921	4.49e-14	1.23e-12	-0.893637	3.25e-09	2.53e-07	-0.812723	1.64e-13	3.07e-12	-0.871921
ILMN_1659936	23645	PPP1R15A	-0.871921	4.49e-14	1.23e-12	-0.779677	2.42e-07	5.15e-06	-0.950654	0	0	-0.871921
ILMN_1791211	9046	DOK2	-0.871217	4.71e-14	1.27e-12	-0.813865	7.04e-08	2.03e-06	-0.832937	4.06e-14	8.84e-13	-0.832937
ILMN_2121408	1839	HBEGF	-0.871217	4.71e-14	1.27e-12	-0.796771	1.31e-07	3.22e-06	-0.935791	0	0	-0.871217
ILMN_2084836	10391	CORO2B	-0.871217	4.71e-14	1.27e-12	-0.737892	1.02e-06	1.61e-05	-0.890606	6.66e-16	2.42e-14	-0.871217
ILMN_1711102	10678	B3GNT1	-0.871217	4.71e-14	1.27e-12	-0.487179	0.00125326	0.00552488	-0.667063	1.42e-09	1.18e-08	-0.667063
ILMN_2327860	4118	MAL	-0.870514	4.93e-14	1.32e-12	-0.912631	1.5e-09	1.8e-07	-0.832342	4.24e-14	9.12e-13	-0.870514
ILMN_1761425	169611	OLFML2A	-0.86981	5.15e-14	1.37e-12	-0.821074	5.39e-08	1.7e-06	-0.782402	1.24e-12	1.9e-11	-0.821074
ILMN_1791912	51092	SIDT2	-0.869106	5.4e-14	1.43e-12	-0.899335	2.58e-09	2.31e-07	-0.71522	8.54e-11	8.98e-10	-0.869106
ILMN_1686109	6368	CCL23	-0.868403	5.66e-14	1.49e-12	-0.773979	2.96e-07	5.97e-06	-0.960761	0	0	-0.868403
ILMN_1663640	4128	MAOA	-0.867699	5.93e-14	1.55e-12	-0.851852	1.68e-08	7.44e-07	-0.636742	7.53e-09	5.54e-08	-0.851852
ILMN_1736704	85458	DIXDC1	-0.867699	5.93e-14	1.55e-12	-0.77018	3.38e-07	6.65e-06	-0.9239	0	0	-0.867699
ILMN_1687848	730	C7	-0.867699	5.93e-14	1.55e-12	-0.77018	3.38e-07	6.65e-06	-0.911415	2.22e-16	9.37e-15	-0.867699
ILMN_1695276	10982	MAPRE2	-0.865588	6.82e-14	1.75e-12	-0.707502	2.79e-06	3.59e-05	-0.708086	1.31e-10	1.32e-09	-0.708086
ILMN_1665738	2313	FLI1	-0.865588	6.82e-14	1.75e-12	-0.591643	8.92e-05	0.000628343	-0.751486	9.11e-12	1.16e-10	-0.751486
ILMN_2053415	3949	LDLR	-0.864884	7.15e-14	1.82e-12	-0.753086	6.12e-07	1.07e-05	-0.751486	9.11e-12	1.16e-10	-0.753086
ILMN_1810729	5412	UBL3	-0.863476	7.84e-14	1.97e-12	-0.939221	4.96e-10	1.43e-07	-0.931629	0	0	-0.931629
ILMN_1774427	57658	CALCOCO1	-0.863476	7.84e-14	1.97e-12	-0.692308	4.54e-06	5.35e-05	-0.7717	2.5e-12	3.54e-11	-0.7717
ILMN_2246510	7248	TSC1	-0.863476	7.84e-14	1.97e-12	-0.477683	0.00155842	0.00657613	-0.504756	4.63e-06	2.03e-05	-0.504756
ILMN_1691476	4638	MYLK	-0.862773	8.22e-14	2.05e-12	-0.734093	1.16e-06	1.78e-05	-0.927467	0	0	-0.862773
ILMN_1785071	6414	SEPP1	-0.862069	8.59e-14	2.13e-12	-0.791073	1.61e-07	3.75e-06	-0.950654	0	0	-0.862069
ILMN_2135258	10411	RAPGEF3	-0.862069	8.59e-14	2.13e-12	-0.661918	1.17e-05	0.00011572	-0.396552	0.000319686	0.00103422	-0.661918
ILMN_1721549	5319	PLA2G1B	-0.861365	8.99e-14	2.2e-12	-0.747388	7.43e-07	1.24e-05	-0.832342	4.24e-14	9.12e-13	-0.832342
ILMN_1748473	55303	GIMAP4	-0.859958	9.88e-14	2.39e-12	-0.848053	1.95e-08	8.25e-07	-0.969084	0	0	-0.859958
ILMN_1757338	57088	PLSCR4	-0.859254	1.03e-13	2.48e-12	-0.872745	7.47e-09	4.33e-07	-0.900119	2.22e-16	9.37e-15	-0.872745
ILMN_1701551	23460	ABCA6	-0.859254	1.03e-13	2.48e-12	-0.813865	7.04e-08	2.03e-06	-0.94352	0	0	-0.859254
ILMN_1812461	8839	WISP2	-0.85855	1.08e-13	2.57e-12	-0.901235	2.39e-09	2.19e-07	-0.934602	0	0	-0.901235
ILMN_1781700	8809	IL18R1	-0.85855	1.08e-13	2.57e-12	-0.85755	1.35e-08	6.4e-07	-0.80975	2e-13	3.66e-12	-0.85755
ILMN_1708183	5858	PZP	-0.85855	1.08e-13	2.57e-12	-0.483381	0.00136802	0.00591628	-0.787158	9.09e-13	1.43e-11	-0.787158
ILMN_1655563	9811	KIAA0427	-0.85855	1.08e-13	2.57e-12	-0.473884	0.0016986	0.00705501	-0.755054	7.27e-12	9.43e-11	-0.755054
ILMN_1665449	54538	ROBO4	-0.857847	1.13e-13	2.66e-12	-0.669516	9.25e-06	9.57e-05	-0.949465	0	0	-0.857847
ILMN_1666894	1464	CSPG4	-0.857334	1.17e-13	2.75e-12	-0.557455	0.000222593	0.00131879	-0.43698	7.32e-05	0.000262894	-0.557455
ILMN_1675083	2157	F8	-0.857143	1.19e-13	2.76e-12	-0.802469	1.07e-07	2.76e-06	-0.813912	1.51e-13	2.85e-12	-0.813912
ILMN_1671076	577	BAI3	-0.857143	1.19e-13	2.76e-12	-0.625831	3.4e-05	0.0002874	-0.840666	2.35e-14	5.47e-13	-0.840666
ILMN_1786648	57716	PRX	-0.856439	1.24e-13	2.88e-12	-0.832858	3.47e-08	1.22e-06	-0.892985	4.44e-16	1.73e-14	-0.856439
ILMN_1674934	2295	FOXF2	-0.856439	1.24e-13	2.88e-12	-0.773979	2.96e-07	5.97e-06	-0.723543	5.16e-11	5.62e-10	-0.773979
ILMN_2392189	10217	CTDSPL	-0.855735	1.3e-13	3.01e-12	-0.848053	1.95e-08	8.25e-07	-0.683115	5.67e-10	5.09e-09	-0.848053
ILMN_1719664	11099	PTPN21	-0.855032	1.36e-13	3.13e-12	-0.494777	0.00104995	0.00475881	-0.700951	2e-10	1.95e-09	-0.700951
ILMN_1701461	7078	TIMP3	-0.854328	1.43e-13	3.26e-12	-0.901235	2.39e-09	2.19e-07	-0.956599	0	0	-0.901235
ILMN_1788955	9124	PDLIM1	-0.854328	1.43e-13	3.26e-12	-0.79867	1.23e-07	3.05e-06	-0.850178	1.2e-14	3.03e-13	-0.850178
ILMN_1707872	55680	RUFY2	-0.854328	1.43e-13	3.26e-12	-0.709402	2.62e-06	3.41e-05	-0.327586	0.00294978	0.00803483	-0.709402
ILMN_1795484	5225	PGC	-0.85292	1.56e-13	3.53e-12	-0.804368	9.98e-08	2.62e-06	-0.776457	1.83e-12	2.68e-11	-0.804368
ILMN_1786396	23140	ZZEF1	-0.852217	1.64e-13	3.67e-12	-0.86096	1.18e-08	5.84e-07	-0.574911	1.81e-07	1.02e-06	-0.852217
ILMN_1780598	8554	PIAS1	-0.852217	1.64e-13	3.67e-12	-0.508072	0.000765879	0.00368492	-0.525565	1.85e-06	8.64e-06	-0.525565
ILMN_1728844	5799	PTPRN2	-0.851513	1.71e-13	3.8e-12	-0.815764	6.57e-08	1.92e-06	-0.592152	7.7e-08	4.68e-07	-0.815764
ILMN_2370624	1305	COL13A1	-0.851513	1.71e-13	3.8e-12	-0.779677	2.42e-07	5.15e-06	-0.934007	0	0	-0.851513
ILMN_1718565	1028	CDKN1C	-0.850809	1.79e-13	3.93e-12	-0.897436	2.79e-09	2.39e-07	-0.875743	2e-15	6.33e-14	-0.875743
ILMN_1658917	6505	SLC1A1	-0.850809	1.79e-13	3.93e-12	-0.79867	1.23e-07	3.05e-06	-0.765755	3.67e-12	5.03e-11	-0.79867
ILMN_1709683	9770	RASSF2	-0.850809	1.79e-13	3.93e-12	-0.791073	1.61e-07	3.75e-06	-0.907848	2.22e-16	9.37e-15	-0.850809
ILMN_1689836	728	C5AR1	-0.850809	1.79e-13	3.93e-12	-0.777778	2.59e-07	5.4e-06	-0.94887	0	0	-0.850809
ILMN_1669033	8648	NCOA1	-0.850809	1.79e-13	3.93e-12	-0.777778	2.59e-07	5.4e-06	-0.734245	2.67e-11	3.09e-10	-0.777778
ILMN_1810054	1264	CNN1	-0.850106	1.88e-13	4.1e-12	-0.751187	6.53e-07	1.12e-05	-0.884661	8.88e-16	3.14e-14	-0.850106
ILMN_1665775	54996	MOSC2	-0.849402	1.96e-13	4.28e-12	-0.7132	2.32e-06	3.08e-05	-0.825803	6.66e-14	1.37e-12	-0.825803
ILMN_1764175	2819	GPD1	-0.848698	2.06e-13	4.42e-12	-0.91453	1.39e-09	1.72e-07	-0.922711	0	0	-0.91453
ILMN_2309926	79683	ZDHHC14	-0.848698	2.06e-13	4.42e-12	-0.817664	6.12e-08	1.82e-06	-0.435196	7.83e-05	0.00027978	-0.817664
ILMN_1767113	316	AOX1	-0.848698	2.06e-13	4.42e-12	-0.747388	7.43e-07	1.24e-05	-0.920333	0	0	-0.848698
ILMN_1748083	5923	RASGRF1	-0.848698	2.06e-13	4.42e-12	-0.511871	0.000698931	0.00341757	-0.787753	8.74e-13	1.38e-11	-0.787753
ILMN_1686555	2534	FYN	-0.847994	2.15e-13	4.6e-12	-0.762583	4.41e-07	8.25e-06	-0.324614	0.00321968	0.00871311	-0.762583
ILMN_1691499	7082	TJP1	-0.847291	2.25e-13	4.8e-12	-0.880342	5.53e-09	3.58e-07	-0.580856	1.35e-07	7.83e-07	-0.847291
ILMN_1668592	11037	STON1	-0.845883	2.46e-13	5.18e-12	-0.745489	7.93e-07	1.31e-05	-0.857313	7.33e-15	1.96e-13	-0.845883
ILMN_1798298	1191	CLU	-0.845883	2.46e-13	5.18e-12	-0.490978	0.00114745	0.00514076	-0.705707	1.51e-10	1.51e-09	-0.705707
ILMN_2075476	54810	GIPC2	-0.845179	2.58e-13	5.4e-12	-0.74169	9.01e-07	1.45e-05	-0.533294	1.3e-06	6.26e-06	-0.74169
ILMN_2395156	5549	PRELP	-0.844476	2.7e-13	5.58e-12	-0.808167	8.68e-08	2.38e-06	-0.899524	2.22e-16	9.37e-15	-0.844476
ILMN_1684034	6777	STAT5B	-0.844476	2.7e-13	5.58e-12	-0.753086	6.12e-07	1.07e-05	-0.545184	7.51e-07	3.79e-06	-0.753086
ILMN_2150112	51299	NRN1	-0.844476	2.7e-13	5.58e-12	-0.720798	1.81e-06	2.53e-05	-0.714031	9.17e-11	9.57e-10	-0.720798
ILMN_1779965	203	AK1	-0.844476	2.7e-13	5.58e-12	-0.694207	4.27e-06	5.1e-05	-0.788942	8.08e-13	1.29e-11	-0.788942
ILMN_1756928	6252	RTN1	-0.843772	2.82e-13	5.78e-12	-0.821462	5.32e-08	1.68e-06	-0.857907	6.88e-15	1.85e-13	-0.843772
ILMN_1779855	8630	HSD17B6	-0.843772	2.82e-13	5.78e-12	-0.783476	2.12e-07	4.67e-06	-0.82283	8.17e-14	1.64e-12	-0.82283
ILMN_2114720	6590	SLPI	-0.843772	2.82e-13	5.78e-12	-0.711301	2.47e-06	3.24e-05	-0.828181	5.64e-14	1.18e-12	-0.828181
ILMN_1790098	4969	OGN	-0.843772	2.82e-13	5.78e-12	-0.680523	6.58e-06	7.31e-05	-0.939952	0	0	-0.843772
ILMN_1712400	5269	SERPINB6	-0.843772	2.82e-13	5.78e-12	-0.637227	2.44e-05	0.000216432	-0.688466	4.16e-10	3.84e-09	-0.688466
ILMN_2301722	8622	PDE8B	-0.843772	2.82e-13	5.78e-12	-0.593542	8.46e-05	0.000602785	-0.799049	4.12e-13	6.99e-12	-0.799049
ILMN_1657680	26112	CCDC69	-0.843068	2.96e-13	6.02e-12	-0.580247	0.000121621	0.000809496	-0.79132	6.9e-13	1.13e-11	-0.79132
ILMN_1758938	1318	SLC31A2	-0.842365	3.09e-13	6.23e-12	-0.791073	1.61e-07	3.75e-06	-0.966112	0	0	-0.842365
ILMN_1700432	3707	ITPKB	-0.842365	3.09e-13	6.23e-12	-0.753086	6.12e-07	1.07e-05	-0.470273	1.97e-05	7.77e-05	-0.753086
ILMN_1683694	6532	SLC6A4	-0.840957	3.38e-13	6.75e-12	-0.867047	9.34e-09	5.04e-07	-0.924495	0	0	-0.867047
ILMN_2225735	51185	CRBN	-0.840957	3.38e-13	6.75e-12	-0.777778	2.59e-07	5.4e-06	-0.96849	0	0	-0.840957
ILMN_1687592	55841	WWC3	-0.840253	3.54e-13	6.99e-12	-0.65812	1.31e-05	0.00012765	-0.436385	7.49e-05	0.0002683	-0.65812
ILMN_1673566	9510	ADAMTS1	-0.83955	3.7e-13	7.28e-12	-0.787274	1.85e-07	4.16e-06	-0.93044	0	0	-0.83955
ILMN_1785427	23345	SYNE1	-0.83955	3.7e-13	7.28e-12	-0.785375	1.98e-07	4.42e-06	-0.535077	1.2e-06	5.82e-06	-0.785375
ILMN_1810797	10810	WASF3	-0.838142	4.05e-13	7.85e-12	-0.690408	4.82e-06	5.59e-05	-0.931034	0	0	-0.838142
ILMN_2160906	80177	MYCT1	-0.837438	4.24e-13	8.19e-12	-0.511482	0.00070552	0.00344851	-0.706302	1.46e-10	1.46e-09	-0.706302
ILMN_1746888	26577	PCOLCE2	-0.836735	4.43e-13	8.5e-12	-0.807779	8.81e-08	2.4e-06	-0.913199	2.22e-16	9.37e-15	-0.836735
ILMN_1654287	115	ADCY9	-0.836031	4.64e-13	8.79e-12	-0.777778	2.59e-07	5.4e-06	-0.532699	1.34e-06	6.41e-06	-0.777778
ILMN_1664912	3590	IL11RA	-0.834624	5.07e-13	9.48e-12	-0.791073	1.61e-07	3.75e-06	-0.819857	1e-13	1.97e-12	-0.819857
ILMN_1795442	3910	LAMA4	-0.834624	5.07e-13	9.48e-12	-0.768281	3.62e-07	7.05e-06	-0.902497	2.22e-16	9.37e-15	-0.834624
ILMN_1747344	3563	IL3RA	-0.83392	5.3e-13	9.86e-12	-0.773979	2.96e-07	5.97e-06	-0.882878	1.11e-15	3.81e-14	-0.83392
ILMN_1773413	23348	DOCK9	-0.83392	5.3e-13	9.86e-12	-0.718898	1.93e-06	2.67e-05	-0.612366	2.74e-08	1.82e-07	-0.718898
ILMN_1695506	27123	DKK2	-0.832512	5.8e-13	1.07e-11	-0.777778	2.59e-07	5.4e-06	-0.777051	1.76e-12	2.59e-11	-0.777778
ILMN_1736911	7111	TMOD1	-0.831809	6.07e-13	1.11e-11	-0.859449	1.26e-08	6.08e-07	-0.856718	7.55e-15	2e-13	-0.856718
ILMN_1669898	51162	EGFL7	-0.831809	6.07e-13	1.11e-11	-0.724596	1.6e-06	2.31e-05	-0.777646	1.7e-12	2.5e-11	-0.777646
ILMN_1688098	9882	TBC1D4	-0.831809	6.07e-13	1.11e-11	-0.639126	2.31e-05	0.000205636	-0.670036	1.2e-09	1.01e-08	-0.670036
ILMN_2103761	7091	TLE4	-0.830401	6.63e-13	1.2e-11	-0.849953	1.81e-08	7.82e-07	-0.75981	5.37e-12	7.12e-11	-0.830401
ILMN_1778523	687	KLF9	-0.830401	6.63e-13	1.2e-11	-0.479582	0.0014924	0.00635026	-0.86088	5.55e-15	1.55e-13	-0.830401
ILMN_1796749	10749	KIF1C	-0.828994	7.25e-13	1.3e-11	-0.654321	1.47e-05	0.000140357	-0.676576	8.25e-10	7.2e-09	-0.676576
ILMN_1758281	10203	CALCRL	-0.82829	7.58e-13	1.35e-11	-0.872745	7.47e-09	4.33e-07	-0.948276	0	0	-0.872745
ILMN_1718852	5334	PLCL1	-0.82829	7.58e-13	1.35e-11	-0.672926	8.33e-06	8.82e-05	-0.8478	1.42e-14	3.53e-13	-0.82829
ILMN_1662795	760	CA2	-0.82829	7.58e-13	1.35e-11	-0.654321	1.47e-05	0.000140357	-0.80975	2e-13	3.66e-12	-0.80975
ILMN_2373755	8100	IFT88	-0.826882	8.28e-13	1.46e-11	-0.65622	1.39e-05	0.000133515	-0.467895	2.17e-05	8.51e-05	-0.65622
ILMN_1709348	216	ALDH1A1	-0.826179	8.66e-13	1.51e-11	-0.528965	0.000459691	0.00240818	-0.851962	1.07e-14	2.73e-13	-0.826179
ILMN_1791702	6595	SMARCA2	-0.825475	9.05e-13	1.56e-11	-0.751187	6.53e-07	1.12e-05	-0.629608	1.1e-08	7.88e-08	-0.751187
ILMN_1793990	3398	ID2	-0.825475	9.05e-13	1.56e-11	-0.538462	0.00036233	0.00196838	-0.896552	4.44e-16	1.73e-14	-0.825475
ILMN_1700144	8515	ITGA10	-0.825475	9.05e-13	1.56e-11	-0.528965	0.000459691	0.00240818	-0.609988	3.1e-08	2.03e-07	-0.609988
ILMN_1756862	80833	APOL3	-0.824068	9.89e-13	1.7e-11	-0.707502	2.79e-06	3.59e-05	-0.787158	9.09e-13	1.43e-11	-0.787158
ILMN_1727360	4129	MAOB	-0.82266	1.08e-12	1.83e-11	-0.891738	3.51e-09	2.61e-07	-0.904875	2.22e-16	9.37e-15	-0.891738
ILMN_1812795	862	RUNX1T1	-0.82266	1.08e-12	1.83e-11	-0.509972	0.000731694	0.00355018	-0.640309	6.21e-09	4.64e-08	-0.640309
ILMN_1810275	9056	SLC7A7	-0.821956	1.13e-12	1.89e-11	-0.79867	1.23e-07	3.05e-06	-0.94352	0	0	-0.821956
ILMN_1720158	2114	ETS2	-0.821956	1.13e-12	1.89e-11	-0.760295	4.77e-07	8.81e-06	-0.805589	2.65e-13	4.74e-12	-0.805589
ILMN_1810191	8605	PLA2G4C	-0.821956	1.13e-12	1.89e-11	-0.650522	1.65e-05	0.000154295	-0.676576	8.25e-10	7.2e-09	-0.676576
ILMN_2359945	1066	CES1	-0.821253	1.18e-12	1.96e-11	-0.977208	9.68e-11	1.22e-07	-0.855529	8.22e-15	2.16e-13	-0.855529
ILMN_2261076	4739	NEDD9	-0.821253	1.18e-12	1.96e-11	-0.859449	1.26e-08	6.08e-07	-0.688466	4.16e-10	3.84e-09	-0.821253
ILMN_1651365	79413	ZBED2	-0.821253	1.18e-12	1.96e-11	-0.836657	3.01e-08	1.1e-06	-0.865042	4.22e-15	1.21e-13	-0.836657
ILMN_2151281	23710	GABARAPL1	-0.821253	1.18e-12	1.96e-11	-0.787274	1.85e-07	4.16e-06	-0.840666	2.35e-14	5.47e-13	-0.821253
ILMN_1695945	4212	MEIS2	-0.821253	1.18e-12	1.96e-11	-0.703704	3.16e-06	3.97e-05	-0.721165	5.96e-11	6.42e-10	-0.721165
ILMN_1784447	51196	PLCE1	-0.820549	1.23e-12	2.03e-11	-0.82716	4.3e-08	1.43e-06	-0.521998	2.17e-06	1e-05	-0.820549
ILMN_1672536	2192	FBLN1	-0.820549	1.23e-12	2.03e-11	-0.667616	9.8e-06	0.000100406	-0.96849	0	0	-0.820549
ILMN_1690646	6304	SATB1	-0.820549	1.23e-12	2.03e-11	-0.633428	2.73e-05	0.000239024	-0.343044	0.00185066	0.00523839	-0.633428
ILMN_1665357	2060	EPS15	-0.820549	1.23e-12	2.03e-11	-0.591643	8.92e-05	0.000628343	-0.790131	7.47e-13	1.2e-11	-0.790131
ILMN_1687315	6256	RXRA	-0.820549	1.23e-12	2.03e-11	-0.464387	0.00210131	0.00840778	-0.742568	1.59e-11	1.93e-10	-0.742568
ILMN_1723277	9848	MFAP3L	-0.819332	1.33e-12	2.18e-11	-0.57075	0.000156865	0.000986433	-0.326397	0.00305516	0.00829877	-0.57075
ILMN_1815326	80323	CCDC68	-0.819141	1.35e-12	2.19e-11	-0.821462	5.32e-08	1.68e-06	-0.625446	1.38e-08	9.65e-08	-0.819141
ILMN_1708340	1612	DAPK1	-0.819141	1.35e-12	2.19e-11	-0.781576	2.26e-07	4.9e-06	-0.625446	1.38e-08	9.65e-08	-0.781576
ILMN_1711199	55422	ZNF331	-0.819141	1.35e-12	2.19e-11	-0.48528	0.00130948	0.00570796	-0.769322	2.91e-12	4.08e-11	-0.769322
ILMN_2208903	1043	CD52	-0.816327	1.61e-12	2.56e-11	-0.960114	2.04e-10	1.22e-07	-0.98692	0	0	-0.960114
ILMN_1807689	63876	PKNOX2	-0.816327	1.61e-12	2.56e-11	-0.788785	1.75e-07	4e-06	-0.966706	0	0	-0.816327
ILMN_1680996	240	ALOX5	-0.815623	1.68e-12	2.65e-11	-0.906933	1.9e-09	2.04e-07	-0.974435	0	0	-0.906933
ILMN_2371280	1441	CSF3R	-0.815623	1.68e-12	2.65e-11	-0.679012	6.89e-06	7.58e-05	-0.750297	9.82e-12	1.24e-10	-0.750297
ILMN_1693233	9764	KIAA0513	-0.815623	1.68e-12	2.65e-11	-0.484892	0.00132126	0.00575362	-0.437574	7.15e-05	0.00025741	-0.484892
ILMN_1774387	23051	ZHX3	-0.814215	1.83e-12	2.88e-11	-0.674825	7.85e-06	8.43e-05	-0.840666	2.35e-14	5.47e-13	-0.814215
ILMN_1671928	5627	PROS1	-0.813512	1.91e-12	3e-11	-0.737892	1.02e-06	1.61e-05	-0.857313	7.33e-15	1.96e-13	-0.813512
ILMN_1784264	8741	TNFSF13	-0.812808	2e-12	3.13e-11	-0.787274	1.85e-07	4.16e-06	-0.914388	0	0	-0.812808
ILMN_2222317	11080	DNAJB4	-0.812808	2e-12	3.13e-11	-0.764482	4.13e-07	7.84e-06	-0.765161	3.81e-12	5.22e-11	-0.765161
ILMN_2308582	1727	CYB5R3	-0.810697	2.28e-12	3.53e-11	-0.745489	7.93e-07	1.31e-05	-0.789536	7.76e-13	1.24e-11	-0.789536
ILMN_1751656	8462	KLF11	-0.809993	2.38e-12	3.66e-11	-0.834758	3.23e-08	1.15e-06	-0.769322	2.91e-12	4.08e-11	-0.809993
ILMN_1723684	2532	DARC	-0.808586	2.6e-12	3.97e-11	-0.711301	2.47e-06	3.24e-05	-0.937574	0	0	-0.808586
ILMN_1687971	825	CAPN3	-0.807178	2.83e-12	4.28e-11	-0.553656	0.000245669	0.00143428	-0.393579	0.000354502	0.0011376	-0.553656
ILMN_1689953	975	CD81	-0.806474	2.96e-12	4.46e-11	-0.737892	1.02e-06	1.61e-05	-0.833532	3.89e-14	8.51e-13	-0.806474
ILMN_2389347	2908	NR3C1	-0.805961	3.05e-12	4.6e-11	-0.475783	0.00162712	0.00681165	-0.743757	1.48e-11	1.81e-10	-0.743757
ILMN_1790533	9749	PHACTR2	-0.805771	3.09e-12	4.64e-11	-0.672926	8.33e-06	8.82e-05	-0.714625	8.85e-11	9.27e-10	-0.714625
ILMN_1750961	53346	TM6SF1	-0.805771	3.09e-12	4.64e-11	-0.587844	9.9e-05	0.000683035	-0.989298	0	0	-0.805771
ILMN_2192281	22900	CARD8	-0.805067	3.22e-12	4.81e-11	-0.663818	1.1e-05	0.000110209	-0.709275	1.22e-10	1.24e-09	-0.709275
ILMN_1806721	2206	MS4A2	-0.805067	3.22e-12	4.81e-11	-0.479582	0.0014924	0.00635026	-0.973841	0	0	-0.805067
ILMN_2390946	8578	SCARF1	-0.803659	3.52e-12	5.19e-11	-0.496288	0.00101335	0.00462145	-0.49346	7.53e-06	3.18e-05	-0.496288
ILMN_1808299	9922	IQSEC1	-0.802956	3.67e-12	5.39e-11	-0.94302	4.23e-10	1.41e-07	-0.534483	1.23e-06	5.96e-06	-0.802956
ILMN_1765310	140597	TCEAL2	-0.802956	3.67e-12	5.39e-11	-0.893637	3.25e-09	2.53e-07	-0.903092	2.22e-16	9.37e-15	-0.893637
ILMN_1742332	115207	KCTD12	-0.802956	3.67e-12	5.39e-11	-0.80057	1.15e-07	2.91e-06	-0.609394	3.2e-08	2.09e-07	-0.80057
ILMN_1752307	2321	FLT1	-0.802443	3.79e-12	5.56e-11	-0.823362	4.95e-08	1.59e-06	-0.340666	0.00199064	0.00560406	-0.802443
ILMN_1716790	323	APBB2	-0.802252	3.83e-12	5.58e-11	-0.669516	9.25e-06	9.57e-05	-0.582045	1.28e-07	7.42e-07	-0.669516
ILMN_1656940	22885	ABLIM3	-0.802252	3.83e-12	5.58e-11	-0.648623	1.74e-05	0.000161703	-0.779429	1.51e-12	2.26e-11	-0.779429
ILMN_1732296	3399	ID3	-0.802252	3.83e-12	5.58e-11	-0.582146	0.000115533	0.000776412	-0.921522	0	0	-0.802252
ILMN_1691341	3575	IL7R	-0.801548	4e-12	5.8e-11	-0.62773	3.22e-05	0.000274309	-0.894174	4.44e-16	1.73e-14	-0.801548
ILMN_1705686	4900	NRGN	-0.800844	4.18e-12	6.04e-11	-0.587844	9.9e-05	0.000683035	-0.389417	0.000409234	0.00129963	-0.587844
ILMN_1661409	23272	C3orf63	-0.800141	4.36e-12	6.27e-11	-0.766382	3.86e-07	7.4e-06	-0.792509	6.37e-13	1.05e-11	-0.792509
ILMN_1791847	23604	DAPK2	-0.799437	4.55e-12	6.51e-11	-0.874644	6.93e-09	4.18e-07	-0.833532	3.89e-14	8.51e-13	-0.833532
ILMN_1789641	9429	ABCG2	-0.799437	4.55e-12	6.51e-11	-0.688509	5.12e-06	5.9e-05	-0.918549	0	0	-0.799437
ILMN_1656410	7225	TRPC6	-0.798733	4.75e-12	6.74e-11	-0.804368	9.98e-08	2.62e-06	-0.609988	3.1e-08	2.03e-07	-0.798733
ILMN_1661802	11069	RAPGEF4	-0.798733	4.75e-12	6.74e-11	-0.77208	3.17e-07	6.27e-06	-0.875743	2e-15	6.33e-14	-0.798733
ILMN_2136455	285203	C3orf64	-0.798733	4.75e-12	6.74e-11	-0.722697	1.7e-06	2.42e-05	-0.615339	2.35e-08	1.57e-07	-0.722697
ILMN_2211739	6565	SLC15A2	-0.798733	4.75e-12	6.74e-11	-0.642925	2.06e-05	0.000186962	-0.346017	0.00168841	0.0048145	-0.642925
ILMN_2228938	1842	ECM2	-0.79803	4.96e-12	7e-11	-0.762583	4.41e-07	8.25e-06	-0.906659	2.22e-16	9.37e-15	-0.79803
ILMN_1811921	1465	CSRP1	-0.797326	5.18e-12	7.29e-11	-0.846154	2.1e-08	8.47e-07	-0.851962	1.07e-14	2.73e-13	-0.846154
ILMN_1735014	1316	KLF6	-0.796622	5.41e-12	7.6e-11	-0.745489	7.93e-07	1.31e-05	-0.827586	5.88e-14	1.23e-12	-0.796622
ILMN_1741440	10559	SLC35A1	-0.795918	5.64e-12	7.91e-11	-0.849953	1.81e-08	7.82e-07	-0.597503	5.88e-08	3.66e-07	-0.795918
ILMN_1738784	5525	PPP2R5A	-0.795215	5.89e-12	8.22e-11	-0.777778	2.59e-07	5.4e-06	-0.540428	9.37e-07	4.65e-06	-0.777778
ILMN_2203891	4092	SMAD7	-0.795215	5.89e-12	8.22e-11	-0.734093	1.16e-06	1.78e-05	-0.596314	6.24e-08	3.87e-07	-0.734093
ILMN_1796216	22846	VASH1	-0.793807	6.42e-12	8.87e-11	-0.498575	0.000960165	0.00442473	-0.782996	1.2e-12	1.83e-11	-0.782996
ILMN_1765019	22908	SACM1L	-0.793103	6.7e-12	9.18e-11	-0.781576	2.26e-07	4.9e-06	-0.36088	0.00105635	0.00311843	-0.781576
ILMN_1705035	23194	FBXL7	-0.793103	6.7e-12	9.18e-11	-0.566563	0.000175281	0.00108673	-0.473841	1.71e-05	6.78e-05	-0.566563
ILMN_1748538	8854	ALDH1A2	-0.793103	6.7e-12	9.18e-11	-0.54416	0.000313552	0.00174281	-0.851367	1.11e-14	2.83e-13	-0.793103
ILMN_1662731	1285	COL4A3	-0.793103	6.7e-12	9.18e-11	-0.48528	0.00130948	0.00570796	-0.584423	1.13e-07	6.67e-07	-0.584423
ILMN_1711069	51646	YPEL5	-0.7924	6.99e-12	9.53e-11	-0.730294	1.32e-06	1.98e-05	-0.521998	2.17e-06	1e-05	-0.730294
ILMN_1704985	1593	CYP27A1	-0.7924	6.99e-12	9.53e-11	-0.724596	1.6e-06	2.31e-05	-0.863258	4.66e-15	1.33e-13	-0.7924
ILMN_1815121	5325	PLAGL1	-0.7924	6.99e-12	9.53e-11	-0.477683	0.00155842	0.00657613	-0.66409	1.67e-09	1.38e-08	-0.66409
ILMN_1740996	761	CA3	-0.791696	7.29e-12	9.86e-11	-0.680912	6.5e-06	7.23e-05	-0.881688	1.33e-15	4.44e-14	-0.791696
ILMN_1752668	23500	DAAM2	-0.791696	7.29e-12	9.86e-11	-0.546059	0.000298709	0.00167439	-0.477408	1.47e-05	5.92e-05	-0.546059
ILMN_1695711	54491	FAM105A	-0.790289	7.94e-12	1.06e-10	-0.810066	8.1e-08	2.26e-06	-0.655767	2.66e-09	2.13e-08	-0.790289
ILMN_1674661	1153	CIRBP	-0.790289	7.94e-12	1.06e-10	-0.749288	6.96e-07	1.19e-05	-0.888823	6.66e-16	2.42e-14	-0.790289
ILMN_1788701	11168	PSIP1	-0.789585	8.28e-12	1.1e-10	-0.671415	8.72e-06	9.15e-05	-0.717004	7.67e-11	8.11e-10	-0.717004
ILMN_1788203	23462	HEY1	-0.789585	8.28e-12	1.1e-10	-0.648623	1.74e-05	0.000161703	-0.760404	5.17e-12	6.87e-11	-0.760404
ILMN_1788538	83988	NCALD	-0.788881	8.64e-12	1.14e-10	-0.806268	9.31e-08	2.49e-06	-0.63258	9.42e-09	6.81e-08	-0.788881
ILMN_1701933	6622	SNCA	-0.788881	8.64e-12	1.14e-10	-0.551757	0.000258032	0.00149654	-0.944709	0	0	-0.788881
ILMN_1746561	599	BCL2L2	-0.788177	9.02e-12	1.19e-10	-0.74359	8.45e-07	1.38e-05	-0.593936	7.04e-08	4.32e-07	-0.74359
ILMN_2411731	11234	HPS5	-0.787474	9.41e-12	1.24e-10	-0.665717	1.04e-05	0.000104953	-0.83591	3.29e-14	7.35e-13	-0.787474
ILMN_1715482	9706	ULK2	-0.78677	9.81e-12	1.29e-10	-0.631529	2.88e-05	0.000250815	-0.522592	2.11e-06	9.78e-06	-0.631529
ILMN_1789505	3708	ITPR1	-0.786066	1.02e-11	1.34e-10	-0.868946	8.67e-09	4.84e-07	-0.728894	3.72e-11	4.17e-10	-0.786066
ILMN_1770479	4008	LMO7	-0.784659	1.11e-11	1.44e-10	-0.941121	4.58e-10	1.41e-07	-0.871581	2.66e-15	8.11e-14	-0.871581
ILMN_2373285	4481	MSR1	-0.784659	1.11e-11	1.44e-10	-0.844255	2.25e-08	8.84e-07	-0.897741	4.44e-16	1.73e-14	-0.844255
ILMN_2087656	11309	SLCO2B1	-0.784659	1.11e-11	1.44e-10	-0.696106	4.02e-06	4.86e-05	-0.957788	0	0	-0.784659
ILMN_1773154	4792	NFKBIA	-0.784659	1.11e-11	1.44e-10	-0.508072	0.000765879	0.00368492	-0.532105	1.37e-06	6.57e-06	-0.532105
ILMN_1787567	8848	TSC22D1	-0.783955	1.16e-11	1.5e-10	-0.848053	1.95e-08	8.25e-07	-0.883472	1.11e-15	3.81e-14	-0.848053
ILMN_2357855	4915	NTRK2	-0.783955	1.16e-11	1.5e-10	-0.690408	4.82e-06	5.59e-05	-0.620095	1.83e-08	1.25e-07	-0.690408
ILMN_1731736	79890	RIN3	-0.782548	1.26e-11	1.62e-10	-0.65622	1.39e-05	0.000133515	-0.362069	0.0010167	0.00300977	-0.65622
ILMN_1785424	3983	ABLIM1	-0.780436	1.43e-11	1.82e-10	-0.962013	1.88e-10	1.22e-07	-0.492271	7.91e-06	3.33e-05	-0.780436
ILMN_1773271	6332	SCN7A	-0.779733	1.5e-11	1.89e-10	-0.648234	1.76e-05	0.000163474	-0.844828	1.75e-14	4.21e-13	-0.779733
ILMN_1700143	23150	FRMD4B	-0.779029	1.56e-11	1.97e-10	-0.654321	1.47e-05	0.000140357	-0.777646	1.7e-12	2.5e-11	-0.777646
ILMN_2082273	8490	RGS5	-0.778516	1.61e-11	2.03e-10	-0.591643	8.92e-05	0.000628343	-0.712842	9.85e-11	1.02e-09	-0.712842
ILMN_1723035	4973	OLR1	-0.777621	1.7e-11	2.13e-10	-0.781576	2.26e-07	4.9e-06	-0.932818	0	0	-0.781576
ILMN_1654398	23179	RGL1	-0.777621	1.7e-11	2.13e-10	-0.673314	8.23e-06	8.73e-05	-0.656361	2.57e-09	2.06e-08	-0.673314
ILMN_1674343	56000	NXF3	-0.776918	1.77e-11	2.2e-10	-0.877277	6.25e-09	3.89e-07	-0.621284	1.72e-08	1.18e-07	-0.776918
ILMN_2085862	51296	SLC15A3	-0.776918	1.77e-11	2.2e-10	-0.694207	4.27e-06	5.1e-05	-0.895363	4.44e-16	1.73e-14	-0.776918
ILMN_1678353	10160	FARP1	-0.776214	1.84e-11	2.28e-10	-0.948718	3.32e-10	1.4e-07	-0.598692	5.53e-08	3.46e-07	-0.776214
ILMN_2078599	54	ACP5	-0.77551	1.92e-11	2.37e-10	-0.747388	7.43e-07	1.24e-05	-0.645065	4.8e-09	3.65e-08	-0.747388
ILMN_1782050	1052	CEBPD	-0.77551	1.92e-11	2.37e-10	-0.517569	0.00060864	0.00304597	-0.611177	2.91e-08	1.92e-07	-0.611177
ILMN_1685891	2115	ETV1	-0.774806	2e-11	2.47e-10	-0.547958	0.000284525	0.00161406	-0.709869	1.18e-10	1.2e-09	-0.709869
ILMN_1664978	9414	TJP2	-0.774103	2.09e-11	2.57e-10	-0.77208	3.17e-07	6.27e-06	-0.571344	2.16e-07	1.2e-06	-0.77208
ILMN_1796180	1408	CRY2	-0.773399	2.18e-11	2.67e-10	-0.701416	3.4e-06	4.23e-05	-0.542212	8.62e-07	4.31e-06	-0.701416
ILMN_1777998	9938	ARHGAP25	-0.772695	2.27e-11	2.76e-10	-0.922127	1.02e-09	1.68e-07	-0.818074	1.13e-13	2.2e-12	-0.818074
ILMN_1814719	5950	RBP4	-0.772695	2.27e-11	2.76e-10	-0.79867	1.23e-07	3.05e-06	-0.840666	2.35e-14	5.47e-13	-0.79867
ILMN_1681239	4542	MYO1F	-0.772695	2.27e-11	2.76e-10	-0.747388	7.43e-07	1.24e-05	-0.519025	2.47e-06	1.13e-05	-0.747388
ILMN_1685490	56155	TEX14	-0.771992	2.37e-11	2.87e-10	-0.699905	3.56e-06	4.4e-05	-0.908442	2.22e-16	9.37e-15	-0.771992
ILMN_1805665	23767	FLRT3	-0.771288	2.47e-11	2.97e-10	-0.54416	0.000313552	0.00174281	-0.787158	9.09e-13	1.43e-11	-0.771288
ILMN_1668039	2995	GYPC	-0.76988	2.68e-11	3.21e-10	-0.844255	2.25e-08	8.84e-07	-0.984542	0	0	-0.844255
ILMN_1722718	650	BMP2	-0.769367	2.76e-11	3.3e-10	-0.77018	3.38e-07	6.65e-06	-0.44352	5.7e-05	0.000208671	-0.769367
ILMN_1729453	10867	TSPAN9	-0.769177	2.8e-11	3.32e-10	-0.68661	5.44e-06	6.22e-05	-0.749703	1.02e-11	1.28e-10	-0.749703
ILMN_1673795	3295	HSD17B4	-0.769177	2.8e-11	3.32e-10	-0.623932	3.59e-05	0.000300519	-0.649227	3.82e-09	2.97e-08	-0.649227
ILMN_1669747	10497	UNC13B	-0.768473	2.91e-11	3.45e-10	-0.644824	1.95e-05	0.000178065	-0.383472	0.000501224	0.00156847	-0.644824
ILMN_1794863	55450	CAMK2N1	-0.767769	3.04e-11	3.58e-10	-0.876543	6.43e-09	3.95e-07	-0.521998	2.17e-06	1e-05	-0.767769
ILMN_1800642	5649	RELN	-0.767256	3.13e-11	3.69e-10	-0.463999	0.00211951	0.00847804	-0.729489	3.59e-11	4.05e-10	-0.729489
ILMN_1811437	745	C11orf9	-0.767065	3.17e-11	3.71e-10	-0.924027	9.38e-10	1.59e-07	-0.609988	3.1e-08	2.03e-07	-0.767065
ILMN_1705302	2217	FCGRT	-0.767065	3.17e-11	3.71e-10	-0.728395	1.41e-06	2.08e-05	-0.723543	5.16e-11	5.62e-10	-0.728395
ILMN_1720476	5253	PHF2	-0.767065	3.17e-11	3.71e-10	-0.596952	7.7e-05	0.00056069	-0.584423	1.13e-07	6.67e-07	-0.596952
ILMN_2199947	5980	REV3L	-0.767065	3.17e-11	3.71e-10	-0.534663	0.000398698	0.00213782	-0.719976	6.41e-11	6.87e-10	-0.719976
ILMN_1781010	50650	ARHGEF3	-0.765658	3.44e-11	4.01e-10	-0.889839	3.79e-09	2.77e-07	-0.673603	9.77e-10	8.42e-09	-0.765658
ILMN_1764850	3241	HPCAL1	-0.764954	3.58e-11	4.17e-10	-0.783476	2.12e-07	4.67e-06	-0.71522	8.54e-11	8.98e-10	-0.764954
ILMN_1753547	6776	STAT5A	-0.764954	3.58e-11	4.17e-10	-0.679012	6.89e-06	7.58e-05	-0.53805	1.05e-06	5.13e-06	-0.679012
ILMN_1805561	6563	SLC14A1	-0.764954	3.58e-11	4.17e-10	-0.568851	0.000164981	0.00103207	-0.796076	5.03e-13	8.39e-12	-0.764954
ILMN_2406304	23024	PDZRN3	-0.764251	3.73e-11	4.32e-10	-0.722697	1.7e-06	2.42e-05	-0.744352	1.43e-11	1.74e-10	-0.744352
ILMN_1717934	23208	SYT11	-0.764251	3.73e-11	4.32e-10	-0.568851	0.000164981	0.00103207	-0.773484	2.23e-12	3.2e-11	-0.764251
ILMN_1678493	1123	CHN1	-0.763547	3.89e-11	4.48e-10	-0.547958	0.000284525	0.00161406	-0.744946	1.37e-11	1.68e-10	-0.744946
ILMN_1795325	72	ACTG2	-0.762843	4.05e-11	4.64e-10	-0.722697	1.7e-06	2.42e-05	-0.854935	8.66e-15	2.26e-13	-0.762843
ILMN_2376403	1831	TSC22D3	-0.762843	4.05e-11	4.64e-10	-0.716611	2.08e-06	2.82e-05	-0.791914	6.63e-13	1.09e-11	-0.762843
ILMN_1780582	9308	CD83	-0.762843	4.05e-11	4.64e-10	-0.711301	2.47e-06	3.24e-05	-0.823424	7.86e-14	1.58e-12	-0.762843
ILMN_2326512	834	CASP1	-0.762139	4.22e-11	4.82e-10	-0.878443	5.97e-09	3.75e-07	-0.887634	8.88e-16	3.14e-14	-0.878443
ILMN_1681103	358	AQP1	-0.762139	4.22e-11	4.82e-10	-0.701804	3.35e-06	4.19e-05	-0.777646	1.7e-12	2.5e-11	-0.762139
ILMN_1684306	6275	S100A4	-0.760732	4.58e-11	5.19e-10	-0.891738	3.51e-09	2.61e-07	-0.837693	2.91e-14	6.63e-13	-0.837693
ILMN_1694548	306	ANXA3	-0.760028	4.78e-11	5.35e-10	-0.80057	1.15e-07	2.91e-06	-0.86742	3.55e-15	1.04e-13	-0.80057
ILMN_1815527	3045	HBD	-0.760028	4.78e-11	5.35e-10	-0.705603	2.97e-06	3.77e-05	-0.738407	2.07e-11	2.43e-10	-0.738407
ILMN_1781819	9061	PAPSS1	-0.760028	4.78e-11	5.35e-10	-0.673314	8.23e-06	8.73e-05	-0.735434	2.49e-11	2.88e-10	-0.735434
ILMN_1798620	80148	PQLC1	-0.760028	4.78e-11	5.35e-10	-0.623932	3.59e-05	0.000300519	-0.681926	6.07e-10	5.42e-09	-0.681926
ILMN_1671221	26130	GAPVD1	-0.760028	4.78e-11	5.35e-10	-0.611759	5.09e-05	0.000403526	-0.470273	1.97e-05	7.77e-05	-0.611759
ILMN_2224833	79602	ADIPOR2	-0.759324	4.98e-11	5.57e-10	-0.559354	0.000211834	0.00126927	-0.665874	1.51e-09	1.26e-08	-0.665874
ILMN_1747650	654	BMP6	-0.758621	5.18e-11	5.79e-10	-0.639126	2.31e-05	0.000205636	-0.824019	7.53e-14	1.53e-12	-0.758621
ILMN_1695107	53832	IL20RA	-0.758621	5.18e-11	5.79e-10	-0.483381	0.00136802	0.00591628	-0.497027	6.46e-06	2.76e-05	-0.497027
ILMN_1751099	79825	CCDC48	-0.756509	5.86e-11	6.5e-10	-0.897436	2.79e-09	2.39e-07	-0.948276	0	0	-0.897436
ILMN_2400372	6799	SULT1A2	-0.756509	5.86e-11	6.5e-10	-0.768281	3.62e-07	7.05e-06	-0.692628	3.26e-10	3.06e-09	-0.756509
ILMN_1773906	8031	NCOA4	-0.755806	6.1e-11	6.75e-10	-0.57075	0.000156865	0.000986433	-0.856718	7.55e-15	2e-13	-0.755806
ILMN_2398159	27122	DKK3	-0.755102	6.36e-11	7e-10	-0.884141	4.76e-09	3.19e-07	-0.846017	1.62e-14	3.96e-13	-0.846017
ILMN_1651832	10938	EHD1	-0.755102	6.36e-11	7e-10	-0.74169	9.01e-07	1.45e-05	-0.444709	5.44e-05	0.000200027	-0.74169
ILMN_1685275	4162	MCAM	-0.754398	6.62e-11	7.26e-10	-0.534663	0.000398698	0.00213782	-0.516647	2.75e-06	1.25e-05	-0.534663
ILMN_1751474	9411	ARHGAP29	-0.753695	6.89e-11	7.55e-10	-0.716999	2.05e-06	2.79e-05	-0.5761	1.71e-07	9.68e-07	-0.716999
ILMN_1766551	1359	CPA3	-0.752991	7.18e-11	7.81e-10	-0.60114	6.86e-05	0.000511524	-0.979191	0	0	-0.752991
ILMN_1709026	221749	C6orf145	-0.752287	7.48e-11	8.09e-10	-0.88945	3.85e-09	2.79e-07	-0.641498	5.82e-09	4.37e-08	-0.752287
ILMN_1718977	4616	GADD45B	-0.752287	7.48e-11	8.09e-10	-0.779677	2.42e-07	5.15e-06	-0.851962	1.07e-14	2.73e-13	-0.779677
ILMN_1651735	10618	TGOLN2	-0.752287	7.48e-11	8.09e-10	-0.716999	2.05e-06	2.79e-05	-0.780024	1.45e-12	2.18e-11	-0.752287
ILMN_1697925	55911	APOB48R	-0.75088	8.11e-11	8.69e-10	-0.766382	3.86e-07	7.4e-06	-0.758621	5.79e-12	7.63e-11	-0.758621
ILMN_1723522	81575	APOLD1	-0.75088	8.11e-11	8.69e-10	-0.709402	2.62e-06	3.41e-05	-0.62604	1.34e-08	9.38e-08	-0.709402
ILMN_1781285	1843	DUSP1	-0.75088	8.11e-11	8.69e-10	-0.682811	6.12e-06	6.88e-05	-0.90547	2.22e-16	9.37e-15	-0.75088
ILMN_1708611	5962	RDX	-0.750367	8.35e-11	8.94e-10	-0.620133	4.01e-05	0.000328126	-0.790131	7.47e-13	1.2e-11	-0.750367
ILMN_1667893	64759	TNS3	-0.749472	8.79e-11	9.35e-10	-0.766382	3.86e-07	7.4e-06	-0.837693	2.91e-14	6.63e-13	-0.766382
ILMN_1755504	10241	CALCOCO2	-0.748065	9.53e-11	1e-09	-0.483381	0.00136802	0.00591628	-0.496433	6.63e-06	2.82e-05	-0.496433
ILMN_1797342	23048	FNBP1	-0.747361	9.92e-11	1.04e-09	-0.887939	4.09e-09	2.89e-07	-0.714031	9.17e-11	9.57e-10	-0.747361
ILMN_1788019	3908	LAMA2	-0.746848	1.02e-10	1.07e-09	-0.663429	1.11e-05	0.000111438	-0.804994	2.76e-13	4.91e-12	-0.746848
ILMN_1741613	57515	SERINC1	-0.746657	1.03e-10	1.08e-09	-0.604938	6.17e-05	0.000467931	-0.719976	6.41e-11	6.87e-10	-0.719976
ILMN_1777263	4223	MEOX2	-0.745954	1.08e-10	1.12e-09	-0.68661	5.44e-06	6.22e-05	-0.624257	1.47e-08	1.02e-07	-0.68661
ILMN_1800225	5468	PPARG	-0.745954	1.08e-10	1.12e-09	-0.62963	3.05e-05	0.000261793	-0.891795	6.66e-16	2.42e-14	-0.745954
ILMN_1699317	27255	CNTN6	-0.745954	1.08e-10	1.12e-09	-0.616334	4.47e-05	0.000359959	-0.735434	2.49e-11	2.88e-10	-0.735434
ILMN_1711807	23284	LPHN3	-0.745954	1.08e-10	1.12e-09	-0.51567	0.000637455	0.00316857	-0.619501	1.89e-08	1.29e-07	-0.619501
ILMN_1808824	10529	NEBL	-0.74525	1.12e-10	1.16e-09	-0.920228	1.1e-09	1.72e-07	-0.757432	6.25e-12	8.17e-11	-0.757432
ILMN_1791447	6387	CXCL12	-0.74525	1.12e-10	1.16e-09	-0.734093	1.16e-06	1.78e-05	-0.951249	0	0	-0.74525
ILMN_1670875	8493	PPM1D	-0.74525	1.12e-10	1.16e-09	-0.692308	4.54e-06	5.35e-05	-0.74673	1.23e-11	1.52e-10	-0.74525
ILMN_1668247	4056	LTC4S	-0.74525	1.12e-10	1.16e-09	-0.590866	9.11e-05	0.000640865	-0.960761	0	0	-0.74525
ILMN_1675190	56729	RETN	-0.74525	1.12e-10	1.16e-09	-0.574549	0.000141747	0.000913096	-0.89239	6.66e-16	2.42e-14	-0.74525
ILMN_1809323	84302	C9orf125	-0.744546	1.17e-10	1.2e-09	-0.739791	9.61e-07	1.53e-05	-0.710464	1.14e-10	1.16e-09	-0.739791
ILMN_1720829	7538	ZFP36	-0.744546	1.17e-10	1.2e-09	-0.623932	3.59e-05	0.000300519	-0.873365	2.22e-15	6.94e-14	-0.744546
ILMN_1759252	118	ADD1	-0.743842	1.21e-10	1.24e-09	-0.808167	8.68e-08	2.38e-06	-0.608205	3.4e-08	2.21e-07	-0.743842
ILMN_1722829	3131	HLF	-0.743139	1.26e-10	1.29e-09	-0.768281	3.62e-07	7.05e-06	-0.67717	7.97e-10	6.99e-09	-0.743139
ILMN_1660114	22915	MMRN1	-0.743139	1.26e-10	1.29e-09	-0.669516	9.25e-06	9.57e-05	-0.996433	0	0	-0.743139
ILMN_1787843	84263	HSDL2	-0.743139	1.26e-10	1.29e-09	-0.502374	0.000877536	0.00410989	-0.609394	3.2e-08	2.09e-07	-0.609394
ILMN_1702835	6451	SH3BGRL	-0.742435	1.31e-10	1.33e-09	-0.760684	4.71e-07	8.71e-06	-0.89893	4.44e-16	1.73e-14	-0.760684
ILMN_1723944	445347	TARP	-0.742435	1.31e-10	1.33e-09	-0.705215	3.01e-06	3.81e-05	-0.871581	2.66e-15	8.11e-14	-0.742435
ILMN_2228180	4482	MSRA	-0.742113	1.34e-10	1.35e-09	-0.538462	0.00036233	0.00196838	-0.93044	0	0	-0.742113
ILMN_2303955	2281	FKBP1B	-0.741731	1.37e-10	1.37e-09	-0.680912	6.5e-06	7.23e-05	-0.678359	7.45e-10	6.56e-09	-0.680912
ILMN_2075051	9489	PGS1	-0.741731	1.37e-10	1.37e-09	-0.561254	0.000201564	0.00122159	-0.377527	0.000612211	0.00188677	-0.561254
ILMN_1707649	8777	MPDZ	-0.741027	1.42e-10	1.42e-09	-0.705603	2.97e-06	3.77e-05	-0.328775	0.00284772	0.00778016	-0.705603
ILMN_1793476	112464	PRKCDBP	-0.741027	1.42e-10	1.42e-09	-0.568851	0.000164981	0.00103207	-0.731867	3.1e-11	3.54e-10	-0.731867
ILMN_1755822	85360	SYDE1	-0.741027	1.42e-10	1.42e-09	-0.551757	0.000258032	0.00149654	-0.640904	6.01e-09	4.51e-08	-0.640904
ILMN_1661695	11213	IRAK3	-0.740324	1.48e-10	1.47e-09	-0.846154	2.1e-08	8.47e-07	-0.48692	9.92e-06	4.11e-05	-0.740324
ILMN_1778977	7305	TYROBP	-0.740324	1.48e-10	1.47e-09	-0.794872	1.41e-07	3.4e-06	-0.936385	0	0	-0.794872
ILMN_1751607	2354	FOSB	-0.73962	1.54e-10	1.52e-09	-0.794872	1.41e-07	3.4e-06	-0.806778	2.45e-13	4.4e-12	-0.794872
ILMN_1747023	5739	PTGIR	-0.739107	1.59e-10	1.57e-09	-0.82716	4.3e-08	1.43e-06	-0.619501	1.89e-08	1.29e-07	-0.739107
ILMN_2242900	9173	IL1RL1	-0.738916	1.6e-10	1.58e-09	-0.846154	2.1e-08	8.47e-07	-0.856718	7.55e-15	2e-13	-0.846154
ILMN_1815102	3931	LCAT	-0.738213	1.67e-10	1.64e-09	-0.699905	3.56e-06	4.4e-05	-0.420927	0.000133442	0.000458398	-0.699905
ILMN_2070003	6571	SLC18A2	-0.735398	1.96e-10	1.9e-09	-0.498187	0.00096901	0.00446082	-0.635553	8.03e-09	5.87e-08	-0.635553
ILMN_1742260	6744	SSFA2	-0.734694	2.04e-10	1.97e-09	-0.68471	5.77e-06	6.53e-05	-0.6522	3.24e-09	2.55e-08	-0.68471
ILMN_1810752	722	C4BPA	-0.734694	2.04e-10	1.97e-09	-0.597341	7.62e-05	0.000554995	-0.607015	3.61e-08	2.34e-07	-0.607015
ILMN_1721762	8807	IL18RAP	-0.73399	2.12e-10	2.04e-09	-0.69002	4.88e-06	5.66e-05	-0.74019	1.85e-11	2.2e-10	-0.73399
ILMN_1699489	84617	TUBB6	-0.73399	2.12e-10	2.04e-09	-0.471985	0.00177297	0.00730643	-0.919738	0	0	-0.73399
ILMN_1716733	9172	MYOM2	-0.733286	2.21e-10	2.12e-09	-0.591643	8.92e-05	0.000628343	-0.85434	8.88e-15	2.32e-13	-0.733286
ILMN_2210934	4306	NR3C2	-0.732583	2.29e-10	2.19e-09	-0.751187	6.53e-07	1.12e-05	-0.497027	6.46e-06	2.76e-05	-0.732583
ILMN_1792679	3678	ITGA5	-0.732583	2.29e-10	2.19e-09	-0.48528	0.00130948	0.00570796	-0.69025	3.75e-10	3.48e-09	-0.69025
ILMN_1682775	1906	EDN1	-0.731175	2.48e-10	2.36e-09	-0.815764	6.57e-08	1.92e-06	-0.595125	6.63e-08	4.09e-07	-0.731175
ILMN_1769633	1519	CTSO	-0.731175	2.48e-10	2.36e-09	-0.557455	0.000222593	0.00131879	-0.559453	3.83e-07	2.03e-06	-0.559453
ILMN_1692219	80223	RAB11FIP1	-0.730471	2.58e-10	2.44e-09	-0.823362	4.95e-08	1.59e-06	-0.826397	6.39e-14	1.32e-12	-0.823362
ILMN_2329927	9619	ABCG1	-0.730471	2.58e-10	2.44e-09	-0.781576	2.26e-07	4.9e-06	-0.829964	5e-14	1.06e-12	-0.781576
ILMN_1776363	287	ANK2	-0.730471	2.58e-10	2.44e-09	-0.673314	8.23e-06	8.73e-05	-0.72176	5.75e-11	6.21e-10	-0.72176
ILMN_1812968	54345	SOX18	-0.730471	2.58e-10	2.44e-09	-0.612536	4.98e-05	0.000395216	-0.811534	1.77e-13	3.28e-12	-0.730471
ILMN_1790508	3741	KCNA5	-0.730471	2.58e-10	2.44e-09	-0.512605	0.000686642	0.0033863	-0.894768	4.44e-16	1.73e-14	-0.730471
ILMN_1664861	3397	ID1	-0.729768	2.69e-10	2.53e-09	-0.648623	1.74e-05	0.000161703	-0.765755	3.67e-12	5.03e-11	-0.729768
ILMN_1727098	26051	PPP1R16B	-0.729064	2.79e-10	2.62e-09	-0.846154	2.1e-08	8.47e-07	-0.833532	3.89e-14	8.51e-13	-0.833532
ILMN_1788192	51309	ARMCX1	-0.729064	2.79e-10	2.62e-09	-0.806268	9.31e-08	2.49e-06	-0.89239	6.66e-16	2.42e-14	-0.806268
ILMN_1712894	2523	FUT1	-0.729064	2.79e-10	2.62e-09	-0.74169	9.01e-07	1.45e-05	-0.338288	0.00214028	0.00598756	-0.729064
ILMN_1742534	1287	COL4A5	-0.72836	2.91e-10	2.72e-09	-0.538462	0.00036233	0.00196838	-0.743163	1.54e-11	1.87e-10	-0.72836
ILMN_1774127	6769	STAC	-0.727657	3.02e-10	2.81e-09	-0.791073	1.61e-07	3.75e-06	-0.888823	6.66e-16	2.42e-14	-0.791073
ILMN_1682599	9052	GPRC5A	-0.727657	3.02e-10	2.81e-09	-0.756885	5.37e-07	9.66e-06	-0.612366	2.74e-08	1.82e-07	-0.727657
ILMN_1802557	50865	HEBP1	-0.727657	3.02e-10	2.81e-09	-0.547958	0.000284525	0.00161406	-0.781807	1.29e-12	1.96e-11	-0.727657
ILMN_1668721	896	CCND3	-0.726953	3.14e-10	2.92e-09	-0.589744	9.39e-05	0.00065427	-0.714625	8.85e-11	9.27e-10	-0.714625
ILMN_2362858	29992	PILRA	-0.726249	3.27e-10	3.03e-09	-0.737892	1.02e-06	1.61e-05	-0.828775	5.42e-14	1.14e-12	-0.737892
ILMN_1694840	4147	MATN2	-0.725545	3.4e-10	3.13e-09	-0.754986	5.73e-07	1.02e-05	-0.639715	6.41e-09	4.78e-08	-0.725545
ILMN_1670302	3101	HK3	-0.724842	3.54e-10	3.24e-09	-0.849953	1.81e-08	7.82e-07	-0.728894	3.72e-11	4.17e-10	-0.728894
ILMN_1708107	1805	DPT	-0.724138	3.68e-10	3.36e-09	-0.916429	1.28e-09	1.72e-07	-0.909631	2.22e-16	9.37e-15	-0.909631
ILMN_1728799	2203	FBP1	-0.723434	3.82e-10	3.48e-09	-0.758784	5.03e-07	9.19e-06	-0.712247	1.02e-10	1.05e-09	-0.723434
ILMN_1724504	84193	SETD3	-0.723434	3.82e-10	3.48e-09	-0.732194	1.24e-06	1.89e-05	-0.511891	3.39e-06	1.52e-05	-0.723434
ILMN_1651692	6793	STK10	-0.72273	3.98e-10	3.6e-09	-0.874644	6.93e-09	4.18e-07	-0.615933	2.27e-08	1.53e-07	-0.72273
ILMN_1728662	221	ALDH3B1	-0.72273	3.98e-10	3.6e-09	-0.705603	2.97e-06	3.77e-05	-0.464923	2.45e-05	9.51e-05	-0.705603
ILMN_1714167	1528	CYB5A	-0.72273	3.98e-10	3.6e-09	-0.663818	1.1e-05	0.000110209	-0.86088	5.55e-15	1.55e-13	-0.72273
ILMN_1662026	695	BTK	-0.722027	4.13e-10	3.72e-09	-0.699905	3.56e-06	4.4e-05	-0.914388	0	0	-0.722027
ILMN_1814077	23414	ZFPM2	-0.722027	4.13e-10	3.72e-09	-0.690408	4.82e-06	5.59e-05	-0.749108	1.06e-11	1.33e-10	-0.722027
ILMN_1792323	3067	HDC	-0.722027	4.13e-10	3.72e-09	-0.45679	0.00248459	0.00964915	-0.7717	2.5e-12	3.54e-11	-0.722027
ILMN_1726711	5179	PENK	-0.721323	4.3e-10	3.86e-09	-0.593542	8.46e-05	0.000602785	-0.746136	1.28e-11	1.58e-10	-0.721323
ILMN_1733841	83439	TCF7L1	-0.721323	4.3e-10	3.86e-09	-0.489079	0.00119928	0.00533317	-0.445898	5.2e-05	0.000191611	-0.489079
ILMN_1672443	5860	QDPR	-0.719916	4.65e-10	4.15e-09	-0.648623	1.74e-05	0.000161703	-0.838288	2.8e-14	6.39e-13	-0.719916
ILMN_1815154	4628	MYH10	-0.719212	4.83e-10	4.3e-09	-0.946819	3.6e-10	1.4e-07	-0.925089	0	0	-0.925089
ILMN_1667239	3628	INPP1	-0.718508	5.02e-10	4.46e-09	-0.821462	5.32e-08	1.68e-06	-0.598692	5.53e-08	3.46e-07	-0.718508
ILMN_1731745	4815	NINJ2	-0.718508	5.02e-10	4.46e-09	-0.606838	5.85e-05	0.000447497	-0.545184	7.51e-07	3.79e-06	-0.606838
ILMN_1716983	11027	LILRA2	-0.718508	5.02e-10	4.46e-09	-0.546059	0.000298709	0.00167439	-0.937574	0	0	-0.718508
ILMN_1775743	694	BTG1	-0.718508	5.02e-10	4.46e-09	-0.479582	0.0014924	0.00635026	-0.796076	5.03e-13	8.39e-12	-0.718508
ILMN_2407775	6003	RGS13	-0.717804	5.22e-10	4.62e-09	-0.631529	2.88e-05	0.000250815	-0.72176	5.75e-11	6.21e-10	-0.717804
ILMN_2165473	58526	MID1IP1	-0.717804	5.22e-10	4.62e-09	-0.597341	7.62e-05	0.000554995	-0.524376	1.95e-06	9.08e-06	-0.597341
ILMN_1815734	9873	FCHSD2	-0.717804	5.22e-10	4.62e-09	-0.593542	8.46e-05	0.000602785	-0.589774	8.68e-08	5.23e-07	-0.593542
ILMN_1659703	11060	WWP2	-0.717804	5.22e-10	4.62e-09	-0.589744	9.39e-05	0.00065427	-0.483353	1.15e-05	4.71e-05	-0.589744
ILMN_1712545	6274	S100A3	-0.714286	6.33e-10	5.52e-09	-0.639126	2.31e-05	0.000205636	-0.837099	3.04e-14	6.9e-13	-0.714286
ILMN_1677018	3201	HOXA4	-0.714286	6.33e-10	5.52e-09	-0.593542	8.46e-05	0.000602785	-0.794887	5.44e-13	9.04e-12	-0.714286
ILMN_1666617	79940	C6orf155	-0.714286	6.33e-10	5.52e-09	-0.57075	0.000156865	0.000986433	-0.523781	2e-06	9.3e-06	-0.57075
ILMN_1801307	8743	TNFSF10	-0.712878	6.84e-10	5.94e-09	-0.528965	0.000459691	0.00240818	-0.341855	0.00191948	0.00542173	-0.528965
ILMN_1692058	4692	NDN	-0.712175	7.11e-10	6.15e-09	-0.523267	0.000529303	0.00271263	-0.833532	3.89e-14	8.51e-13	-0.712175
ILMN_2129015	4299	AFF1	-0.711662	7.31e-10	6.32e-09	-0.587844	9.9e-05	0.000683035	-0.586801	1.01e-07	5.99e-07	-0.587844
ILMN_1744765	3851	KRT4	-0.710767	7.68e-10	6.58e-09	-0.747388	7.43e-07	1.24e-05	-0.800832	3.65e-13	6.27e-12	-0.747388
ILMN_1655429	7126	TNFAIP1	-0.710767	7.68e-10	6.58e-09	-0.707502	2.79e-06	3.59e-05	-0.413793	0.000173153	0.000584165	-0.707502
ILMN_2347145	1634	DCN	-0.710063	7.98e-10	6.82e-09	-0.7151	2.18e-06	2.94e-05	-0.988704	0	0	-0.7151
ILMN_1758941	7905	REEP5	-0.706545	9.66e-10	8.13e-09	-0.808167	8.68e-08	2.38e-06	-0.666468	1.46e-09	1.22e-08	-0.706545
ILMN_1669772	4035	LRP1	-0.706545	9.66e-10	8.13e-09	-0.591643	8.92e-05	0.000628343	-0.362663	0.000997402	0.00295779	-0.591643
ILMN_1776723	51131	PHF11	-0.704433	1.08e-09	9.06e-09	-0.823362	4.95e-08	1.59e-06	-0.875149	2e-15	6.33e-14	-0.823362
ILMN_1682034	23493	HEY2	-0.703026	1.17e-09	9.71e-09	-0.606838	5.85e-05	0.000447497	-0.609988	3.1e-08	2.03e-07	-0.609988
ILMN_1728785	221395	GPR116	-0.703026	1.17e-09	9.71e-09	-0.54226	0.000329084	0.00181387	-0.414388	0.00016946	0.00057277	-0.54226
ILMN_2055781	51348	KLRF1	-0.702322	1.21e-09	1e-08	-0.811966	7.55e-08	2.14e-06	-0.74673	1.23e-11	1.52e-10	-0.74673
ILMN_1791771	3055	HCK	-0.701619	1.26e-09	1.04e-08	-0.842355	2.42e-08	9.33e-07	-0.89893	4.44e-16	1.73e-14	-0.842355
ILMN_1754468	8787	RGS9	-0.700915	1.31e-09	1.08e-08	-0.840067	2.64e-08	9.92e-07	-0.332937	0.0025154	0.00694155	-0.700915
ILMN_1660552	653	BMP5	-0.700915	1.31e-09	1.08e-08	-0.57075	0.000156865	0.000986433	-0.683115	5.67e-10	5.09e-09	-0.683115
ILMN_1703852	1948	EFNB2	-0.700211	1.36e-09	1.12e-08	-0.68471	5.77e-06	6.53e-05	-0.635553	8.03e-09	5.87e-08	-0.68471
ILMN_1762747	6138	RPL15	-0.699507	1.41e-09	1.15e-08	-0.754986	5.73e-07	1.02e-05	-0.824019	7.53e-14	1.53e-12	-0.754986
ILMN_2305225	65009	NDRG4	-0.696692	1.64e-09	1.32e-08	-0.823362	4.95e-08	1.59e-06	-0.82937	5.2e-14	1.1e-12	-0.823362
ILMN_1770085	7832	BTG2	-0.696692	1.64e-09	1.32e-08	-0.762583	4.41e-07	8.25e-06	-0.880499	1.33e-15	4.44e-14	-0.762583
ILMN_2148668	1102	RCBTB2	-0.696692	1.64e-09	1.32e-08	-0.688509	5.12e-06	5.9e-05	-0.753864	7.84e-12	1.01e-10	-0.696692
ILMN_1676256	7177	TPSAB1	-0.696692	1.64e-09	1.32e-08	-0.546059	0.000298709	0.00167439	-0.869203	3.11e-15	9.29e-14	-0.696692
ILMN_1801833	83478	ARHGAP24	-0.696692	1.64e-09	1.32e-08	-0.464387	0.00210131	0.00840778	-0.848395	1.38e-14	3.44e-13	-0.696692
ILMN_1691376	182	JAG1	-0.695989	1.71e-09	1.37e-08	-0.464387	0.00210131	0.00840778	-0.52497	1.9e-06	8.85e-06	-0.52497
ILMN_2399016	79148	MMP28	-0.695285	1.77e-09	1.42e-08	-0.671415	8.72e-06	9.15e-05	-0.69679	2.56e-10	2.45e-09	-0.695285
ILMN_2395652	5737	PTGFR	-0.695285	1.77e-09	1.42e-08	-0.48528	0.00130948	0.00570796	-0.627229	1.25e-08	8.87e-08	-0.627229
ILMN_1722329	845	CASQ2	-0.694772	1.82e-09	1.46e-08	-0.650134	1.66e-05	0.000155989	-0.940547	0	0	-0.694772
ILMN_1751851	51816	CECR1	-0.693174	1.98e-09	1.58e-08	-0.606838	5.85e-05	0.000447497	-0.538644	1.02e-06	5.01e-06	-0.606838
ILMN_1767281	5473	PPBP	-0.69247	2.06e-09	1.63e-08	-0.766382	3.86e-07	7.4e-06	-0.896552	4.44e-16	1.73e-14	-0.766382
ILMN_1697420	26277	TINF2	-0.692148	2.09e-09	1.66e-08	-0.673314	8.23e-06	8.73e-05	-0.858502	6.66e-15	1.8e-13	-0.692148
ILMN_1793616	152006	RNF38	-0.691957	2.12e-09	1.68e-08	-0.701804	3.35e-06	4.19e-05	-0.855529	8.22e-15	2.16e-13	-0.701804
ILMN_1738992	4332	MNDA	-0.691766	2.14e-09	1.69e-08	-0.745489	7.93e-07	1.31e-05	-0.862069	5.11e-15	1.44e-13	-0.745489
ILMN_1758548	140609	NEK7	-0.691063	2.22e-09	1.75e-08	-0.781576	2.26e-07	4.9e-06	-0.485137	1.07e-05	4.4e-05	-0.691063
ILMN_1690342	4048	LTA4H	-0.690359	2.3e-09	1.81e-08	-0.794872	1.41e-07	3.4e-06	-0.676576	8.25e-10	7.2e-09	-0.690359
ILMN_1741159	1326	MAP3K8	-0.690359	2.3e-09	1.81e-08	-0.696106	4.02e-06	4.86e-05	-0.932224	0	0	-0.696106
ILMN_1659845	9710	KIAA0355	-0.689655	2.39e-09	1.87e-08	-0.775878	2.77e-07	5.67e-06	-0.749703	1.02e-11	1.28e-10	-0.749703
ILMN_1719468	7957	EPM2A	-0.689655	2.39e-09	1.87e-08	-0.616334	4.47e-05	0.000359959	-0.655767	2.66e-09	2.13e-08	-0.655767
ILMN_1764788	7133	TNFRSF1B	-0.689655	2.39e-09	1.87e-08	-0.487179	0.00125326	0.00552488	-0.720571	6.18e-11	6.65e-10	-0.689655
ILMN_2131861	8835	SOCS2	-0.688951	2.48e-09	1.94e-08	-0.867047	9.34e-09	5.04e-07	-0.881688	1.33e-15	4.44e-14	-0.867047
ILMN_1802205	388	RHOB	-0.688951	2.48e-09	1.94e-08	-0.732194	1.24e-06	1.89e-05	-0.526754	1.75e-06	8.22e-06	-0.688951
ILMN_1781256	7044	LEFTY2	-0.688951	2.48e-09	1.94e-08	-0.521368	0.00055461	0.0028237	-0.842449	2.09e-14	4.93e-13	-0.688951
ILMN_1727532	56944	OLFML3	-0.687544	2.67e-09	2.06e-08	-0.680912	6.5e-06	7.23e-05	-0.655767	2.66e-09	2.13e-08	-0.680912
ILMN_2313079	22861	NLRP1	-0.68684	2.78e-09	2.13e-08	-0.519468	0.000581041	0.00293564	-0.4239	0.000119575	0.000414005	-0.519468
ILMN_1792506	51365	PLA1A	-0.686137	2.88e-09	2.2e-08	-0.842355	2.42e-08	9.33e-07	-0.68371	5.48e-10	4.94e-09	-0.686137
ILMN_1667371	6503	SLA	-0.686137	2.88e-09	2.2e-08	-0.709402	2.62e-06	3.41e-05	-0.796076	5.03e-13	8.39e-12	-0.709402
ILMN_1797875	241	ALOX5AP	-0.684025	3.22e-09	2.45e-08	-0.796771	1.31e-07	3.22e-06	-0.96849	0	0	-0.796771
ILMN_2386982	5590	PRKCZ	-0.683512	3.31e-09	2.51e-08	-0.764482	4.13e-07	7.84e-06	-0.415577	0.000162296	0.000550236	-0.683512
ILMN_1770667	51696	HECA	-0.682618	3.47e-09	2.61e-08	-0.842355	2.42e-08	9.33e-07	-0.483948	1.12e-05	4.6e-05	-0.682618
ILMN_2057479	25975	EGFL6	-0.681914	3.6e-09	2.7e-08	-0.521368	0.00055461	0.0028237	-0.634958	8.29e-09	6.05e-08	-0.634958
ILMN_1697906	11193	WBP4	-0.680507	3.87e-09	2.88e-08	-0.642925	2.06e-05	0.000186962	-0.600476	5.05e-08	3.18e-07	-0.642925
ILMN_1671427	6468	FBXW4	-0.679803	4.02e-09	2.98e-08	-0.468186	0.00193074	0.00787069	-0.546968	6.91e-07	3.51e-06	-0.546968
ILMN_1661733	2348	FOLR1	-0.679099	4.17e-09	3.08e-08	-0.604938	6.17e-05	0.000467931	-0.521998	2.17e-06	1e-05	-0.604938
ILMN_1780601	2015	EMR1	-0.678395	4.32e-09	3.19e-08	-0.728395	1.41e-06	2.08e-05	-0.881094	1.33e-15	4.44e-14	-0.728395
ILMN_2347068	2872	MKNK2	-0.678395	4.32e-09	3.19e-08	-0.540361	0.000345333	0.00188769	-0.48157	1.24e-05	5.05e-05	-0.540361
ILMN_1721283	126393	HSPB6	-0.678395	4.32e-09	3.19e-08	-0.462488	0.00219168	0.0087192	-0.939952	0	0	-0.678395
ILMN_2166093	5286	PIK3C2A	-0.677692	4.49e-09	3.3e-08	-0.720798	1.81e-06	2.53e-05	-0.420927	0.000133442	0.000458398	-0.677692
ILMN_1729170	10223	GPA33	-0.676284	4.83e-09	3.54e-08	-0.549858	0.000270975	0.0015559	-0.854935	8.66e-15	2.26e-13	-0.676284
ILMN_2408566	3164	NR4A1	-0.675581	5.01e-09	3.66e-08	-0.694207	4.27e-06	5.1e-05	-0.711653	1.06e-10	1.09e-09	-0.694207
ILMN_1658706	10610	ST6GALNAC2	-0.675581	5.01e-09	3.66e-08	-0.673314	8.23e-06	8.73e-05	-0.667658	1.37e-09	1.14e-08	-0.673314
ILMN_2411897	7071	KLF10	-0.674877	5.19e-09	3.78e-08	-0.565052	0.000182412	0.00112147	-0.691439	3.5e-10	3.26e-09	-0.674877
ILMN_2415303	10462	CLEC10A	-0.674877	5.19e-09	3.78e-08	-0.532375	0.000422218	0.00224933	-0.884661	8.88e-16	3.14e-14	-0.674877
ILMN_1714600	89795	NAV3	-0.674877	5.19e-09	3.78e-08	-0.486402	0.00127598	0.00562131	-0.760999	4.98e-12	6.64e-11	-0.674877
ILMN_1700413	23764	MAFF	-0.674173	5.39e-09	3.91e-08	-0.675214	7.76e-06	8.34e-05	-0.891201	6.66e-16	2.42e-14	-0.675214
ILMN_2315979	81606	LBH	-0.673469	5.59e-09	4.03e-08	-0.82716	4.3e-08	1.43e-06	-0.802021	3.38e-13	5.84e-12	-0.802021
ILMN_1735143	9473	C1orf38	-0.673469	5.59e-09	4.03e-08	-0.74169	9.01e-07	1.45e-05	-0.583829	1.17e-07	6.85e-07	-0.673469
ILMN_1671731	60370	AVPI1	-0.673469	5.59e-09	4.03e-08	-0.675214	7.76e-06	8.34e-05	-0.8478	1.42e-14	3.53e-13	-0.675214
ILMN_1812070	5243	ABCB1	-0.670654	6.46e-09	4.62e-08	-0.709402	2.62e-06	3.41e-05	-0.844233	1.84e-14	4.4e-13	-0.709402
ILMN_1710740	717	C2	-0.670654	6.46e-09	4.62e-08	-0.492877	0.0010977	0.0049447	-0.674792	9.13e-10	7.9e-09	-0.670654
ILMN_1801043	2934	GSN	-0.669247	6.95e-09	4.94e-08	-0.825261	4.62e-08	1.5e-06	-0.807372	2.35e-13	4.24e-12	-0.807372
ILMN_1804629	27010	TPK1	-0.669247	6.95e-09	4.94e-08	-0.811966	7.55e-08	2.14e-06	-0.785375	1.02e-12	1.59e-11	-0.785375
ILMN_1792518	8417	STX7	-0.668543	7.21e-09	5.1e-08	-0.897436	2.79e-09	2.39e-07	-0.790131	7.47e-13	1.2e-11	-0.790131
ILMN_1655347	7356	SCGB1A1	-0.66784	7.47e-09	5.28e-08	-0.726496	1.5e-06	2.2e-05	-0.77824	1.63e-12	2.42e-11	-0.726496
ILMN_1761260	22837	COBLL1	-0.66784	7.47e-09	5.28e-08	-0.580247	0.000121621	0.000809496	-0.32283	0.00339224	0.00913636	-0.580247
ILMN_1776602	6038	RNASE4	-0.666432	8.04e-09	5.64e-08	-0.745489	7.93e-07	1.31e-05	-0.729489	3.59e-11	4.05e-10	-0.729489
ILMN_1771964	2941	GSTA4	-0.666432	8.04e-09	5.64e-08	-0.473884	0.0016986	0.00705501	-0.846611	1.55e-14	3.82e-13	-0.666432
ILMN_2088437	1524	CX3CR1	-0.665728	8.33e-09	5.81e-08	-0.777778	2.59e-07	5.4e-06	-0.745541	1.32e-11	1.63e-10	-0.745541
ILMN_1814194	6925	TCF4	-0.665728	8.33e-09	5.81e-08	-0.669516	9.25e-06	9.57e-05	-0.471463	1.88e-05	7.43e-05	-0.665728
ILMN_1659659	28986	MAGEH1	-0.665728	8.33e-09	5.81e-08	-0.561254	0.000201564	0.00122159	-0.643876	5.12e-09	3.88e-08	-0.643876
ILMN_2363586	6386	SDCBP	-0.664512	8.87e-09	6.16e-08	-0.707502	2.79e-06	3.59e-05	-0.849584	1.27e-14	3.18e-13	-0.707502
ILMN_1718607	7106	TSPAN4	-0.663617	9.28e-09	6.42e-08	-0.791073	1.61e-07	3.75e-06	-0.825208	6.95e-14	1.42e-12	-0.791073
ILMN_1803429	960	CD44	-0.663617	9.28e-09	6.42e-08	-0.578348	0.000128009	0.000842679	-0.7717	2.5e-12	3.54e-11	-0.663617
ILMN_1678087	4216	MAP3K4	-0.663617	9.28e-09	6.42e-08	-0.559354	0.000211834	0.00126927	-0.476219	1.55e-05	6.19e-05	-0.559354
ILMN_1700024	10090	UST	-0.662913	9.62e-09	6.63e-08	-0.479194	0.00150569	0.00640269	-0.657551	2.41e-09	1.94e-08	-0.657551
ILMN_2166457	3248	HPGD	-0.660802	1.07e-08	7.3e-08	-0.777778	2.59e-07	5.4e-06	-0.485731	1.04e-05	4.3e-05	-0.660802
ILMN_1694106	23171	GPD1L	-0.660802	1.07e-08	7.3e-08	-0.74169	9.01e-07	1.45e-05	-0.706897	1.41e-10	1.42e-09	-0.706897
ILMN_1687751	79870	BAALC	-0.660802	1.07e-08	7.3e-08	-0.600751	6.93e-05	0.000516799	-0.605232	3.96e-08	2.55e-07	-0.605232
ILMN_1737025	23228	PLCL2	-0.660099	1.11e-08	7.55e-08	-0.756497	5.44e-07	9.78e-06	-0.541023	9.11e-07	4.53e-06	-0.660099
ILMN_2109197	23136	EPB41L3	-0.657284	1.28e-08	8.61e-08	-0.621644	3.84e-05	0.000318348	-0.762188	4.61e-12	6.2e-11	-0.657284
ILMN_1796642	4688	NCF2	-0.653765	1.53e-08	1.02e-07	-0.802469	1.07e-07	2.76e-06	-0.839477	2.58e-14	5.95e-13	-0.802469
ILMN_1736670	5507	PPP1R3C	-0.652357	1.64e-08	1.08e-07	-0.557455	0.000222593	0.00131879	-0.759215	5.58e-12	7.37e-11	-0.652357
ILMN_1767556	11067	C10orf10	-0.652357	1.64e-08	1.08e-07	-0.546059	0.000298709	0.00167439	-0.454816	3.67e-05	0.000138184	-0.546059
ILMN_1669888	1475	CSTA	-0.652357	1.64e-08	1.08e-07	-0.528965	0.000459691	0.00240818	-0.909631	2.22e-16	9.37e-15	-0.652357
ILMN_1752591	23484	LEPROTL1	-0.651654	1.7e-08	1.12e-07	-0.718898	1.93e-06	2.67e-05	-0.763377	4.27e-12	5.78e-11	-0.718898
ILMN_1760303	5295	PIK3R1	-0.651654	1.7e-08	1.12e-07	-0.679012	6.89e-06	7.58e-05	-0.838288	2.8e-14	6.39e-13	-0.679012
ILMN_1705064	81565	NDEL1	-0.650246	1.83e-08	1.2e-07	-0.74359	8.45e-07	1.38e-05	-0.588585	9.22e-08	5.52e-07	-0.650246
ILMN_1667692	5740	PTGIS	-0.649543	1.89e-08	1.24e-07	-0.692308	4.54e-06	5.35e-05	-0.86088	5.55e-15	1.55e-13	-0.692308
ILMN_1737918	712	C1QA	-0.648839	1.96e-08	1.28e-07	-0.716999	2.05e-06	2.79e-05	-0.938169	0	0	-0.716999
ILMN_1733675	4354	MPP1	-0.648839	1.96e-08	1.28e-07	-0.608737	5.54e-05	0.000428424	-0.822235	8.53e-14	1.7e-12	-0.648839
ILMN_1731293	732	C8B	-0.648839	1.96e-08	1.28e-07	-0.559354	0.000211834	0.00126927	-0.939358	0	0	-0.648839
ILMN_1720303	28962	OSTM1	-0.648839	1.96e-08	1.28e-07	-0.489079	0.00119928	0.00533317	-0.633769	8.84e-09	6.42e-08	-0.633769
ILMN_2094360	7026	NR2F2	-0.648135	2.03e-08	1.32e-07	-0.603039	6.5e-05	0.000489819	-0.598098	5.7e-08	3.56e-07	-0.603039
ILMN_1809467	10791	VAMP5	-0.647431	2.1e-08	1.36e-07	-0.699905	3.56e-06	4.4e-05	-0.578478	1.52e-07	8.71e-07	-0.647431
ILMN_1652128	55788	LMBRD1	-0.646728	2.18e-08	1.4e-07	-0.819563	5.71e-08	1.73e-06	-0.659334	2.18e-09	1.77e-08	-0.659334
ILMN_2381899	10133	OPTN	-0.646215	2.24e-08	1.44e-07	-0.60114	6.86e-05	0.000511524	-0.638526	6.84e-09	5.07e-08	-0.638526
ILMN_2389876	7041	TGFB1I1	-0.646215	2.24e-08	1.44e-07	-0.517569	0.00060864	0.00304597	-0.63912	6.62e-09	4.92e-08	-0.63912
ILMN_1715255	9863	MAGI2	-0.646024	2.26e-08	1.45e-07	-0.57265	0.000149126	0.000949059	-0.449465	4.52e-05	0.000168253	-0.57265
ILMN_1678170	4311	MME	-0.64532	2.34e-08	1.49e-07	-0.882241	5.13e-09	3.39e-07	-0.967895	0	0	-0.882241
ILMN_1768115	23554	TSPAN12	-0.644616	2.42e-08	1.54e-07	-0.773979	2.96e-07	5.97e-06	-0.700357	2.07e-10	2.02e-09	-0.700357
ILMN_1682636	2920	CXCL2	-0.643913	2.51e-08	1.6e-07	-0.641026	2.18e-05	0.000196821	-0.891201	6.66e-16	2.42e-14	-0.643913
ILMN_1768097	6103	RPGR	-0.642505	2.69e-08	1.7e-07	-0.784987	2.01e-07	4.46e-06	-0.540428	9.37e-07	4.65e-06	-0.642505
ILMN_1807825	9450	LY86	-0.642505	2.69e-08	1.7e-07	-0.565052	0.000182412	0.00112147	-0.848989	1.31e-14	3.28e-13	-0.642505
ILMN_2320349	23621	BACE1	-0.642505	2.69e-08	1.7e-07	-0.481093	0.00144173	0.00618245	-0.559453	3.83e-07	2.03e-06	-0.559453
ILMN_2390853	1512	CTSH	-0.642505	2.69e-08	1.7e-07	-0.464387	0.00210131	0.00840778	-0.580856	1.35e-07	7.83e-07	-0.580856
ILMN_2092118	2357	FPR1	-0.640394	2.98e-08	1.87e-07	-0.589744	9.39e-05	0.00065427	-0.934007	0	0	-0.640394
ILMN_2322806	831	CAST	-0.640394	2.98e-08	1.87e-07	-0.530864	0.000438453	0.00231806	-0.39239	0.000369397	0.00118093	-0.530864
ILMN_2383516	23335	WDR7	-0.63969	3.09e-08	1.93e-07	-0.709402	2.62e-06	3.41e-05	-0.7717	2.5e-12	3.54e-11	-0.709402
ILMN_1685796	7812	CSDE1	-0.637579	3.43e-08	2.12e-07	-0.557455	0.000222593	0.00131879	-0.640309	6.21e-09	4.64e-08	-0.637579
ILMN_1666594	3394	IRF8	-0.636172	3.67e-08	2.26e-07	-0.680912	6.5e-06	7.23e-05	-0.872771	2.44e-15	7.58e-14	-0.680912
ILMN_1707763	7982	ST7	-0.636172	3.67e-08	2.26e-07	-0.635328	2.58e-05	0.000227461	-0.730678	3.33e-11	3.78e-10	-0.636172
ILMN_1767934	5125	PCSK5	-0.635468	3.8e-08	2.33e-07	-0.500475	0.000917989	0.00426758	-0.462545	2.7e-05	0.000104047	-0.500475
ILMN_1711120	23237	ARC	-0.634061	4.08e-08	2.48e-07	-0.512993	0.000680217	0.00335838	-0.601665	4.75e-08	3.01e-07	-0.601665
ILMN_1742544	4208	MEF2C	-0.631949	4.52e-08	2.73e-07	-0.54226	0.000329084	0.00181387	-0.369203	0.00080634	0.00243116	-0.54226
ILMN_2173611	4493	MT1E	-0.630542	4.84e-08	2.91e-07	-0.540361	0.000345333	0.00188769	-0.683115	5.67e-10	5.09e-09	-0.630542
ILMN_1687410	114885	OSBPL11	-0.630542	4.84e-08	2.91e-07	-0.51567	0.000637455	0.00316857	-0.719382	6.64e-11	7.09e-10	-0.630542
ILMN_1707051	4772	NFATC1	-0.629838	5.01e-08	3e-07	-0.62773	3.22e-05	0.000274309	-0.46849	2.12e-05	8.31e-05	-0.62773
ILMN_2406106	783	CACNB2	-0.629134	5.18e-08	3.1e-07	-0.734093	1.16e-06	1.78e-05	-0.580262	1.39e-07	8.04e-07	-0.629134
ILMN_1672504	8566	PDXK	-0.628431	5.36e-08	3.2e-07	-0.777389	2.63e-07	5.46e-06	-0.452438	4.03e-05	0.000150894	-0.628431
ILMN_1800540	1604	CD55	-0.627727	5.55e-08	3.3e-07	-0.756885	5.37e-07	9.66e-06	-0.633175	9.13e-09	6.61e-08	-0.633175
ILMN_1743199	1959	EGR2	-0.627023	5.74e-08	3.4e-07	-0.758784	5.03e-07	9.19e-06	-0.926873	0	0	-0.758784
ILMN_1720710	8988	HSPB3	-0.627023	5.74e-08	3.4e-07	-0.671415	8.72e-06	9.15e-05	-0.910226	2.22e-16	9.37e-15	-0.671415
ILMN_1789130	58511	DNASE2B	-0.627023	5.74e-08	3.4e-07	-0.553656	0.000245669	0.00143428	-0.815696	1.33e-13	2.55e-12	-0.627023
ILMN_2100815	56674	TMEM9B	-0.625616	6.15e-08	3.6e-07	-0.59924	7.23e-05	0.00053178	-0.566587	2.72e-07	1.49e-06	-0.59924
ILMN_1670490	10630	PDPN	-0.624912	6.36e-08	3.72e-07	-0.608737	5.54e-05	0.000428424	-0.849584	1.27e-14	3.18e-13	-0.624912
ILMN_1706217	7099	TLR4	-0.624912	6.36e-08	3.72e-07	-0.479582	0.0014924	0.00635026	-0.920927	0	0	-0.624912
ILMN_2282641	6916	TBXAS1	-0.624208	6.58e-08	3.84e-07	-0.62773	3.22e-05	0.000274309	-0.684899	5.11e-10	4.65e-09	-0.62773
ILMN_2406035	3909	LAMA3	-0.623505	6.81e-08	3.97e-07	-0.734093	1.16e-06	1.78e-05	-0.648038	4.08e-09	3.15e-08	-0.648038
ILMN_1723287	28968	SLC6A16	-0.623505	6.81e-08	3.97e-07	-0.511871	0.000698931	0.00341757	-0.713436	9.51e-11	9.89e-10	-0.623505
ILMN_1663519	57419	SLC24A3	-0.619986	8.06e-08	4.62e-07	-0.749288	6.96e-07	1.19e-05	-0.640309	6.21e-09	4.64e-08	-0.640309
ILMN_1709094	3977	LIFR	-0.619986	8.06e-08	4.62e-07	-0.711301	2.47e-06	3.24e-05	-0.750297	9.82e-12	1.24e-10	-0.711301
ILMN_1775708	6515	SLC2A3	-0.619986	8.06e-08	4.62e-07	-0.48528	0.00130948	0.00570796	-0.774078	2.14e-12	3.08e-11	-0.619986
ILMN_1667068	56829	ZC3HAV1	-0.619282	8.34e-08	4.77e-07	-0.466287	0.00201437	0.00813878	-0.678954	7.2e-10	6.35e-09	-0.619282
ILMN_2344283	2328	FMO3	-0.618578	8.62e-08	4.92e-07	-0.787274	1.85e-07	4.16e-06	-0.883472	1.11e-15	3.81e-14	-0.787274
ILMN_1712659	5516	PPP2CB	-0.617875	8.92e-08	5.06e-07	-0.720798	1.81e-06	2.53e-05	-0.692033	3.38e-10	3.16e-09	-0.692033
ILMN_1738749	23031	MAST3	-0.616467	9.54e-08	5.39e-07	-0.621644	3.84e-05	0.000318348	-0.35434	0.00130117	0.00378234	-0.616467
ILMN_1731181	55852	TEX2	-0.616467	9.54e-08	5.39e-07	-0.48528	0.00130948	0.00570796	-0.391795	0.000377062	0.00120286	-0.48528
ILMN_1654735	28232	SLCO3A1	-0.613652	1.09e-07	6.09e-07	-0.720021	1.86e-06	2.6e-05	-0.418549	0.000145612	0.00049745	-0.613652
ILMN_1745994	8522	GAS7	-0.612949	1.13e-07	6.29e-07	-0.565052	0.000182412	0.00112147	-0.895363	4.44e-16	1.73e-14	-0.612949
ILMN_1740633	5551	PRF1	-0.612245	1.17e-07	6.45e-07	-0.840456	2.6e-08	9.83e-07	-0.705707	1.51e-10	1.51e-09	-0.705707
ILMN_1796409	713	C1QB	-0.612245	1.17e-07	6.45e-07	-0.699905	3.56e-06	4.4e-05	-0.888228	6.66e-16	2.42e-14	-0.699905
ILMN_1742789	9404	LPXN	-0.612245	1.17e-07	6.45e-07	-0.622032	3.8e-05	0.000315408	-0.949465	0	0	-0.622032
ILMN_1813275	56940	DUSP22	-0.610837	1.25e-07	6.85e-07	-0.587844	9.9e-05	0.000683035	-0.745541	1.32e-11	1.63e-10	-0.610837
ILMN_1670708	2159	F10	-0.60943	1.33e-07	7.26e-07	-0.677113	7.31e-06	7.95e-05	-0.992271	0	0	-0.677113
ILMN_1795429	7414	VCL	-0.608726	1.38e-07	7.48e-07	-0.582146	0.000115533	0.000776412	-0.473246	1.75e-05	6.94e-05	-0.582146
ILMN_1728083	1979	EIF4EBP2	-0.608023	1.42e-07	7.71e-07	-0.642925	2.06e-05	0.000186962	-0.414388	0.00016946	0.00057277	-0.608023
ILMN_1715013	114625	ERMAP	-0.605911	1.57e-07	8.44e-07	-0.568851	0.000164981	0.00103207	-0.533888	1.27e-06	6.1e-06	-0.568851
ILMN_1799725	1794	DOCK2	-0.605208	1.62e-07	8.7e-07	-0.68661	5.44e-06	6.22e-05	-0.904875	2.22e-16	9.37e-15	-0.68661
ILMN_2410612	1755	DMBT1	-0.605208	1.62e-07	8.7e-07	-0.546059	0.000298709	0.00167439	-0.558859	3.94e-07	2.09e-06	-0.558859
ILMN_1730622	51466	EVL	-0.604504	1.68e-07	8.96e-07	-0.584046	0.000109734	0.000743111	-0.535672	1.17e-06	5.67e-06	-0.584046
ILMN_1675939	3459	IFNGR1	-0.6038	1.74e-07	9.23e-07	-0.792972	1.51e-07	3.56e-06	-0.818074	1.13e-13	2.2e-12	-0.792972
ILMN_2092756	79073	TMEM109	-0.601689	1.92e-07	1.01e-06	-0.760684	4.71e-07	8.71e-06	-0.570749	2.22e-07	1.23e-06	-0.601689
ILMN_1804955	8722	CTSF	-0.601689	1.92e-07	1.01e-06	-0.732194	1.24e-06	1.89e-05	-0.649822	3.7e-09	2.88e-08	-0.649822
ILMN_1699829	1490	CTGF	-0.600281	2.04e-07	1.07e-06	-0.650522	1.65e-05	0.000154295	-0.807967	2.26e-13	4.09e-12	-0.650522
ILMN_2093343	51316	PLAC8	-0.599578	2.11e-07	1.11e-06	-0.665717	1.04e-05	0.000104953	-0.763971	4.11e-12	5.6e-11	-0.665717
ILMN_2208413	55843	ARHGAP15	-0.599578	2.11e-07	1.11e-06	-0.54416	0.000313552	0.00174281	-0.839477	2.58e-14	5.95e-13	-0.599578
ILMN_2367010	57211	GPR126	-0.597467	2.33e-07	1.21e-06	-0.732194	1.24e-06	1.89e-05	-0.359691	0.00109742	0.00323105	-0.597467
ILMN_1779014	7259	TSPYL1	-0.597467	2.33e-07	1.21e-06	-0.618234	4.23e-05	0.00034369	-0.533294	1.3e-06	6.26e-06	-0.597467
ILMN_2400759	54504	CPVL	-0.597467	2.33e-07	1.21e-06	-0.595442	8.03e-05	0.000579826	-0.779429	1.51e-12	2.26e-11	-0.597467
ILMN_1815057	5159	PDGFRB	-0.597467	2.33e-07	1.21e-06	-0.511871	0.000698931	0.00341757	-0.382878	0.000511414	0.00159741	-0.511871
ILMN_1796629	1909	EDNRA	-0.596763	2.41e-07	1.25e-06	-0.79867	1.23e-07	3.05e-06	-0.732461	2.99e-11	3.41e-10	-0.732461
ILMN_1806023	3725	JUN	-0.596763	2.41e-07	1.25e-06	-0.59924	7.23e-05	0.00053178	-0.696195	2.65e-10	2.53e-09	-0.59924
ILMN_1688423	2205	FCER1A	-0.596763	2.41e-07	1.25e-06	-0.477683	0.00155842	0.00657613	-0.88585	8.88e-16	3.14e-14	-0.596763
ILMN_1769546	54453	RIN2	-0.595355	2.57e-07	1.32e-06	-0.787274	1.85e-07	4.16e-06	-0.434602	8.01e-05	0.000285713	-0.595355
ILMN_2343310	79659	DYNC2H1	-0.594652	2.65e-07	1.36e-06	-0.559354	0.000211834	0.00126927	-0.437574	7.15e-05	0.00025741	-0.559354
ILMN_1664094	53829	P2RY13	-0.594652	2.65e-07	1.36e-06	-0.477683	0.00155842	0.00657613	-0.886445	8.88e-16	3.14e-14	-0.594652
ILMN_2370588	11078	TRIOBP	-0.593948	2.74e-07	1.4e-06	-0.639126	2.31e-05	0.000205636	-0.320452	0.00363542	0.00972541	-0.593948
ILMN_1688205	5655	KLK10	-0.593948	2.74e-07	1.4e-06	-0.582146	0.000115533	0.000776412	-0.459572	3.04e-05	0.000116195	-0.582146
ILMN_1813572	3603	IL16	-0.592922	2.87e-07	1.46e-06	-0.500475	0.000917989	0.00426758	-0.891201	6.66e-16	2.42e-14	-0.592922
ILMN_1773959	81849	ST6GALNAC5	-0.59254	2.92e-07	1.48e-06	-0.819563	5.71e-08	1.73e-06	-0.809156	2.08e-13	3.8e-12	-0.809156
ILMN_1718936	7940	LST1	-0.591837	3.02e-07	1.53e-06	-0.808167	8.68e-08	2.38e-06	-0.880499	1.33e-15	4.44e-14	-0.808167
ILMN_1794364	1521	CTSW	-0.591837	3.02e-07	1.53e-06	-0.753086	6.12e-07	1.07e-05	-0.731272	3.21e-11	3.66e-10	-0.731272
ILMN_2378100	26234	FBXL5	-0.591837	3.02e-07	1.53e-06	-0.735992	1.09e-06	1.69e-05	-0.856718	7.55e-15	2e-13	-0.735992
ILMN_2312340	10288	LILRB2	-0.591837	3.02e-07	1.53e-06	-0.669516	9.25e-06	9.57e-05	-0.77824	1.63e-12	2.42e-11	-0.669516
ILMN_1803398	6722	SRF	-0.590429	3.22e-07	1.62e-06	-0.705603	2.97e-06	3.77e-05	-0.686088	4.77e-10	4.35e-09	-0.686088
ILMN_1686464	353189	SLCO4C1	-0.590429	3.22e-07	1.62e-06	-0.45679	0.00248459	0.00964915	-0.476813	1.51e-05	6.05e-05	-0.476813
ILMN_1795754	1193	CLIC2	-0.589726	3.33e-07	1.67e-06	-0.622032	3.8e-05	0.000315408	-0.434602	8.01e-05	0.000285713	-0.589726
ILMN_1734205	11186	RASSF1	-0.589022	3.44e-07	1.72e-06	-0.578348	0.000128009	0.000842679	-0.863258	4.66e-15	1.33e-13	-0.589022
ILMN_1786176	951	CD37	-0.588318	3.55e-07	1.77e-06	-0.54226	0.000329084	0.00181387	-0.834721	3.57e-14	7.94e-13	-0.588318
ILMN_2374865	467	ATF3	-0.587614	3.66e-07	1.82e-06	-0.646724	1.84e-05	0.00016934	-0.796076	5.03e-13	8.39e-12	-0.646724
ILMN_1679979	1263	PLK3	-0.587614	3.66e-07	1.82e-06	-0.616334	4.47e-05	0.000359959	-0.334721	0.00238415	0.006603	-0.587614
ILMN_1785891	5587	PRKD1	-0.587101	3.75e-07	1.86e-06	-0.454891	0.00258992	0.00999942	-0.696195	2.65e-10	2.53e-09	-0.587101
ILMN_1723358	51435	SCARA3	-0.586911	3.78e-07	1.87e-06	-0.604938	6.17e-05	0.000467931	-0.669441	1.24e-09	1.05e-08	-0.604938
ILMN_1769433	10788	IQGAP2	-0.586911	3.78e-07	1.87e-06	-0.57075	0.000156865	0.000986433	-0.463139	2.63e-05	0.000101673	-0.57075
ILMN_1770641	26249	KLHL3	-0.585503	4.03e-07	1.99e-06	-0.490978	0.00114745	0.00514076	-0.375149	0.000662697	0.00203006	-0.490978
ILMN_1745962	25793	FBXO7	-0.58499	4.13e-07	2.03e-06	-0.698006	3.79e-06	4.64e-05	-0.510702	3.57e-06	1.6e-05	-0.58499
ILMN_1705813	1080	CFTR	-0.584799	4.17e-07	2.04e-06	-0.616334	4.47e-05	0.000359959	-0.547562	6.72e-07	3.43e-06	-0.584799
ILMN_1811836	51626	DYNC2LI1	-0.584799	4.17e-07	2.04e-06	-0.54757	0.000287374	0.00162813	-0.704518	1.62e-10	1.61e-09	-0.584799
ILMN_1689831	54508	FLJ11235	-0.584799	4.17e-07	2.04e-06	-0.509972	0.000731694	0.00355018	-0.891795	6.66e-16	2.42e-14	-0.584799
ILMN_2375599	6050	RNH1	-0.584477	4.23e-07	2.07e-06	-0.540361	0.000345333	0.00188769	-0.793698	5.89e-13	9.71e-12	-0.584477
ILMN_2354391	112398	EGLN2	-0.584096	4.3e-07	2.1e-06	-0.528965	0.000459691	0.00240818	-0.657551	2.41e-09	1.94e-08	-0.584096
ILMN_1751143	79161	C7orf23	-0.583392	4.44e-07	2.17e-06	-0.511871	0.000698931	0.00341757	-0.700357	2.07e-10	2.02e-09	-0.583392
ILMN_1701875	7791	ZYX	-0.581985	4.73e-07	2.3e-06	-0.68661	5.44e-06	6.22e-05	-0.894174	4.44e-16	1.73e-14	-0.68661
ILMN_1739222	2119	ETV5	-0.580255	5.12e-07	2.47e-06	-0.735992	1.09e-06	1.69e-05	-0.590369	8.43e-08	5.09e-07	-0.590369
ILMN_1793384	3716	JAK1	-0.579873	5.21e-07	2.51e-06	-0.696106	4.02e-06	4.86e-05	-0.67717	7.97e-10	6.99e-09	-0.67717
ILMN_2325168	408	ARRB1	-0.579873	5.21e-07	2.51e-06	-0.520979	0.000559924	0.00284856	-0.562426	3.32e-07	1.78e-06	-0.562426
ILMN_1683178	3717	JAK2	-0.57917	5.37e-07	2.58e-06	-0.481481	0.00142896	0.00613366	-0.672414	1.05e-09	8.96e-09	-0.57917
ILMN_1653501	7869	SEMA3B	-0.577762	5.72e-07	2.74e-06	-0.853751	1.57e-08	7.11e-07	-0.601665	4.75e-08	3.01e-07	-0.601665
ILMN_2195957	23221	RHOBTB2	-0.577762	5.72e-07	2.74e-06	-0.496676	0.00100413	0.00458574	-0.342449	0.00188478	0.00532964	-0.496676
ILMN_1674243	7037	TFRC	-0.576355	6.1e-07	2.91e-06	-0.620133	4.01e-05	0.000328126	-0.914388	0	0	-0.620133
ILMN_1751708	9445	ITM2B	-0.575651	6.29e-07	2.99e-06	-0.730294	1.32e-06	1.98e-05	-0.581451	1.31e-07	7.62e-07	-0.581451
ILMN_2188333	969	CD69	-0.574947	6.49e-07	3.08e-06	-0.692308	4.54e-06	5.35e-05	-0.949465	0	0	-0.692308
ILMN_1716264	27063	ANKRD1	-0.574243	6.7e-07	3.16e-06	-0.642925	2.06e-05	0.000186962	-0.888823	6.66e-16	2.42e-14	-0.642925
ILMN_1684054	427	ASAH1	-0.57354	6.91e-07	3.26e-06	-0.65622	1.39e-05	0.000133515	-0.693222	3.15e-10	2.96e-09	-0.65622
ILMN_2405018	5500	PPP1CB	-0.572836	7.13e-07	3.35e-06	-0.775878	2.77e-07	5.67e-06	-0.596908	6.06e-08	3.77e-07	-0.596908
ILMN_2123743	2207	FCER1G	-0.572132	7.36e-07	3.45e-06	-0.752698	6.2e-07	1.08e-05	-0.920927	0	0	-0.752698
ILMN_2058795	10404	PGCP	-0.572132	7.36e-07	3.45e-06	-0.597341	7.62e-05	0.000554995	-0.700357	2.07e-10	2.02e-09	-0.597341
ILMN_1801616	2012	EMP1	-0.571429	7.59e-07	3.55e-06	-0.57075	0.000156865	0.000986433	-0.806183	2.55e-13	4.56e-12	-0.571429
ILMN_1740819	56910	STARD7	-0.570021	8.08e-07	3.76e-06	-0.825261	4.62e-08	1.5e-06	-0.352556	0.00137649	0.00398627	-0.570021
ILMN_1711408	307	ANXA4	-0.568804	8.53e-07	3.96e-06	-0.675214	7.76e-06	8.34e-05	-0.389417	0.000409234	0.00129963	-0.568804
ILMN_1658830	54838	C10orf26	-0.568614	8.6e-07	3.99e-06	-0.521368	0.00055461	0.0028237	-0.671225	1.12e-09	9.52e-09	-0.568614
ILMN_1789266	55246	CCDC25	-0.568101	8.8e-07	4.08e-06	-0.646724	1.84e-05	0.00016934	-0.554102	4.94e-07	2.58e-06	-0.568101
ILMN_1654072	6376	CX3CL1	-0.56791	8.88e-07	4.1e-06	-0.737892	1.02e-06	1.61e-05	-0.372176	0.000731249	0.00222081	-0.56791
ILMN_2157441	3122	HLA-DRA	-0.567206	9.16e-07	4.22e-06	-0.48528	0.00130948	0.00570796	-0.727111	4.15e-11	4.61e-10	-0.567206
ILMN_1714000	11248	NXPH3	-0.567206	9.16e-07	4.22e-06	-0.464387	0.00210131	0.00840778	-0.86088	5.55e-15	1.55e-13	-0.567206
ILMN_1762899	1958	EGR1	-0.566693	9.37e-07	4.32e-06	-0.682811	6.12e-06	6.88e-05	-0.7283	3.86e-11	4.31e-10	-0.682811
ILMN_1709032	79443	FYCO1	-0.566502	9.44e-07	4.35e-06	-0.768281	3.62e-07	7.05e-06	-0.775862	1.91e-12	2.78e-11	-0.768281
ILMN_1721026	25939	SAMHD1	-0.566502	9.44e-07	4.35e-06	-0.694207	4.27e-06	5.1e-05	-0.708086	1.31e-10	1.32e-09	-0.694207
ILMN_2322768	1440	CSF3	-0.565095	1e-06	4.6e-06	-0.610248	5.31e-05	0.000417134	-0.454221	3.75e-05	0.000141252	-0.565095
ILMN_2395711	409	ARRB2	-0.563688	1.07e-06	4.87e-06	-0.498575	0.000960165	0.00442473	-0.665874	1.51e-09	1.26e-08	-0.563688
ILMN_1718687	11076	TPPP	-0.563688	1.07e-06	4.87e-06	-0.470085	0.00185031	0.00757319	-0.760404	5.17e-12	6.87e-11	-0.563688
ILMN_2373831	10384	BTN3A3	-0.56228	1.14e-06	5.16e-06	-0.796771	1.31e-07	3.22e-06	-0.824614	7.24e-14	1.48e-12	-0.796771
ILMN_1696463	6688	SPI1	-0.56228	1.14e-06	5.16e-06	-0.574549	0.000141747	0.000913096	-0.782996	1.2e-12	1.83e-11	-0.574549
ILMN_1703565	29997	GLTSCR2	-0.561576	1.17e-06	5.3e-06	-0.597341	7.62e-05	0.000554995	-0.613555	2.57e-08	1.71e-07	-0.597341
ILMN_2197365	5997	RGS2	-0.560873	1.21e-06	5.45e-06	-0.718898	1.93e-06	2.67e-05	-0.813317	1.57e-13	2.95e-12	-0.718898
ILMN_1798659	25901	CCDC28A	-0.560873	1.21e-06	5.45e-06	-0.549858	0.000270975	0.0015559	-0.6956	2.74e-10	2.61e-09	-0.560873
ILMN_1705750	7052	TGM2	-0.560169	1.25e-06	5.6e-06	-0.479582	0.0014924	0.00635026	-0.739001	1.99e-11	2.35e-10	-0.560169
ILMN_2366654	2494	NR5A2	-0.559465	1.29e-06	5.75e-06	-0.546059	0.000298709	0.00167439	-0.672414	1.05e-09	8.96e-09	-0.559465
ILMN_1676289	4684	NCAM1	-0.558058	1.37e-06	6.08e-06	-0.536562	0.000380108	0.00205146	-0.353151	0.00135095	0.00391497	-0.536562
ILMN_1811702	2896	GRN	-0.557354	1.41e-06	6.25e-06	-0.60114	6.86e-05	0.000511524	-0.774078	2.14e-12	3.08e-11	-0.60114
ILMN_1810584	3554	IL1R1	-0.557354	1.41e-06	6.25e-06	-0.521368	0.00055461	0.0028237	-0.496433	6.63e-06	2.82e-05	-0.521368
ILMN_1780141	51669	TMEM66	-0.55665	1.45e-06	6.41e-06	-0.724596	1.6e-06	2.31e-05	-0.538644	1.02e-06	5.01e-06	-0.55665
ILMN_1720889	6307	SC4MOL	-0.55665	1.45e-06	6.41e-06	-0.595053	8.12e-05	0.000585761	-0.668847	1.28e-09	1.08e-08	-0.595053
ILMN_1697409	8764	TNFRSF14	-0.55665	1.45e-06	6.41e-06	-0.498575	0.000960165	0.00442473	-0.379905	0.000565322	0.00175053	-0.498575
ILMN_1731233	2999	GZMH	-0.555947	1.5e-06	6.6e-06	-0.848053	1.95e-08	8.25e-07	-0.784185	1.11e-12	1.7e-11	-0.784185
ILMN_1749070	3115	HLA-DPB1	-0.555243	1.54e-06	6.79e-06	-0.54226	0.000329084	0.00181387	-0.626635	1.29e-08	9.12e-08	-0.555243
ILMN_1652777	10435	CDC42EP2	-0.553835	1.64e-06	7.19e-06	-0.667616	9.8e-06	0.000100406	-0.782996	1.2e-12	1.83e-11	-0.667616
ILMN_2337974	5569	PKIA	-0.553835	1.64e-06	7.19e-06	-0.519468	0.000581041	0.00293564	-0.698573	2.3e-10	2.22e-09	-0.553835
ILMN_1813766	10171	RCL1	-0.552619	1.73e-06	7.57e-06	-0.603039	6.5e-05	0.000489819	-0.835315	3.44e-14	7.67e-13	-0.603039
ILMN_2173004	51762	RAB8B	-0.55102	1.85e-06	8.04e-06	-0.546059	0.000298709	0.00167439	-0.89893	4.44e-16	1.73e-14	-0.55102
ILMN_1719811	28954	REM1	-0.55102	1.85e-06	8.04e-06	-0.458689	0.00238319	0.00933218	-0.942331	0	0	-0.55102
ILMN_1799744	2581	GALC	-0.549613	1.97e-06	8.5e-06	-0.496676	0.00100413	0.00458574	-0.567182	2.64e-07	1.45e-06	-0.549613
ILMN_2325347	8706	B3GALNT1	-0.548205	2.09e-06	8.98e-06	-0.680912	6.5e-06	7.23e-05	-0.877527	1.78e-15	5.7e-14	-0.680912
ILMN_2228463	1644	DDC	-0.548205	2.09e-06	8.98e-06	-0.652422	1.55e-05	0.000147324	-0.453032	3.93e-05	0.000147627	-0.548205
ILMN_2405602	114876	OSBPL1A	-0.548205	2.09e-06	8.98e-06	-0.62773	3.22e-05	0.000274309	-0.41736	0.000152082	0.00051837	-0.548205
ILMN_2391150	11259	FILIP1L	-0.546798	2.22e-06	9.51e-06	-0.7132	2.32e-06	3.08e-05	-0.457194	3.34e-05	0.000126795	-0.546798
ILMN_2293758	11215	AKAP11	-0.546094	2.29e-06	9.79e-06	-0.498187	0.00096901	0.00446082	-0.617717	2.07e-08	1.4e-07	-0.546094
ILMN_1752895	9482	STX8	-0.545772	2.32e-06	9.92e-06	-0.582146	0.000115533	0.000776412	-0.794293	5.66e-13	9.36e-12	-0.582146
ILMN_1779252	10346	TRIM22	-0.544687	2.43e-06	1.04e-05	-0.528965	0.000459691	0.00240818	-0.777646	1.7e-12	2.5e-11	-0.544687
ILMN_1772910	2619	GAS1	-0.543983	2.5e-06	1.06e-05	-0.589744	9.39e-05	0.00065427	-0.868609	3.11e-15	9.29e-14	-0.589744
ILMN_1674620	8910	SGCE	-0.543279	2.58e-06	1.09e-05	-0.62963	3.05e-05	0.000261793	-0.802021	3.38e-13	5.84e-12	-0.62963
ILMN_1739393	6401	SELE	-0.543279	2.58e-06	1.09e-05	-0.574549	0.000141747	0.000913096	-0.771106	2.6e-12	3.68e-11	-0.574549
ILMN_1749011	55707	NECAP2	-0.543279	2.58e-06	1.09e-05	-0.475783	0.00162712	0.00681165	-0.633769	8.84e-09	6.42e-08	-0.543279
ILMN_1685043	1551	CYP3A7	-0.542253	2.69e-06	1.14e-05	-0.625831	3.4e-05	0.0002874	-0.812723	1.64e-13	3.07e-12	-0.625831
ILMN_1716816	25963	TMEM87A	-0.542253	2.69e-06	1.14e-05	-0.54416	0.000313552	0.00174281	-0.545184	7.51e-07	3.79e-06	-0.54416
ILMN_1811636	55081	IFT57	-0.541872	2.74e-06	1.15e-05	-0.595442	8.03e-05	0.000579826	-0.829964	5e-14	1.06e-12	-0.595442
ILMN_2186137	6236	RRAD	-0.541872	2.74e-06	1.15e-05	-0.532764	0.000418135	0.00222848	-0.422117	0.000127723	0.000440356	-0.532764
ILMN_1796138	660	BMX	-0.541872	2.74e-06	1.15e-05	-0.524778	0.000509946	0.00262667	-0.676576	8.25e-10	7.2e-09	-0.541872
ILMN_1810844	5919	RARRES2	-0.541168	2.82e-06	1.18e-05	-0.810066	8.1e-08	2.26e-06	-0.920333	0	0	-0.810066
ILMN_2226917	9766	KIAA0247	-0.541168	2.82e-06	1.18e-05	-0.608737	5.54e-05	0.000428424	-0.381094	0.000543153	0.00168722	-0.541168
ILMN_1755075	3422	IDI1	-0.541168	2.82e-06	1.18e-05	-0.51567	0.000637455	0.00316857	-0.561831	3.42e-07	1.83e-06	-0.541168
ILMN_1738675	5777	PTPN6	-0.539057	3.08e-06	1.29e-05	-0.660019	1.24e-05	0.000122043	-0.397741	0.000306677	0.000994414	-0.539057
ILMN_2370336	51338	MS4A4A	-0.538353	3.17e-06	1.32e-05	-0.591254	9.01e-05	0.000634406	-0.82283	8.17e-14	1.64e-12	-0.591254
ILMN_1790689	83716	CRISPLD2	-0.536433	3.44e-06	1.43e-05	-0.604938	6.17e-05	0.000467931	-0.69025	3.75e-10	3.48e-09	-0.604938
ILMN_2071809	4256	MGP	-0.535538	3.57e-06	1.47e-05	-0.756885	5.37e-07	9.66e-06	-0.89893	4.44e-16	1.73e-14	-0.756885
ILMN_1815705	54585	LZTFL1	-0.535538	3.57e-06	1.47e-05	-0.714711	2.21e-06	2.97e-05	-0.654578	2.84e-09	2.26e-08	-0.654578
ILMN_1679324	10289	EIF1B	-0.534131	3.79e-06	1.56e-05	-0.489079	0.00119928	0.00533317	-0.715815	8.24e-11	8.68e-10	-0.534131
ILMN_2380418	23299	BICD2	-0.532723	4.02e-06	1.64e-05	-0.595442	8.03e-05	0.000579826	-0.346611	0.00165758	0.00473612	-0.532723
ILMN_1730917	8564	KMO	-0.53221	4.1e-06	1.68e-05	-0.580247	0.000121621	0.000809496	-0.692628	3.26e-10	3.06e-09	-0.580247
ILMN_1668063	2219	FCN1	-0.53202	4.14e-06	1.69e-05	-0.603039	6.5e-05	0.000489819	-0.960166	0	0	-0.603039
ILMN_1764396	9759	HDAC4	-0.529909	4.51e-06	1.83e-05	-0.853363	1.59e-08	7.19e-07	-0.469679	2.02e-05	7.95e-05	-0.529909
ILMN_2388190	8796	SCEL	-0.529909	4.51e-06	1.83e-05	-0.747388	7.43e-07	1.24e-05	-0.668847	1.28e-09	1.08e-08	-0.668847
ILMN_2192245	5350	PLN	-0.529909	4.51e-06	1.83e-05	-0.606838	5.85e-05	0.000447497	-0.567776	2.57e-07	1.41e-06	-0.567776
ILMN_1686645	9724	UTP14C	-0.529909	4.51e-06	1.83e-05	-0.563153	0.000191764	0.00117133	-0.540428	9.37e-07	4.65e-06	-0.540428
ILMN_1699562	79645	EFCAB1	-0.529205	4.65e-06	1.88e-05	-0.517569	0.00060864	0.00304597	-0.687872	4.3e-10	3.96e-09	-0.529205
ILMN_1799134	3824	KLRD1	-0.528501	4.79e-06	1.93e-05	-0.694207	4.27e-06	5.1e-05	-0.893579	4.44e-16	1.73e-14	-0.694207
ILMN_1742052	5272	SERPINB9	-0.528501	4.79e-06	1.93e-05	-0.639126	2.31e-05	0.000205636	-0.787753	8.74e-13	1.38e-11	-0.639126
ILMN_1789007	341	APOC1	-0.527797	4.93e-06	1.98e-05	-0.528965	0.000459691	0.00240818	-0.53805	1.05e-06	5.13e-06	-0.528965
ILMN_1750062	10891	PPARGC1A	-0.527094	5.07e-06	2.03e-05	-0.777778	2.59e-07	5.4e-06	-0.609394	3.2e-08	2.09e-07	-0.609394
ILMN_2134453	2215	FCGR3B	-0.52639	5.22e-06	2.09e-05	-0.675214	7.76e-06	8.34e-05	-0.495244	6.97e-06	2.96e-05	-0.52639
ILMN_1803560	7462	LAT2	-0.525686	5.37e-06	2.14e-05	-0.724596	1.6e-06	2.31e-05	-0.555291	4.67e-07	2.45e-06	-0.555291
ILMN_1711888	23242	COBL	-0.525686	5.37e-06	2.14e-05	-0.576448	0.000134713	0.00087418	-0.472652	1.79e-05	7.1e-05	-0.525686
ILMN_1674650	54981	C9orf95	-0.524982	5.53e-06	2.2e-05	-0.620133	4.01e-05	0.000328126	-0.69679	2.56e-10	2.45e-09	-0.620133
ILMN_1718046	9915	ARNT2	-0.523062	5.99e-06	2.37e-05	-0.603039	6.5e-05	0.000489819	-0.401308	0.000270563	0.000884869	-0.523062
ILMN_1794825	224	ALDH3A2	-0.522871	6.03e-06	2.38e-05	-0.68471	5.77e-06	6.53e-05	-0.441736	6.1e-05	0.000222285	-0.522871
ILMN_1763198	6778	STAT6	-0.52076	6.58e-06	2.58e-05	-0.775878	2.77e-07	5.67e-06	-0.332342	0.00256059	0.00706015	-0.52076
ILMN_1661491	6456	SH3GL2	-0.52076	6.58e-06	2.58e-05	-0.578348	0.000128009	0.000842679	-0.813317	1.57e-13	2.95e-12	-0.578348
ILMN_2232121	8477	GPR65	-0.520056	6.77e-06	2.65e-05	-0.760684	4.71e-07	8.71e-06	-0.802616	3.24e-13	5.64e-12	-0.760684
ILMN_1746769	50487	PLA2G3	-0.519353	6.96e-06	2.72e-05	-0.553656	0.000245669	0.00143428	-0.757432	6.25e-12	8.17e-11	-0.553656
ILMN_2052335	4653	MYOC	-0.519353	6.96e-06	2.72e-05	-0.523267	0.000529303	0.00271263	-0.733056	2.88e-11	3.3e-10	-0.523267
ILMN_1682993	4818	NKG7	-0.517241	7.59e-06	2.94e-05	-0.851852	1.68e-08	7.44e-07	-0.793698	5.89e-13	9.71e-12	-0.793698
ILMN_2409062	23479	ISCU	-0.517241	7.59e-06	2.94e-05	-0.808167	8.68e-08	2.38e-06	-0.871581	2.66e-15	8.11e-14	-0.808167
ILMN_1694011	7472	WNT2	-0.516597	7.79e-06	3.02e-05	-0.696106	4.02e-06	4.86e-05	-0.932818	0	0	-0.696106
ILMN_2406043	51652	VPS24	-0.516538	7.81e-06	3.02e-05	-0.667228	9.92e-06	0.000101451	-0.684304	5.29e-10	4.79e-09	-0.667228
ILMN_1743836	439921	MXRA7	-0.516538	7.81e-06	3.02e-05	-0.610636	5.25e-05	0.000412826	-0.714031	9.17e-11	9.57e-10	-0.610636
ILMN_2098013	1071	CETP	-0.516538	7.81e-06	3.02e-05	-0.492489	0.00110771	0.00498809	-0.782402	1.24e-12	1.9e-11	-0.516538
ILMN_1652825	3587	IL10RA	-0.51513	8.26e-06	3.18e-05	-0.603039	6.5e-05	0.000489819	-0.560048	3.72e-07	1.98e-06	-0.560048
ILMN_1798475	1439	CSF2RB	-0.514426	8.5e-06	3.27e-05	-0.792972	1.51e-07	3.56e-06	-0.609988	3.1e-08	2.03e-07	-0.609988
ILMN_1790692	10578	GNLY	-0.513723	8.75e-06	3.35e-05	-0.838557	2.8e-08	1.04e-06	-0.65874	2.26e-09	1.82e-08	-0.65874
ILMN_2310896	114548	NLRP3	-0.513723	8.75e-06	3.35e-05	-0.498575	0.000960165	0.00442473	-0.741379	1.72e-11	2.07e-10	-0.513723
ILMN_2389501	3290	HSD11B1	-0.512315	9.25e-06	3.53e-05	-0.722697	1.7e-06	2.42e-05	-0.882283	1.11e-15	3.81e-14	-0.722697
ILMN_2161556	79794	C12orf49	-0.508797	1.07e-05	4.01e-05	-0.77208	3.17e-07	6.27e-06	-0.694411	2.94e-10	2.79e-09	-0.694411
ILMN_1669523	2353	FOS	-0.508797	1.07e-05	4.01e-05	-0.65622	1.39e-05	0.000133515	-0.693222	3.15e-10	2.96e-09	-0.65622
ILMN_1673360	56898	BDH2	-0.508093	1.1e-05	4.11e-05	-0.703704	3.16e-06	3.97e-05	-0.633769	8.84e-09	6.42e-08	-0.633769
ILMN_2116299	79927	GRRP1	-0.508093	1.1e-05	4.11e-05	-0.476906	0.0015862	0.00668906	-0.973841	0	0	-0.508093
ILMN_2285802	6397	SEC14L1	-0.506685	1.16e-05	4.33e-05	-0.865147	1.01e-08	5.3e-07	-0.8044	2.88e-13	5.09e-12	-0.8044
ILMN_1656920	1396	CRIP1	-0.506685	1.16e-05	4.33e-05	-0.625831	3.4e-05	0.0002874	-0.428062	0.000102429	0.000358446	-0.506685
ILMN_2096405	22884	WDR37	-0.505982	1.19e-05	4.44e-05	-0.690408	4.82e-06	5.59e-05	-0.340666	0.00199064	0.00560406	-0.505982
ILMN_2230025	27295	PDLIM3	-0.505982	1.19e-05	4.44e-05	-0.589744	9.39e-05	0.00065427	-0.810939	1.85e-13	3.41e-12	-0.589744
ILMN_1704571	9679	FAM53B	-0.504574	1.26e-05	4.68e-05	-0.593542	8.46e-05	0.000602785	-0.673008	1.01e-09	8.68e-09	-0.593542
ILMN_1730670	10272	FSTL3	-0.503871	1.3e-05	4.8e-05	-0.612536	4.98e-05	0.000395216	-0.394174	0.000347267	0.00111635	-0.503871
ILMN_1783709	10670	RRAGA	-0.502463	1.37e-05	5.06e-05	-0.498575	0.000960165	0.00442473	-0.800832	3.65e-13	6.27e-12	-0.502463
ILMN_1653203	30008	EFEMP2	-0.499648	1.53e-05	5.6e-05	-0.648623	1.74e-05	0.000161703	-0.843044	2e-14	4.74e-13	-0.648623
ILMN_1700584	9592	IER2	-0.499648	1.53e-05	5.6e-05	-0.54757	0.000287374	0.00162813	-0.464328	2.51e-05	9.72e-05	-0.499648
ILMN_1708375	3659	IRF1	-0.498944	1.57e-05	5.74e-05	-0.665717	1.04e-05	0.000104953	-0.668847	1.28e-09	1.08e-08	-0.665717
ILMN_2200836	27129	HSPB7	-0.498944	1.57e-05	5.74e-05	-0.536562	0.000380108	0.00205146	-0.734839	2.58e-11	2.98e-10	-0.536562
ILMN_1702691	7128	TNFAIP3	-0.498241	1.62e-05	5.89e-05	-0.473884	0.0016986	0.00705501	-0.638526	6.84e-09	5.07e-08	-0.498241
ILMN_1807277	10437	IFI30	-0.497537	1.66e-05	6.04e-05	-0.68471	5.77e-06	6.53e-05	-0.838882	2.69e-14	6.16e-13	-0.68471
ILMN_1815719	5336	PLCG2	-0.496833	1.71e-05	6.2e-05	-0.574549	0.000141747	0.000913096	-0.718787	6.88e-11	7.33e-10	-0.574549
ILMN_1697448	10628	TXNIP	-0.496129	1.76e-05	6.35e-05	-0.724596	1.6e-06	2.31e-05	-0.567776	2.57e-07	1.41e-06	-0.567776
ILMN_2184966	22882	ZHX2	-0.494722	1.86e-05	6.67e-05	-0.694207	4.27e-06	5.1e-05	-0.456599	3.42e-05	0.000129643	-0.494722
ILMN_2094776	57018	CCNL1	-0.494722	1.86e-05	6.67e-05	-0.608737	5.54e-05	0.000428424	-0.51843	2.54e-06	1.16e-05	-0.51843
ILMN_1653652	5788	PTPRC	-0.493315	1.96e-05	6.99e-05	-0.804368	9.98e-08	2.62e-06	-0.385256	0.000471779	0.00148381	-0.493315
ILMN_2415157	10865	ARID5A	-0.492611	2.01e-05	7.16e-05	-0.665717	1.04e-05	0.000104953	-0.391795	0.000377062	0.00120286	-0.492611
ILMN_2083469	8660	IRS2	-0.492611	2.01e-05	7.16e-05	-0.559354	0.000211834	0.00126927	-0.533888	1.27e-06	6.1e-06	-0.533888
ILMN_1780349	10216	PRG4	-0.492611	2.01e-05	7.16e-05	-0.538462	0.00036233	0.00196838	-0.890012	6.66e-16	2.42e-14	-0.538462
ILMN_1803846	10209	EIF1	-0.492611	2.01e-05	7.16e-05	-0.500475	0.000917989	0.00426758	-0.712247	1.02e-10	1.05e-09	-0.500475
ILMN_1727402	3059	HCLS1	-0.491907	2.07e-05	7.35e-05	-0.57265	0.000149126	0.000949059	-0.730678	3.33e-11	3.78e-10	-0.57265
ILMN_1747052	3676	ITGA4	-0.491907	2.07e-05	7.35e-05	-0.502374	0.000877536	0.00410989	-0.561831	3.42e-07	1.83e-06	-0.502374
ILMN_1703891	23158	TBC1D9	-0.491203	2.13e-05	7.53e-05	-0.766382	3.86e-07	7.4e-06	-0.609988	3.1e-08	2.03e-07	-0.609988
ILMN_2086470	5156	PDGFRA	-0.4905	2.19e-05	7.72e-05	-0.595442	8.03e-05	0.000579826	-0.693222	3.15e-10	2.96e-09	-0.595442
ILMN_1681296	3386	ICAM4	-0.4905	2.19e-05	7.72e-05	-0.538462	0.00036233	0.00196838	-0.362663	0.000997402	0.00295779	-0.4905
ILMN_1784630	9920	KBTBD11	-0.489092	2.31e-05	8.12e-05	-0.536562	0.000380108	0.00205146	-0.409631	0.000201201	0.000671665	-0.489092
ILMN_2404688	26471	NUPR1	-0.486277	2.57e-05	8.96e-05	-0.606449	5.91e-05	0.000452147	-0.649822	3.7e-09	2.88e-08	-0.606449
ILMN_2359287	3655	ITGA6	-0.48487	2.71e-05	9.39e-05	-0.458689	0.00238319	0.00933218	-0.402497	0.000259439	0.000850785	-0.458689
ILMN_1789599	4681	NBL1	-0.483462	2.86e-05	9.87e-05	-0.618234	4.23e-05	0.00034369	-0.668847	1.28e-09	1.08e-08	-0.618234
ILMN_1748908	11212	PROSC	-0.482759	2.94e-05	0.000101158	-0.568851	0.000164981	0.00103207	-0.503567	4.88e-06	2.12e-05	-0.503567
ILMN_1715068	366	AQP9	-0.480647	3.18e-05	0.000108895	-0.652422	1.55e-05	0.000147324	-0.940547	0	0	-0.652422
ILMN_1782305	4929	NR4A2	-0.47924	3.36e-05	0.000114497	-0.650522	1.65e-05	0.000154295	-0.539239	9.89e-07	4.89e-06	-0.539239
ILMN_1709820	313	AOAH	-0.47924	3.36e-05	0.000114497	-0.568851	0.000164981	0.00103207	-0.497622	6.3e-06	2.7e-05	-0.497622
ILMN_1787705	526	ATP6V1B2	-0.47924	3.36e-05	0.000114497	-0.549858	0.000270975	0.0015559	-0.765755	3.67e-12	5.03e-11	-0.549858
ILMN_1705213	64114	TMBIM1	-0.47924	3.36e-05	0.000114497	-0.479582	0.0014924	0.00635026	-0.439952	6.53e-05	0.00023687	-0.47924
ILMN_2054652	7306	TYRP1	-0.477833	3.54e-05	0.000120311	-0.51567	0.000637455	0.00316857	-0.498216	6.14e-06	2.63e-05	-0.498216
ILMN_1763457	6444	SGCD	-0.477129	3.64e-05	0.000123385	-0.546059	0.000298709	0.00167439	-0.442925	5.83e-05	0.0002132	-0.477129
ILMN_2374293	1859	DYRK1A	-0.475721	3.84e-05	0.000129624	-0.517569	0.00060864	0.00304597	-0.331748	0.00260653	0.00717747	-0.475721
ILMN_1763878	81602	CDADC1	-0.475399	3.88e-05	0.000131134	-0.679012	6.89e-06	7.58e-05	-0.529727	1.53e-06	7.26e-06	-0.529727
ILMN_1784553	6383	SDC2	-0.475018	3.94e-05	0.000132753	-0.561254	0.000201564	0.00122159	-0.712247	1.02e-10	1.05e-09	-0.561254
ILMN_1651769	9765	ZFYVE16	-0.474314	4.04e-05	0.000135782	-0.65812	1.31e-05	0.00012765	-0.470868	1.93e-05	7.6e-05	-0.474314
ILMN_1679363	81926	FAM108A1	-0.474314	4.04e-05	0.000135782	-0.60114	6.86e-05	0.000511524	-0.51308	3.22e-06	1.45e-05	-0.51308
ILMN_1769091	5547	PRCP	-0.474314	4.04e-05	0.000135782	-0.519468	0.000581041	0.00293564	-0.738407	2.07e-11	2.43e-10	-0.519468
ILMN_1717180	9107	MTMR6	-0.472203	4.37e-05	0.000146223	-0.648623	1.74e-05	0.000161703	-0.608205	3.4e-08	2.21e-07	-0.608205
ILMN_1699978	55026	FAM70A	-0.471499	4.49e-05	0.000149844	-0.475783	0.00162712	0.00681165	-0.521403	2.22e-06	1.03e-05	-0.475783
ILMN_2329679	8459	TPST2	-0.470795	4.61e-05	0.000153588	-0.606838	5.85e-05	0.000447497	-0.790131	7.47e-13	1.2e-11	-0.606838
ILMN_2062468	3490	IGFBP7	-0.470795	4.61e-05	0.000153588	-0.511871	0.000698931	0.00341757	-0.769322	2.91e-12	4.08e-11	-0.511871
ILMN_1770161	683	BST1	-0.469769	4.79e-05	0.000159155	-0.593542	8.46e-05	0.000602785	-0.881688	1.33e-15	4.44e-14	-0.593542
ILMN_2339779	529	ATP6V1E1	-0.46798	5.12e-05	0.000168793	-0.644824	1.95e-05	0.000178065	-0.735434	2.49e-11	2.88e-10	-0.644824
ILMN_1748915	6283	S100A12	-0.466573	5.39e-05	0.000176964	-0.517569	0.00060864	0.00304597	-0.863258	4.66e-15	1.33e-13	-0.517569
ILMN_1770803	663	BNIP2	-0.465869	5.53e-05	0.000181166	-0.500475	0.000917989	0.00426758	-0.804994	2.76e-13	4.91e-12	-0.500475
ILMN_1781691	66008	TRAK2	-0.463054	6.13e-05	0.000199327	-0.872745	7.47e-09	4.33e-07	-0.62604	1.34e-08	9.38e-08	-0.62604
ILMN_1729801	6279	S100A8	-0.46235	6.29e-05	0.000204229	-0.559354	0.000211834	0.00126927	-0.904281	2.22e-16	9.37e-15	-0.559354
ILMN_1698766	29108	PYCARD	-0.461837	6.41e-05	0.000208045	-0.580247	0.000121621	0.000809496	-0.395957	0.000326382	0.00105428	-0.461837
ILMN_1778668	6876	TAGLN	-0.461647	6.46e-05	0.000209142	-0.652422	1.55e-05	0.000147324	-0.605826	3.84e-08	2.48e-07	-0.605826
ILMN_1688580	820	CAMP	-0.459536	6.98e-05	0.000224614	-0.747388	7.43e-07	1.24e-05	-0.924495	0	0	-0.747388
ILMN_1741007	6442	SGCA	-0.457424	7.53e-05	0.000241337	-0.573383	0.000146233	0.000941076	-0.77824	1.63e-12	2.42e-11	-0.573383
ILMN_2052891	5311	PKD2	-0.457424	7.53e-05	0.000241337	-0.553656	0.000245669	0.00143428	-0.568371	2.49e-07	1.37e-06	-0.553656
ILMN_1678612	309	ANXA6	-0.456017	7.93e-05	0.000253272	-0.504274	0.000838741	0.00397042	-0.853746	9.33e-15	2.41e-13	-0.504274
ILMN_1706426	11034	DSTN	-0.455313	8.13e-05	0.000259227	-0.635328	2.58e-05	0.000227461	-0.602259	4.61e-08	2.92e-07	-0.602259
ILMN_1779401	11261	CHP	-0.454096	8.49e-05	0.000270327	-0.557455	0.000222593	0.00131879	-0.326397	0.00305516	0.00829877	-0.454096
ILMN_1656837	5947	RBP1	-0.453202	8.77e-05	0.000277698	-0.496288	0.00101335	0.00462145	-0.835315	3.44e-14	7.67e-13	-0.496288
ILMN_2334350	22903	BTBD3	-0.452498	9e-05	0.000284194	-0.584046	0.000109734	0.000743111	-0.450059	4.42e-05	0.000164728	-0.452498
ILMN_2363744	135138	PACRG	-0.452498	9e-05	0.000284194	-0.465898	0.00203188	0.00820702	-0.73365	2.77e-11	3.19e-10	-0.465898
ILMN_1702231	79630	C1orf54	-0.451795	9.23e-05	0.000290695	-0.754986	5.73e-07	1.02e-05	-0.744352	1.43e-11	1.74e-10	-0.744352
ILMN_1658709	3912	LAMB1	-0.451795	9.23e-05	0.000290695	-0.473884	0.0016986	0.00705501	-0.410226	0.000196948	0.000658418	-0.451795
ILMN_2072178	79746	ECHDC3	-0.450387	9.7e-05	0.000304912	-0.54416	0.000313552	0.00174281	-0.334721	0.00238415	0.006603	-0.450387
ILMN_1750664	9374	PPT2	-0.449683	9.95e-05	0.000312005	-0.565052	0.000182412	0.00112147	-0.485137	1.07e-05	4.4e-05	-0.485137
ILMN_1815205	4069	LYZ	-0.448276	0.000104602	0.000327122	-0.481481	0.00142896	0.00613366	-0.769322	2.91e-12	4.08e-11	-0.481481
ILMN_1737308	2745	GLRX	-0.447572	0.000107252	0.000334621	-0.660019	1.24e-05	0.000122043	-0.58264	1.24e-07	7.23e-07	-0.58264
ILMN_1791483	5144	PDE4D	-0.445461	0.000115588	0.000357935	-0.530864	0.000438453	0.00231806	-0.66409	1.67e-09	1.38e-08	-0.530864
ILMN_1663092	10370	CITED2	-0.444757	0.0001185	0.000366439	-0.576448	0.000134713	0.00087418	-0.63912	6.62e-09	4.92e-08	-0.576448
ILMN_1699651	3569	IL6	-0.444053	0.000121481	0.000374783	-0.608737	5.54e-05	0.000428424	-0.929251	0	0	-0.608737
ILMN_1795826	9114	ATP6V0D1	-0.444053	0.000121481	0.000374783	-0.4621	0.0022106	0.00878389	-0.714625	8.85e-11	9.27e-10	-0.4621
ILMN_1738523	4615	MYD88	-0.439831	0.000140905	0.000430601	-0.825261	4.62e-08	1.5e-06	-0.511296	3.48e-06	1.56e-05	-0.511296
ILMN_2079655	3820	KLRB1	-0.439127	0.000144414	0.000440108	-0.631529	2.88e-05	0.000250815	-0.826992	6.13e-14	1.28e-12	-0.631529
ILMN_2216582	4066	LYL1	-0.438424	0.000148005	0.000450328	-0.622032	3.8e-05	0.000315408	-0.847206	1.49e-14	3.66e-13	-0.622032
ILMN_1769013	432	ASGR1	-0.437016	0.00015544	0.000471331	-0.57606	0.000136125	0.000882905	-0.48157	1.24e-05	5.05e-05	-0.48157
ILMN_2392143	7189	TRAF6	-0.436312	0.000159289	0.000481789	-0.608737	5.54e-05	0.000428424	-0.656361	2.57e-09	2.06e-08	-0.608737
ILMN_2395204	79811	SLTM	-0.434905	0.000167256	0.000503248	-0.578348	0.000128009	0.000842679	-0.335315	0.00234182	0.00650061	-0.434905
ILMN_1807448	51439	FAM8A1	-0.434201	0.000171379	0.000514952	-0.498575	0.000960165	0.00442473	-0.425684	0.000111919	0.000389247	-0.434201
ILMN_1792473	199	AIF1	-0.433498	0.000175597	0.000526792	-0.565052	0.000182412	0.00112147	-0.725922	4.46e-11	4.91e-10	-0.565052
ILMN_1695423	928	CD9	-0.433498	0.000175597	0.000526792	-0.517569	0.00060864	0.00304597	-0.752081	8.77e-12	1.12e-10	-0.517569
ILMN_2379599	9332	CD163	-0.431386	0.000188846	0.000563859	-0.65812	1.31e-05	0.00012765	-0.880499	1.33e-15	4.44e-14	-0.65812
ILMN_1760347	5552	SRGN	-0.431386	0.000188846	0.000563859	-0.530864	0.000438453	0.00231806	-0.98157	0	0	-0.530864
ILMN_1800354	1471	CST3	-0.429979	0.000198194	0.000589912	-0.705603	2.97e-06	3.77e-05	-0.403092	0.000254039	0.000834368	-0.429979
ILMN_1729294	55819	RNF130	-0.429275	0.000203029	0.000603357	-0.454891	0.00258992	0.00999942	-0.68371	5.48e-10	4.94e-09	-0.454891
ILMN_1810214	3727	JUND	-0.428571	0.000207975	0.000616675	-0.68471	5.77e-06	6.53e-05	-0.363853	0.000959811	0.0028553	-0.428571
ILMN_1715804	5306	PITPNA	-0.42646	0.000223501	0.00065859	-0.730294	1.32e-06	1.98e-05	-0.805589	2.65e-13	4.74e-12	-0.730294
ILMN_1764061	2160	F11	-0.42646	0.000223501	0.00065859	-0.496288	0.00101335	0.00462145	-0.884661	8.88e-16	3.14e-14	-0.496288
ILMN_2246956	596	BCL2	-0.425757	0.000228914	0.000673641	-0.546059	0.000298709	0.00167439	-0.439358	6.68e-05	0.000241975	-0.439358
ILMN_1704084	8418	CMAH	-0.425053	0.00023445	0.00068932	-0.466287	0.00201437	0.00813878	-0.503567	4.88e-06	2.12e-05	-0.466287
ILMN_1688231	54210	TREM1	-0.424349	0.000240111	0.000705026	-0.595442	8.03e-05	0.000579826	-0.36742	0.000854767	0.00256652	-0.424349
ILMN_1760676	10933	MORF4L1	-0.422942	0.000251819	0.00073631	-0.580247	0.000121621	0.000809496	-0.683115	5.67e-10	5.09e-09	-0.580247
ILMN_1695924	11012	KLK11	-0.422238	0.000257873	0.000753013	-0.566952	0.000173491	0.00107613	-0.425684	0.000111919	0.000389247	-0.425684
ILMN_1713934	9516	LITAF	-0.421534	0.000264062	0.000770239	-0.462488	0.00219168	0.0087192	-0.555291	4.67e-07	2.45e-06	-0.462488
ILMN_1711608	23635	SSBP2	-0.420127	0.000276861	0.000805094	-0.566952	0.000173491	0.00107613	-0.608205	3.4e-08	2.21e-07	-0.566952
ILMN_1796458	11345	GABARAPL2	-0.420127	0.000276861	0.000805094	-0.479582	0.0014924	0.00635026	-0.822235	8.53e-14	1.7e-12	-0.479582
ILMN_2361862	7436	VLDLR	-0.418719	0.00029024	0.000841048	-0.62773	3.22e-05	0.000274309	-0.665874	1.51e-09	1.26e-08	-0.62773
ILMN_1803984	4117	MAK	-0.418719	0.00029024	0.000841048	-0.566952	0.000173491	0.00107613	-0.406064	0.000228585	0.000756726	-0.418719
ILMN_1763452	2124	EVI2B	-0.415904	0.000318833	0.000917691	-0.690408	4.82e-06	5.59e-05	-0.922711	0	0	-0.690408
ILMN_1703142	51257	2017-03-02	-0.415904	0.000318833	0.000917691	-0.62773	3.22e-05	0.000274309	-0.44352	5.7e-05	0.000208671	-0.44352
ILMN_2353862	83450	LRRC48	-0.415201	0.000326383	0.000939013	-0.509972	0.000731694	0.00355018	-0.568966	2.42e-07	1.34e-06	-0.509972
ILMN_1680192	200315	APOBEC3A	-0.414497	0.000334099	0.00095789	-0.45679	0.00248459	0.00964915	-0.5	5.69e-06	2.45e-05	-0.45679
ILMN_1790026	6425	SFRP5	-0.413793	0.000341986	0.000979445	-0.549858	0.000270975	0.0015559	-0.729489	3.59e-11	4.05e-10	-0.549858
ILMN_1792587	9525	VPS4B	-0.41328	0.000347845	0.000995794	-0.62963	3.05e-05	0.000261793	-0.4239	0.000119575	0.000414005	-0.4239
ILMN_2229379	3815	KIT	-0.413089	0.000350047	0.00100102	-0.578348	0.000128009	0.000842679	-0.532699	1.34e-06	6.41e-06	-0.532699
ILMN_1784783	8382	NME5	-0.411682	0.000366705	0.00104527	-0.504274	0.000838741	0.00397042	-0.564804	2.96e-07	1.61e-06	-0.504274
ILMN_1810785	26994	RNF11	-0.410274	0.000384101	0.00108855	-0.561254	0.000201564	0.00122159	-0.577883	1.57e-07	8.95e-07	-0.561254
ILMN_1778673	51125	GOLGA7	-0.410274	0.000384101	0.00108855	-0.505784	0.000809024	0.00386716	-0.631986	9.73e-09	7.01e-08	-0.505784
ILMN_1665682	3601	IL15RA	-0.408163	0.000411648	0.00115992	-0.546059	0.000298709	0.00167439	-0.584423	1.13e-07	6.67e-07	-0.546059
ILMN_1731157	58529	MYOZ1	-0.40746	0.000421233	0.00118467	-0.557455	0.000222593	0.00131879	-0.605232	3.96e-08	2.55e-07	-0.557455
ILMN_1694780	2644	GCHFR	-0.40746	0.000421233	0.00118467	-0.532764	0.000418135	0.00222848	-0.671225	1.12e-09	9.52e-09	-0.532764
ILMN_1662932	3936	LCP1	-0.405348	0.000451252	0.00126294	-0.57265	0.000149126	0.000949059	-0.859691	6e-15	1.65e-13	-0.57265
ILMN_1681679	706	TSPO	-0.405348	0.000451252	0.00126294	-0.523267	0.000529303	0.00271263	-0.747325	1.18e-11	1.47e-10	-0.523267
ILMN_2377669	919	CD247	-0.404645	0.000461695	0.00128863	-0.54416	0.000313552	0.00174281	-0.684304	5.29e-10	4.79e-09	-0.54416
ILMN_1692962	10106	CTDSP2	-0.403941	0.000472362	0.00131646	-0.490978	0.00114745	0.00514076	-0.661712	1.91e-09	1.57e-08	-0.490978
ILMN_1791580	5349	FXYD3	-0.400422	0.000529235	0.00145994	-0.618234	4.23e-05	0.00034369	-0.505945	4.4e-06	1.93e-05	-0.505945
ILMN_2188264	3491	CYR61	-0.399015	0.000553722	0.00152432	-0.45679	0.00248459	0.00964915	-0.604043	4.21e-08	2.69e-07	-0.45679
ILMN_1713491	6844	VAMP2	-0.394089	0.000647985	0.00175971	-0.751187	6.53e-07	1.12e-05	-0.507729	4.07e-06	1.8e-05	-0.507729
ILMN_1760727	283	ANG	-0.393385	0.000662609	0.00179501	-0.471985	0.00177297	0.00730643	-0.60761	3.5e-08	2.27e-07	-0.471985
ILMN_1686405	3791	KDR	-0.391977	0.000692783	0.0018714	-0.766382	3.86e-07	7.4e-06	-0.507134	4.18e-06	1.84e-05	-0.507134
ILMN_2086077	3726	JUNB	-0.391274	0.000708344	0.00190994	-0.492877	0.0010977	0.0049447	-0.6522	3.24e-09	2.55e-08	-0.492877
ILMN_1719097	29919	C18orf8	-0.39057	0.000724229	0.00194881	-0.464387	0.00210131	0.00840778	-0.578478	1.52e-07	8.71e-07	-0.464387
ILMN_1693014	1051	CEBPB	-0.389866	0.000740445	0.00198881	-0.504274	0.000838741	0.00397042	-0.711058	1.1e-10	1.12e-09	-0.504274
ILMN_1814526	120	ADD3	-0.388459	0.000773894	0.0020732	-0.720798	1.81e-06	2.53e-05	-0.370392	0.000775484	0.00234535	-0.388459
ILMN_1780799	5168	ENPP2	-0.386348	0.000826705	0.00220178	-0.622032	3.8e-05	0.000315408	-0.91082	2.22e-16	9.37e-15	-0.622032
ILMN_1662843	963	CD53	-0.384236	0.000882842	0.00234002	-0.576448	0.000134713	0.00087418	-0.902497	2.22e-16	9.37e-15	-0.576448
ILMN_1784608	9976	CLEC2B	-0.382125	0.000942496	0.00248128	-0.65622	1.39e-05	0.000133515	-0.652794	3.14e-09	2.47e-08	-0.652794
ILMN_1688242	729	C6	-0.382125	0.000942496	0.00248128	-0.563153	0.000191764	0.00117133	-0.687277	4.45e-10	4.09e-09	-0.563153
ILMN_1657803	3075	CFH	-0.381422	0.000963197	0.00253025	-0.530864	0.000438453	0.00231806	-0.482759	1.18e-05	4.82e-05	-0.482759
ILMN_1678833	1230	CCR1	-0.380718	0.000984318	0.00257858	-0.585556	0.000105319	0.000720969	-0.711058	1.1e-10	1.12e-09	-0.585556
ILMN_1737651	51362	CDC40	-0.378607	0.00105028	0.00273679	-0.487179	0.00125326	0.00552488	-0.602259	4.61e-08	2.92e-07	-0.487179
ILMN_1663015	64344	HIF3A	-0.377903	0.00107316	0.0027882	-0.82906	4e-08	1.36e-06	-0.375149	0.000662697	0.00203006	-0.377903
ILMN_1722753	2702	GJA5	-0.375279	0.00116261	0.00300179	-0.469308	0.00188283	0.00770392	-0.849584	1.27e-14	3.18e-13	-0.469308
ILMN_2344850	9559	VPS26A	-0.375088	0.00116937	0.00301397	-0.551757	0.000258032	0.00149654	-0.39893	0.000294166	0.000956527	-0.39893
ILMN_1797728	3157	HMGCS1	-0.370866	0.00132872	0.00338911	-0.471985	0.00177297	0.00730643	-0.447087	4.96e-05	0.000183584	-0.447087
ILMN_1780132	57161	PELI2	-0.363828	0.00163943	0.00410663	-0.644824	1.95e-05	0.000178065	-0.527348	1.7e-06	8.02e-06	-0.527348
ILMN_1779828	9695	EDEM1	-0.362612	0.00169949	0.00424905	-0.540361	0.000345333	0.00188769	-0.444114	5.57e-05	0.000204468	-0.444114
ILMN_2147517	965	CD58	-0.362421	0.00170909	0.00426581	-0.51377	0.000667535	0.00329947	-0.658145	2.33e-09	1.88e-08	-0.51377
ILMN_1791576	22856	CHSY1	-0.36031	0.00181869	0.00451136	-0.51567	0.000637455	0.00316857	-0.426873	0.000107075	0.000373727	-0.426873
ILMN_1714523	9843	HEPH	-0.36031	0.00181869	0.00451136	-0.492877	0.0010977	0.0049447	-0.463139	2.63e-05	0.000101673	-0.463139
ILMN_1756921	64446	DNAI2	-0.359606	0.00185664	0.00459861	-0.481093	0.00144173	0.00618245	-0.416766	0.000155417	0.000528606	-0.416766
ILMN_1654411	6362	CCL18	-0.358902	0.00189531	0.0046839	-0.517569	0.00060864	0.00304597	-0.583829	1.17e-07	6.85e-07	-0.517569
ILMN_1749846	4958	OMD	-0.358198	0.00193472	0.00477329	-0.4602	0.00230526	0.00909167	-0.774078	2.14e-12	3.08e-11	-0.4602
ILMN_1712298	157567	ANKRD46	-0.356791	0.00201581	0.00495216	-0.504274	0.000838741	0.00397042	-0.436385	7.49e-05	0.0002683	-0.436385
ILMN_1724349	5998	RGS3	-0.356278	0.00204613	0.0050248	-0.489079	0.00119928	0.00533317	-0.592152	7.7e-08	4.68e-07	-0.489079
ILMN_1766054	19	ABCA1	-0.35468	0.0021433	0.00523435	-0.527066	0.000481885	0.00250459	-0.503567	4.88e-06	2.12e-05	-0.503567
ILMN_1685009	3684	ITGAM	-0.353272	0.00223236	0.00542588	-0.675214	7.76e-06	8.34e-05	-0.711653	1.06e-10	1.09e-09	-0.675214
ILMN_1662188	7481	WNT11	-0.352759	0.00226565	0.00550277	-0.472719	0.00174389	0.00723626	-0.642093	5.64e-09	4.25e-08	-0.472719
ILMN_2399363	50856	CLEC4A	-0.352569	0.00227815	0.00552199	-0.581758	0.000116755	0.00078422	-0.803805	2.99e-13	5.26e-12	-0.581758
ILMN_1729318	26092	TOR1AIP1	-0.350648	0.00240751	0.00581856	-0.57265	0.000149126	0.000949059	-0.554102	4.94e-07	2.58e-06	-0.554102
ILMN_1658237	202559	KHDRBS2	-0.347643	0.00262354	0.00628341	-0.534663	0.000398698	0.00213782	-0.557075	4.29e-07	2.26e-06	-0.534663
ILMN_1803813	28990	ASTE1	-0.345209	0.00281126	0.00667994	-0.501986	0.000885674	0.00414507	-0.564209	3.05e-07	1.65e-06	-0.501986
ILMN_1707312	4783	NFIL3	-0.344124	0.00289886	0.00687333	-0.561254	0.000201564	0.00122159	-0.740785	1.78e-11	2.13e-10	-0.561254
ILMN_2202637	1407	CRY1	-0.34342	0.00295699	0.00700366	-0.45679	0.00248459	0.00964915	-0.486326	1.02e-05	4.2e-05	-0.45679
ILMN_1754076	55799	CACNA2D3	-0.342907	0.00300004	0.00710181	-0.4621	0.0022106	0.00878389	-0.375149	0.000662697	0.00203006	-0.375149
ILMN_1714527	9341	VAMP3	-0.339901	0.00326394	0.00765548	-0.68471	5.77e-06	6.53e-05	-0.725922	4.46e-11	4.91e-10	-0.68471
ILMN_2219556	81689	ISCA1	-0.339901	0.00326394	0.00765548	-0.496676	0.00100413	0.00458574	-0.445898	5.2e-05	0.000191611	-0.445898
ILMN_1682404	6419	SETMAR	-0.336383	0.00359964	0.00836742	-0.456402	0.00250581	0.00972871	-0.769917	2.8e-12	3.94e-11	-0.456402
ILMN_1719543	4094	MAF	-0.330049	0.00428402	0.00981891	-0.519468	0.000581041	0.00293564	-0.870987	2.66e-15	8.11e-14	-0.519468
ILMN_1699160	3702	ITK	-0.330049	0.00428402	0.00981891	-0.505396	0.000816571	0.00390182	-0.543401	8.16e-07	4.09e-06	-0.505396
ILMN_1712532	64170	CARD9	-0.330049	0.00428402	0.00981891	-0.492877	0.0010977	0.0049447	-0.331153	0.00265322	0.00729105	-0.331153
