# Supplementary material for: Adaptively capturing the heterogeneity of expression for cancer biomarker identification
Source: BMC Bioinformatics. 2018 Nov 3;19:401. doi: 10.1186/s12859-018-2437-2 (PMC6215657; doi:10.1186/s12859-018-2437-2)
Supplement: Supplementary file 3 — Table S2. List of 869 DEGs identified on the three lung cancer data sets with positive aGRP statistics. (XLS 263 kb) [file 12859_2018_2437_MOESM3_ESM.xls]

## Sheet: Sheet1
			Landi's data			Selamat's			Su's
	gID	gSymbol	agrp_sta	agrp_P	agrp_P.adj	agrp_sta	agrp_P	agrp_P.adj	agrp_sta	agrp_P	agrp_P.adj	Median_sta
ILMN_1659027	6513	SLC2A1	0.95848	0	0	0.842355	2.42e-08	9.33e-07	0.954816	0	0	0.954816
ILMN_1798804	6732	SRPK1	0.977481	0	0	0.894026	3.2e-09	2.53e-07	0.941141	0	0	0.941141
ILMN_1748093	5050	PAFAH1B3	0.959184	0	0	0.804368	9.98e-08	2.62e-06	0.938169	0	0	0.938169
ILMN_1651354	6696	SPP1	0.962702	0	0	0.720798	1.81e-06	2.53e-05	0.914982	0	0	0.914982
ILMN_1724293	11014	KDELR2	0.966925	0	0	0.91453	1.39e-09	1.72e-07	0.850773	1.15e-14	2.93e-13	0.91453
ILMN_1733519	3149	HMGB3	0.968332	0	0	0.918329	1.19e-09	1.72e-07	0.843044	2e-14	4.74e-13	0.918329
ILMN_1659888	26472	PPP1R14B	0.944405	2.22e-16	1.56e-14	0.960114	2.04e-10	1.22e-07	0.979191	0	0	0.960114
ILMN_2349393	4192	MDK	0.948628	2.22e-16	1.56e-14	0.620133	4.01e-05	0.000328126	0.94352	0	0	0.94352
ILMN_1789507	1301	COL11A1	0.954258	2.22e-16	1.56e-14	0.726496	1.5e-06	2.2e-05	0.926278	0	0	0.926278
ILMN_1676548	28969	BZW2	0.951443	2.22e-16	1.56e-14	0.872745	7.47e-09	4.33e-07	0.894768	4.44e-16	1.73e-14	0.894768
ILMN_1752965	26585	GREM1	0.953554	2.22e-16	1.56e-14	0.667616	9.8e-06	0.000100406	0.756243	6.74e-12	8.79e-11	0.756243
ILMN_1770692	55759	WDR12	0.953554	2.22e-16	1.56e-14	0.832858	3.47e-08	1.22e-06	0.467895	2.17e-05	8.51e-05	0.832858
ILMN_1655915	4320	MMP11	0.938776	4.44e-16	2.69e-14	0.747777	7.33e-07	1.24e-05	0.982759	0	0	0.938776
ILMN_2156267	27102	EIF2AK1	0.938776	4.44e-16	2.69e-14	0.610636	5.25e-05	0.000412826	0.959572	0	0	0.938776
ILMN_1686097	7153	TOP2A	0.938776	4.44e-16	2.69e-14	0.880342	5.53e-09	3.58e-07	0.957788	0	0	0.938776
ILMN_1710170	8612	PPAP2C	0.938072	4.44e-16	2.69e-14	0.754986	5.73e-07	1.02e-05	0.903092	2.22e-16	9.37e-15	0.903092
ILMN_1805916	8508	NIPSNAP1	0.940183	4.44e-16	2.69e-14	0.796771	1.31e-07	3.22e-06	0.860285	5.77e-15	1.6e-13	0.860285
ILMN_2110252	10360	NPM3	0.939479	4.44e-16	2.69e-14	0.74169	9.01e-07	1.45e-05	0.834721	3.57e-14	7.94e-13	0.834721
ILMN_1796013	5831	PYCR1	0.934553	6.66e-16	3.78e-14	0.962013	1.88e-10	1.22e-07	0.997622	0	0	0.962013
ILMN_1702363	23213	SULF1	0.935257	6.66e-16	3.78e-14	0.479582	0.0014924	0.00635026	0.676576	8.25e-10	7.2e-09	0.676576
ILMN_2311548	51651	PTRH2	0.931034	6.66e-16	3.78e-14	0.745489	7.93e-07	1.31e-05	0.557075	4.29e-07	2.26e-06	0.745489
ILMN_2311537	3159	HMGA1	0.927516	8.88e-16	4.85e-14	0.802469	1.07e-07	2.76e-06	0.980975	0	0	0.927516
ILMN_1815261	9601	PDIA4	0.927516	8.88e-16	4.85e-14	0.74359	8.45e-07	1.38e-05	0.901308	2.22e-16	9.37e-15	0.901308
ILMN_2073758	4321	MMP12	0.927516	8.88e-16	4.85e-14	0.620133	4.01e-05	0.000328126	0.781807	1.29e-12	1.96e-11	0.781807
ILMN_2379130	3654	IRAK1	0.926108	1.11e-15	5.71e-14	0.59924	7.23e-05	0.00053178	0.941736	0	0	0.926108
ILMN_2302716	5832	ALDH18A1	0.926108	1.11e-15	5.71e-14	0.846154	2.1e-08	8.47e-07	0.9239	0	0	0.9239
ILMN_2392546	10606	PAICS	0.925405	1.11e-15	5.71e-14	0.861349	1.17e-08	5.77e-07	0.919144	0	0	0.919144
ILMN_2220187	2673	GFPT1	0.926108	1.11e-15	5.71e-14	0.850341	1.79e-08	7.82e-07	0.894174	4.44e-16	1.73e-14	0.894174
ILMN_1807106	3939	LDHA	0.926812	1.11e-15	5.71e-14	0.927825	8.01e-10	1.53e-07	0.843044	2e-14	4.74e-13	0.926812
ILMN_1665696	1945	EFNA4	0.926812	1.11e-15	5.71e-14	0.735992	1.09e-06	1.69e-05	0.840071	2.46e-14	5.72e-13	0.840071
ILMN_1699603	6182	MRPL12	0.921886	1.55e-15	7.69e-14	0.804368	9.98e-08	2.62e-06	0.857313	7.33e-15	1.96e-13	0.857313
ILMN_2056975	3251	HPRT1	0.920479	1.55e-15	7.69e-14	0.79867	1.23e-07	3.05e-06	0.51962	2.41e-06	1.11e-05	0.79867
ILMN_1712803	891	CCNB1	0.919071	1.78e-15	8.66e-14	0.878443	5.97e-09	3.75e-07	0.853746	9.33e-15	2.41e-13	0.878443
ILMN_1737205	4173	MCM4	0.917664	2e-15	9.54e-14	0.893637	3.25e-09	2.53e-07	0.864447	4.22e-15	1.21e-13	0.893637
ILMN_1663390	991	CDC20	0.915552	2.22e-15	1.03e-13	0.808556	8.56e-08	2.38e-06	0.950654	0	0	0.915552
ILMN_1716895	6119	RPA3	0.916256	2.22e-15	1.03e-13	0.7132	2.32e-06	3.08e-05	0.488704	9.2e-06	3.82e-05	0.7132
ILMN_1680403	6748	SSR4	0.914849	2.44e-15	1.11e-13	0.65812	1.31e-05	0.00012765	0.470868	1.93e-05	7.6e-05	0.65812
ILMN_2384591	51155	HN1	0.914849	2.44e-15	1.11e-13	0.895537	3.01e-09	2.53e-07	0.323424	0.00333381	0.00899326	0.895537
ILMN_1747016	55165	CEP55	0.912034	2.89e-15	1.29e-13	0.818052	6.03e-08	1.82e-06	0.906659	2.22e-16	9.37e-15	0.906659
ILMN_2126706	4001	LMNB1	0.912738	2.89e-15	1.29e-13	0.829448	3.95e-08	1.35e-06	0.431629	8.96e-05	0.000316887	0.829448
ILMN_2205935	94081	SFXN1	0.91133	3.11e-15	1.37e-13	0.941121	4.58e-10	1.41e-07	0.933413	0	0	0.933413
ILMN_1708160	3838	KPNA2	0.910626	3.33e-15	1.44e-13	0.878443	5.97e-09	3.75e-07	0.617122	2.14e-08	1.44e-07	0.878443
ILMN_1710756	2023	ENO1	0.909219	3.55e-15	1.53e-13	0.817664	6.12e-08	1.82e-06	0.836504	3.15e-14	7.12e-13	0.836504
ILMN_2222234	10549	PRDX4	0.908515	3.77e-15	1.62e-13	0.804368	9.98e-08	2.62e-06	0.663496	1.73e-09	1.42e-08	0.804368
ILMN_1810992	790	CAD	0.907811	4e-15	1.69e-13	0.747388	7.43e-07	1.24e-05	0.890606	6.66e-16	2.42e-14	0.890606
ILMN_1765621	3068	HDGF	0.907811	4e-15	1.69e-13	0.555556	0.000233864	0.00137631	0.788942	8.08e-13	1.29e-11	0.788942
ILMN_1732516	9735	KNTC1	0.906404	4.44e-15	1.84e-13	0.641414	2.16e-05	0.000195241	0.879905	1.33e-15	4.44e-14	0.879905
ILMN_1684620	6676	SPAG4	0.9057	4.66e-15	1.9e-13	0.694207	4.27e-06	5.1e-05	0.846017	1.62e-14	3.96e-13	0.846017
ILMN_2334693	26502	NARF	0.904996	4.88e-15	1.96e-13	0.663818	1.1e-05	0.000110209	0.900713	2.22e-16	9.37e-15	0.900713
ILMN_2212909	9833	MELK	0.904996	4.88e-15	1.96e-13	0.880342	5.53e-09	3.58e-07	0.878716	1.55e-15	5.1e-14	0.880342
ILMN_2173451	2821	GPI	0.904996	4.88e-15	1.96e-13	0.730294	1.32e-06	1.98e-05	0.56956	2.35e-07	1.3e-06	0.730294
ILMN_1741264	51650	MRPS33	0.904293	5.11e-15	2.02e-13	0.730294	1.32e-06	1.98e-05	0.651605	3.35e-09	2.63e-08	0.730294
ILMN_1815190	4234	METTL1	0.902885	5.55e-15	2.14e-13	0.690408	4.82e-06	5.59e-05	0.77824	1.63e-12	2.42e-11	0.77824
ILMN_1724489	5984	RFC4	0.902885	5.55e-15	2.14e-13	0.646724	1.84e-05	0.00016934	0.582045	1.28e-07	7.42e-07	0.646724
ILMN_2282477	7020	TFAP2A	0.902182	5.77e-15	2.21e-13	0.819563	5.71e-08	1.73e-06	0.5761	1.71e-07	9.68e-07	0.819563
ILMN_1757644	7328	UBE2H	0.901478	6e-15	2.28e-13	0.716999	2.05e-06	2.79e-05	0.551724	5.53e-07	2.86e-06	0.716999
ILMN_2349129	10072	DPP3	0.900774	6.44e-15	2.43e-13	0.525166	0.000505076	0.0026026	0.907848	2.22e-16	9.37e-15	0.900774
ILMN_1782389	3898	LAD1	0.90007	6.66e-15	2.49e-13	0.489079	0.00119928	0.00533317	0.886445	8.88e-16	3.14e-14	0.886445
ILMN_2051373	4751	NEK2	0.899367	7.11e-15	2.64e-13	0.893637	3.25e-09	2.53e-07	0.828181	5.64e-14	1.18e-12	0.893637
ILMN_1722820	11015	KDELR3	0.898663	7.33e-15	2.69e-13	0.79867	1.23e-07	3.05e-06	0.8478	1.42e-14	3.53e-13	0.8478
ILMN_2312386	10605	PAIP1	0.898663	7.33e-15	2.69e-13	0.504274	0.000838741	0.00397042	0.624851	1.42e-08	9.92e-08	0.624851
ILMN_1801939	9133	CCNB2	0.897959	7.77e-15	2.85e-13	0.821462	5.32e-08	1.68e-06	0.878121	1.55e-15	5.1e-14	0.878121
ILMN_1748018	26003	GORASP2	0.895848	8.88e-15	3.18e-13	0.696106	4.02e-06	4.86e-05	0.842449	2.09e-14	4.93e-13	0.842449
ILMN_2181191	7167	TPI1	0.895848	8.88e-15	3.18e-13	0.867047	9.34e-09	5.04e-07	0.809156	2.08e-13	3.8e-12	0.867047
ILMN_1713143	11222	MRPL3	0.895144	9.33e-15	3.31e-13	0.792972	1.51e-07	3.56e-06	0.604043	4.21e-08	2.69e-07	0.792972
ILMN_1664012	124583	CANT1	0.894441	9.77e-15	3.45e-13	0.496676	0.00100413	0.00458574	0.94352	0	0	0.894441
ILMN_2386008	9019	MPZL1	0.893033	1.09e-14	3.79e-13	0.74169	9.01e-07	1.45e-05	0.879905	1.33e-15	4.44e-14	0.879905
ILMN_1727540	55732	C1orf112	0.892329	1.13e-14	3.89e-13	0.728395	1.41e-06	2.08e-05	0.783591	1.15e-12	1.77e-11	0.783591
ILMN_2412521	9768	KIAA0101	0.891626	1.2e-14	4.08e-13	0.906933	1.9e-09	2.04e-07	0.423306	0.000122235	0.000422696	0.891626
ILMN_1690170	1382	CRABP2	0.890922	1.24e-14	4.21e-13	0.724985	1.58e-06	2.3e-05	0.888228	6.66e-16	2.42e-14	0.888228
ILMN_1661337	6723	SRM	0.888107	1.51e-14	4.98e-13	0.887939	4.09e-09	2.89e-07	0.826397	6.39e-14	1.32e-12	0.887939
ILMN_1664516	1063	CENPF	0.887403	1.6e-14	5.21e-13	0.85755	1.35e-08	6.4e-07	0.963139	0	0	0.887403
ILMN_1793241	6715	SRD5A1	0.887403	1.6e-14	5.21e-13	0.867047	9.34e-09	5.04e-07	0.932224	0	0	0.887403
ILMN_2038778	2597	GAPDH	0.887403	1.6e-14	5.21e-13	0.819563	5.71e-08	1.73e-06	0.727111	4.15e-11	4.61e-10	0.819563
ILMN_1811006	79733	E2F8	0.887403	1.6e-14	5.21e-13	0.77208	3.17e-07	6.27e-06	0.384067	0.000491224	0.00153907	0.77208
ILMN_2041046	1163	CKS1B	0.8867	1.67e-14	5.36e-13	0.791073	1.61e-07	3.75e-06	0.561831	3.42e-07	1.83e-06	0.791073
ILMN_1678842	7058	THBS2	0.885292	1.84e-14	5.84e-13	0.490978	0.00114745	0.00514076	0.834126	3.73e-14	8.26e-13	0.834126
ILMN_1813206	1356	CP	0.885292	1.84e-14	5.84e-13	0.471985	0.00177297	0.00730643	0.596314	6.24e-08	3.87e-07	0.596314
ILMN_2160929	2237	FEN1	0.884588	1.93e-14	6.07e-13	0.779677	2.42e-07	5.15e-06	0.922711	0	0	0.884588
ILMN_1815745	6659	SOX4	0.884588	1.93e-14	6.07e-13	0.479582	0.0014924	0.00635026	0.891201	6.66e-16	2.42e-14	0.884588
ILMN_2362549	11130	ZWINT	0.884588	1.93e-14	6.07e-13	0.924027	9.38e-10	1.59e-07	0.826992	6.13e-14	1.28e-12	0.884588
ILMN_1706386	55630	SLC39A4	0.883885	2.02e-14	6.26e-13	0.682811	6.12e-06	6.88e-05	0.770511	2.7e-12	3.8e-11	0.770511
ILMN_1810901	10535	RNASEH2A	0.883885	2.02e-14	6.26e-13	0.7151	2.18e-06	2.94e-05	0.564804	2.96e-07	1.61e-06	0.7151
ILMN_1717173	1894	ECT2	0.883181	2.11e-14	6.49e-13	0.62963	3.05e-05	0.000261793	0.82937	5.2e-14	1.1e-12	0.82937
ILMN_1797307	701	BUB1B	0.882477	2.22e-14	6.74e-13	0.819952	5.62e-08	1.73e-06	0.588585	9.22e-08	5.52e-07	0.819952
ILMN_1681503	4171	MCM2	0.881773	2.33e-14	6.98e-13	0.810066	8.1e-08	2.26e-06	0.91201	2.22e-16	9.37e-15	0.881773
ILMN_1692517	6652	SORD	0.881773	2.33e-14	6.98e-13	0.863248	1.08e-08	5.55e-07	0.821046	9.26e-14	1.83e-12	0.863248
ILMN_1726720	51203	NUSAP1	0.879662	2.66e-14	7.87e-13	0.905033	2.05e-09	2.07e-07	0.882283	1.11e-15	3.81e-14	0.882283
ILMN_1666305	1033	CDKN3	0.878958	2.8e-14	8.23e-13	0.912631	1.5e-09	1.8e-07	0.783591	1.15e-12	1.77e-11	0.878958
ILMN_1679438	79682	MLF1IP	0.878958	2.8e-14	8.23e-13	0.82906	4e-08	1.36e-06	0.596314	6.24e-08	3.87e-07	0.82906
ILMN_1679995	51678	MPP6	0.878255	2.93e-14	8.56e-13	0.62963	3.05e-05	0.000261793	0.706897	1.41e-10	1.42e-09	0.706897
ILMN_1697777	7264	TSTA3	0.876847	3.22e-14	9.21e-13	0.861349	1.17e-08	5.77e-07	0.890012	6.66e-16	2.42e-14	0.876847
ILMN_1715583	23246	BOP1	0.876847	3.22e-14	9.21e-13	0.679012	6.89e-06	7.58e-05	0.884067	1.11e-15	3.81e-14	0.876847
ILMN_2075189	54733	SLC35F2	0.876847	3.22e-14	9.21e-13	0.832858	3.47e-08	1.22e-06	0.824614	7.24e-14	1.48e-12	0.832858
ILMN_1706246	22948	CCT5	0.876144	3.38e-14	9.63e-13	0.549858	0.000270975	0.0015559	0.568371	2.49e-07	1.37e-06	0.568371
ILMN_1776522	55974	RAG1AP1	0.87544	3.55e-14	1.01e-12	0.62963	3.05e-05	0.000261793	0.80321	3.12e-13	5.44e-12	0.80321
ILMN_1815184	259266	ASPM	0.874736	3.71e-14	1.04e-12	0.781576	2.26e-07	4.9e-06	0.919144	0	0	0.874736
ILMN_1771599	5352	PLOD2	0.874736	3.71e-14	1.04e-12	0.652422	1.55e-05	0.000147324	0.725922	4.46e-11	4.91e-10	0.725922
ILMN_1806040	7298	TYMS	0.874736	3.71e-14	1.04e-12	0.867047	9.34e-09	5.04e-07	0.716409	7.95e-11	8.39e-10	0.867047
ILMN_1790136	55257	C20orf20	0.874032	3.89e-14	1.09e-12	0.773979	2.96e-07	5.97e-06	0.820452	9.64e-14	1.9e-12	0.820452
ILMN_1745172	3608	ILF2	0.874032	3.89e-14	1.09e-12	0.785375	1.98e-07	4.42e-06	0.788942	8.08e-13	1.29e-11	0.788942
ILMN_1767365	5058	PAK1	0.873329	4.09e-14	1.13e-12	0.509972	0.000731694	0.00355018	0.887039	8.88e-16	3.14e-14	0.873329
ILMN_1726448	4312	MMP1	0.873329	4.09e-14	1.13e-12	0.730294	1.32e-06	1.98e-05	0.60107	4.9e-08	3.09e-07	0.730294
ILMN_2042771	9232	PTTG1	0.872625	4.29e-14	1.19e-12	0.91453	1.39e-09	1.72e-07	0.728894	3.72e-11	4.17e-10	0.872625
ILMN_1712628	9569	GTF2IRD1	0.871217	4.71e-14	1.27e-12	0.863248	1.08e-08	5.55e-07	0.91736	0	0	0.871217
ILMN_2355831	2274	FHL2	0.871217	4.71e-14	1.27e-12	0.650522	1.65e-05	0.000154295	0.62604	1.34e-08	9.38e-08	0.650522
ILMN_1699695	27242	TNFRSF21	0.870514	4.93e-14	1.32e-12	0.48528	0.00130948	0.00570796	0.9239	0	0	0.870514
ILMN_2349459	332	BIRC5	0.870514	4.93e-14	1.32e-12	0.756885	5.37e-07	9.66e-06	0.910226	2.22e-16	9.37e-15	0.870514
ILMN_1730998	7105	TSPAN6	0.869106	5.4e-14	1.43e-12	0.593542	8.46e-05	0.000602785	0.496433	6.63e-06	2.82e-05	0.593542
ILMN_1716053	204	AK2	0.868916	5.46e-14	1.44e-12	0.815764	6.57e-08	1.92e-06	0.833532	3.89e-14	8.51e-13	0.833532
ILMN_1797933	63875	MRPL17	0.868916	5.46e-14	1.44e-12	0.718898	1.93e-06	2.67e-05	0.727705	4e-11	4.46e-10	0.727705
ILMN_1725485	26575	RGS17	0.867699	5.93e-14	1.55e-12	0.669904	9.14e-06	9.56e-05	0.766944	3.4e-12	4.7e-11	0.766944
ILMN_1689445	5437	POLR2H	0.866995	6.22e-14	1.61e-12	0.690408	4.82e-06	5.59e-05	0.649822	3.7e-09	2.88e-08	0.690408
ILMN_2334989	7203	CCT3	0.866291	6.51e-14	1.68e-12	0.830959	3.73e-08	1.28e-06	0.7283	3.86e-11	4.31e-10	0.830959
ILMN_2306565	10651	MTX2	0.866291	6.51e-14	1.68e-12	0.74169	9.01e-07	1.45e-05	0.472652	1.79e-05	7.1e-05	0.74169
ILMN_1673991	471	ATIC	0.864884	7.15e-14	1.82e-12	0.614435	4.72e-05	0.00037811	0.934007	0	0	0.864884
ILMN_1805737	5214	PFKP	0.864884	7.15e-14	1.82e-12	0.633428	2.73e-05	0.000239024	0.804994	2.76e-13	4.91e-12	0.804994
ILMN_1758311	10276	NET1	0.864884	7.15e-14	1.82e-12	0.660019	1.24e-05	0.000122043	0.760404	5.17e-12	6.87e-11	0.760404
ILMN_1812503	5255	PHKA1	0.86418	7.48e-14	1.9e-12	0.80057	1.15e-07	2.91e-06	0.881094	1.33e-15	4.44e-14	0.86418
ILMN_1744963	30001	ERO1L	0.863476	7.84e-14	1.97e-12	0.888328	4.02e-09	2.89e-07	0.932818	0	0	0.888328
ILMN_1704294	1001	CDH3	0.862773	8.22e-14	2.05e-12	0.60114	6.86e-05	0.000511524	0.86742	3.55e-15	1.04e-13	0.862773
ILMN_2141790	10525	HYOU1	0.861365	8.99e-14	2.2e-12	0.815764	6.57e-08	1.92e-06	0.936385	0	0	0.861365
ILMN_2301083	11065	UBE2C	0.861365	8.99e-14	2.2e-12	0.91453	1.39e-09	1.72e-07	0.935791	0	0	0.91453
ILMN_1663667	80308	FLAD1	0.861365	8.99e-14	2.2e-12	0.846154	2.1e-08	8.47e-07	0.868014	3.33e-15	9.88e-14	0.861365
ILMN_1709937	3783	KCNN4	0.861365	8.99e-14	2.2e-12	0.698006	3.79e-06	4.64e-05	0.82937	5.2e-14	1.1e-12	0.82937
ILMN_1796949	22974	TPX2	0.860662	9.44e-14	2.3e-12	0.804368	9.98e-08	2.62e-06	0.931629	0	0	0.860662
ILMN_1678669	6241	RRM2	0.860662	9.44e-14	2.3e-12	0.925926	8.67e-10	1.57e-07	0.695006	2.84e-10	2.7e-09	0.860662
ILMN_1777564	4085	MAD2L1	0.860662	9.44e-14	2.3e-12	0.905033	2.05e-09	2.07e-07	0.686088	4.77e-10	4.35e-09	0.860662
ILMN_1685413	79053	ALG8	0.859958	9.88e-14	2.39e-12	0.680912	6.5e-06	7.23e-05	0.706302	1.46e-10	1.46e-09	0.706302
ILMN_1726306	3145	HMBS	0.859958	9.88e-14	2.39e-12	0.591643	8.92e-05	0.000628343	0.607015	3.61e-08	2.34e-07	0.607015
ILMN_1720114	51053	GMNN	0.859576	1.01e-13	2.44e-12	0.796771	1.31e-07	3.22e-06	0.435791	7.66e-05	0.000274003	0.796771
ILMN_1812067	11079	RER1	0.859254	1.03e-13	2.48e-12	0.607226	5.78e-05	0.000446517	0.519025	2.47e-06	1.13e-05	0.607226
ILMN_1808071	9928	KIF14	0.857847	1.13e-13	2.66e-12	0.703704	3.16e-06	3.97e-05	0.922117	0	0	0.857847
ILMN_1761531	8879	SGPL1	0.857847	1.13e-13	2.66e-12	0.699905	3.56e-06	4.4e-05	0.893579	4.44e-16	1.73e-14	0.857847
ILMN_1791328	27347	STK39	0.857847	1.13e-13	2.66e-12	0.840844	2.57e-08	9.83e-07	0.857907	6.88e-15	1.85e-13	0.857847
ILMN_1664434	6929	TCF3	0.857847	1.13e-13	2.66e-12	0.806268	9.31e-08	2.49e-06	0.840666	2.35e-14	5.47e-13	0.840666
ILMN_1785336	5373	PMM2	0.857143	1.19e-13	2.76e-12	0.677502	7.23e-06	7.92e-05	0.759215	5.58e-12	7.37e-11	0.759215
ILMN_1719316	23423	TMED3	0.854137	1.44e-13	3.3e-12	0.705603	2.97e-06	3.77e-05	0.773484	2.23e-12	3.2e-11	0.773484
ILMN_1792168	2582	GALE	0.853624	1.49e-13	3.39e-12	0.762583	4.41e-07	8.25e-06	0.927467	0	0	0.853624
ILMN_1798172	79711	IPO4	0.853624	1.49e-13	3.39e-12	0.819563	5.71e-08	1.73e-06	0.844828	1.75e-14	4.21e-13	0.844828
ILMN_1657862	191	AHCY	0.853624	1.49e-13	3.39e-12	0.808167	8.68e-08	2.38e-06	0.576694	1.66e-07	9.44e-07	0.808167
ILMN_2182198	3396	ICT1	0.85292	1.56e-13	3.53e-12	0.614435	4.72e-05	0.00037811	0.607015	3.61e-08	2.34e-07	0.614435
ILMN_2103720	29088	MRPL15	0.85292	1.56e-13	3.53e-12	0.584046	0.000109734	0.000743111	0.353151	0.00135095	0.00391497	0.584046
ILMN_1680626	10130	PDIA6	0.852217	1.64e-13	3.67e-12	0.650522	1.65e-05	0.000154295	0.800832	3.65e-13	6.27e-12	0.800832
ILMN_2364529	2146	EZH2	0.851513	1.71e-13	3.8e-12	0.751187	6.53e-07	1.12e-05	0.724732	4.8e-11	5.26e-10	0.751187
ILMN_2104784	2287	FKBP3	0.851513	1.71e-13	3.8e-12	0.817664	6.12e-08	1.82e-06	0.387039	0.000443955	0.00140167	0.817664
ILMN_2048793	9391	CIAO1	0.850809	1.79e-13	3.93e-12	0.722697	1.7e-06	2.42e-05	0.441141	6.24e-05	0.00022706	0.722697
ILMN_1680955	6790	AURKA	0.848698	2.06e-13	4.42e-12	0.789174	1.73e-07	3.96e-06	0.944114	0	0	0.848698
ILMN_1686871	142	PARP1	0.848698	2.06e-13	4.42e-12	0.642925	2.06e-05	0.000186962	0.888228	6.66e-16	2.42e-14	0.848698
ILMN_2374425	898	CCNE1	0.847994	2.15e-13	4.6e-12	0.844255	2.25e-08	8.84e-07	0.907848	2.22e-16	9.37e-15	0.847994
ILMN_1800082	10331	B3GNT3	0.847994	2.15e-13	4.6e-12	0.618234	4.23e-05	0.00034369	0.570155	2.29e-07	1.27e-06	0.618234
ILMN_1683664	58516	FAM60A	0.847291	2.25e-13	4.8e-12	0.536562	0.000380108	0.00205146	0.562426	3.32e-07	1.78e-06	0.562426
ILMN_1685916	11004	KIF2C	0.846587	2.36e-13	4.99e-12	0.895537	3.01e-09	2.53e-07	0.935196	0	0	0.895537
ILMN_1781942	3161	HMMR	0.846587	2.36e-13	4.99e-12	0.789174	1.73e-07	3.96e-06	0.86742	3.55e-15	1.04e-13	0.846587
ILMN_1714433	65108	MARCKSL1	0.846396	2.38e-13	5.05e-12	0.819563	5.71e-08	1.73e-06	0.898335	4.44e-16	1.73e-14	0.846396
ILMN_1794539	3832	KIF11	0.845179	2.58e-13	5.4e-12	0.796771	1.31e-07	3.22e-06	0.919738	0	0	0.845179
ILMN_1671557	7262	PHLDA2	0.844476	2.7e-13	5.58e-12	0.751187	6.53e-07	1.12e-05	0.873365	2.22e-15	6.94e-14	0.844476
ILMN_1786125	890	CCNA2	0.844476	2.7e-13	5.58e-12	0.745489	7.93e-07	1.31e-05	0.866825	3.55e-15	1.04e-13	0.844476
ILMN_2375418	1802	DPH2	0.844476	2.7e-13	5.58e-12	0.739791	9.61e-07	1.53e-05	0.717598	7.4e-11	7.85e-10	0.739791
ILMN_2234343	51205	ACP6	0.843068	2.96e-13	6.02e-12	0.604938	6.17e-05	0.000467931	0.837099	3.04e-14	6.9e-13	0.837099
ILMN_1679195	55969	C20orf24	0.843068	2.96e-13	6.02e-12	0.620133	4.01e-05	0.000328126	0.384067	0.000491224	0.00153907	0.620133
ILMN_2041577	79581	GPR172A	0.842365	3.09e-13	6.23e-12	0.776267	2.73e-07	5.67e-06	0.933413	0	0	0.842365
ILMN_1737947	23658	LSM5	0.842365	3.09e-13	6.23e-12	0.715488	2.15e-06	2.92e-05	0.654578	2.84e-09	2.26e-08	0.715488
ILMN_1776858	11062	DUS4L	0.842365	3.09e-13	6.23e-12	0.475783	0.00162712	0.00681165	0.645065	4.8e-09	3.65e-08	0.645065
ILMN_2392472	1058	CENPA	0.840957	3.38e-13	6.75e-12	0.724596	1.6e-06	2.31e-05	0.451843	4.12e-05	0.000154319	0.724596
ILMN_1773716	65005	MRPL9	0.840253	3.54e-13	6.99e-12	0.791073	1.61e-07	3.75e-06	0.502378	5.13e-06	2.23e-05	0.791073
ILMN_2109156	5902	RANBP1	0.840253	3.54e-13	6.99e-12	0.523267	0.000529303	0.00271263	0.460761	2.9e-05	0.000111099	0.523267
ILMN_2224990	8363	HIST1H4J	0.83955	3.7e-13	7.28e-12	0.562031	0.000197499	0.0012058	0.343044	0.00185066	0.00523839	0.562031
ILMN_1741148	226	ALDOA	0.838846	3.87e-13	7.58e-12	0.68661	5.44e-06	6.22e-05	0.852556	1.02e-14	2.63e-13	0.838846
ILMN_1711543	79697	C14orf169	0.838464	3.97e-13	7.76e-12	0.716999	2.05e-06	2.79e-05	0.54459	7.72e-07	3.89e-06	0.716999
ILMN_1653129	1478	CSTF2	0.838142	4.05e-13	7.85e-12	0.586333	0.000103114	0.000710291	0.907848	2.22e-16	9.37e-15	0.838142
ILMN_1651496	3017	HIST1H2BD	0.838142	4.05e-13	7.85e-12	0.920228	1.1e-09	1.72e-07	0.698573	2.3e-10	2.22e-09	0.838142
ILMN_1661264	6472	SHMT2	0.837951	4.1e-13	7.93e-12	0.82716	4.3e-08	1.43e-06	0.870987	2.66e-15	8.11e-14	0.837951
ILMN_1711566	7076	TIMP1	0.836735	4.43e-13	8.5e-12	0.584046	0.000109734	0.000743111	0.911415	2.22e-16	9.37e-15	0.836735
ILMN_2366634	5315	PKM2	0.836031	4.64e-13	8.79e-12	0.654321	1.47e-05	0.000140357	0.849584	1.27e-14	3.18e-13	0.836031
ILMN_1758629	29980	DONSON	0.836031	4.64e-13	8.79e-12	0.728395	1.41e-06	2.08e-05	0.846017	1.62e-14	3.96e-13	0.836031
ILMN_1653342	64118	DUS1L	0.835327	4.85e-13	9.15e-12	0.57075	0.000156865	0.000986433	0.963139	0	0	0.835327
ILMN_1728934	9055	PRC1	0.835327	4.85e-13	9.15e-12	0.754986	5.73e-07	1.02e-05	0.941736	0	0	0.835327
ILMN_1656057	5328	PLAU	0.835327	4.85e-13	9.15e-12	0.610636	5.25e-05	0.000412826	0.397146	0.000313118	0.00101362	0.610636
ILMN_1810423	10799	RPP40	0.834624	5.07e-13	9.48e-12	0.677502	7.23e-06	7.92e-05	0.779429	1.51e-12	2.26e-11	0.779429
ILMN_2108357	116832	RPL39L	0.834624	5.07e-13	9.48e-12	0.623932	3.59e-05	0.000300519	0.576694	1.66e-07	9.44e-07	0.623932
ILMN_1787762	55127	HEATR1	0.83392	5.3e-13	9.86e-12	0.825261	4.62e-08	1.5e-06	0.590963	8.18e-08	4.94e-07	0.825261
ILMN_1770505	638	BIK	0.833216	5.55e-13	1.03e-11	0.639126	2.31e-05	0.000205636	0.80321	3.12e-13	5.44e-12	0.80321
ILMN_1662658	80324	PUS1	0.832512	5.8e-13	1.07e-11	0.716999	2.05e-06	2.79e-05	0.668847	1.28e-09	1.08e-08	0.716999
ILMN_1722502	908	CCT6A	0.831809	6.07e-13	1.11e-11	0.792972	1.51e-07	3.56e-06	0.617122	2.14e-08	1.44e-07	0.792972
ILMN_1661886	328	APEX1	0.831809	6.07e-13	1.11e-11	0.7151	2.18e-06	2.94e-05	0.435791	7.66e-05	0.000274003	0.7151
ILMN_1785756	3014	H2AFX	0.831105	6.34e-13	1.16e-11	0.789174	1.73e-07	3.96e-06	0.879905	1.33e-15	4.44e-14	0.831105
ILMN_2128128	7979	SHFM1	0.831105	6.34e-13	1.16e-11	0.62963	3.05e-05	0.000261793	0.56302	3.23e-07	1.74e-06	0.62963
ILMN_1760160	6804	STX1A	0.830401	6.63e-13	1.2e-11	0.527066	0.000481885	0.00250459	0.983353	0	0	0.830401
ILMN_1806037	7083	TK1	0.829697	6.93e-13	1.25e-11	0.840456	2.6e-08	9.83e-07	0.920927	0	0	0.840456
ILMN_1671207	55699	IARS2	0.829697	6.93e-13	1.25e-11	0.511871	0.000698931	0.00341757	0.686088	4.77e-10	4.35e-09	0.686088
ILMN_1669928	27237	ARHGEF16	0.82829	7.58e-13	1.35e-11	0.536562	0.000380108	0.00205146	0.962545	0	0	0.82829
ILMN_1764794	5690	PSMB2	0.82829	7.58e-13	1.35e-11	0.867047	9.34e-09	5.04e-07	0.438763	6.84e-05	0.000247044	0.82829
ILMN_2096784	7022	TFAP2C	0.827586	7.92e-13	1.41e-11	0.614435	4.72e-05	0.00037811	0.733056	2.88e-11	3.3e-10	0.733056
ILMN_1699737	10131	TRAP1	0.826882	8.28e-13	1.46e-11	0.728395	1.41e-06	2.08e-05	0.933413	0	0	0.826882
ILMN_1781680	7818	DAP3	0.826692	8.38e-13	1.48e-11	0.65622	1.39e-05	0.000133515	0.82937	5.2e-14	1.1e-12	0.826692
ILMN_1696601	7407	VARS	0.826179	8.66e-13	1.51e-11	0.728395	1.41e-06	2.08e-05	0.954816	0	0	0.826179
ILMN_1800634	4833	NME4	0.826179	8.66e-13	1.51e-11	0.80057	1.15e-07	2.91e-06	0.815101	1.39e-13	2.65e-12	0.815101
ILMN_1661490	10471	PFDN6	0.825475	9.05e-13	1.56e-11	0.642925	2.06e-05	0.000186962	0.38585	0.000462329	0.00145607	0.642925
ILMN_2092693	124801	LSM12	0.824068	9.89e-13	1.7e-11	0.720798	1.81e-06	2.53e-05	0.507729	4.07e-06	1.8e-05	0.720798
ILMN_1813260	10245	TIMM17B	0.824068	9.89e-13	1.7e-11	0.652422	1.55e-05	0.000147324	0.492866	7.72e-06	3.25e-05	0.652422
ILMN_1783728	9238	TBRG4	0.823364	1.03e-12	1.76e-11	0.696495	3.97e-06	4.86e-05	0.787753	8.74e-13	1.38e-11	0.787753
ILMN_1689001	1019	CDK4	0.823364	1.03e-12	1.76e-11	0.720798	1.81e-06	2.53e-05	0.48692	9.92e-06	4.11e-05	0.720798
ILMN_1815933	29960	FTSJ2	0.822792	1.07e-12	1.82e-11	0.595442	8.03e-05	0.000579826	0.595719	6.43e-08	3.98e-07	0.595719
ILMN_1727840	10237	SLC35B1	0.822469	1.09e-12	1.85e-11	0.591643	8.92e-05	0.000628343	0.728894	3.72e-11	4.17e-10	0.728894
ILMN_1775744	51021	MRPS16	0.821956	1.13e-12	1.89e-11	0.504274	0.000838741	0.00397042	0.693222	3.15e-10	2.96e-09	0.693222
ILMN_1751753	3418	IDH2	0.821062	1.19e-12	1.98e-11	0.612536	4.98e-05	0.000395216	0.865042	4.22e-15	1.21e-13	0.821062
ILMN_1653709	26520	TIMM9	0.820549	1.23e-12	2.03e-11	0.557455	0.000222593	0.00131879	0.445303	5.32e-05	0.000195762	0.557455
ILMN_1771026	2617	GARS	0.819845	1.29e-12	2.11e-11	0.861349	1.17e-08	5.77e-07	0.932224	0	0	0.861349
ILMN_1748651	5691	PSMB3	0.819141	1.35e-12	2.19e-11	0.584046	0.000109734	0.000743111	0.580856	1.35e-07	7.83e-07	0.584046
ILMN_1679476	2618	GART	0.818438	1.41e-12	2.27e-11	0.768281	3.62e-07	7.05e-06	0.950059	0	0	0.818438
ILMN_2215119	8871	SYNJ2	0.818438	1.41e-12	2.27e-11	0.728395	1.41e-06	2.08e-05	0.797265	4.64e-13	7.8e-12	0.797265
ILMN_1761010	5096	PCCB	0.818438	1.41e-12	2.27e-11	0.816153	6.47e-08	1.92e-06	0.671225	1.12e-09	9.52e-09	0.816153
ILMN_1741422	2530	FUT8	0.818438	1.41e-12	2.27e-11	0.532764	0.000418135	0.00222848	0.623662	1.51e-08	1.05e-07	0.623662
ILMN_2412384	9134	CCNE2	0.817734	1.47e-12	2.37e-11	0.837046	2.96e-08	1.09e-06	0.781807	1.29e-12	1.96e-11	0.817734
ILMN_1664630	1111	CHEK1	0.81703	1.54e-12	2.47e-11	0.606838	5.85e-05	0.000447497	0.894768	4.44e-16	1.73e-14	0.81703
ILMN_2156982	92856	IMP4	0.81703	1.54e-12	2.47e-11	0.593931	8.37e-05	0.000602785	0.565993	2.8e-07	1.52e-06	0.593931
ILMN_1682792	705	BYSL	0.816327	1.61e-12	2.56e-11	0.57265	0.000149126	0.000949059	0.869798	2.89e-15	8.71e-14	0.816327
ILMN_1798654	4175	MCM6	0.816327	1.61e-12	2.56e-11	0.796771	1.31e-07	3.22e-06	0.693222	3.15e-10	2.96e-09	0.796771
ILMN_1734231	1650	DDOST	0.816327	1.61e-12	2.56e-11	0.549858	0.000270975	0.0015559	0.661118	1.98e-09	1.62e-08	0.661118
ILMN_1813389	51081	MRPS7	0.816327	1.61e-12	2.56e-11	0.578348	0.000128009	0.000842679	0.372771	0.000717033	0.00218128	0.578348
ILMN_1790625	11335	CBX3	0.815623	1.68e-12	2.65e-11	0.604938	6.17e-05	0.000467931	0.891795	6.66e-16	2.42e-14	0.815623
ILMN_1799667	24137	KIF4A	0.815623	1.68e-12	2.65e-11	0.840456	2.6e-08	9.83e-07	0.878121	1.55e-15	5.1e-14	0.840456
ILMN_1710408	55366	LGR4	0.815623	1.68e-12	2.65e-11	0.504274	0.000838741	0.00397042	0.593936	7.04e-08	4.32e-07	0.593936
ILMN_1767324	1978	EIF4EBP1	0.815623	1.68e-12	2.65e-11	0.716999	2.05e-06	2.79e-05	0.532105	1.37e-06	6.57e-06	0.716999
ILMN_1732772	51400	PPME1	0.814215	1.83e-12	2.88e-11	0.565052	0.000182412	0.00112147	0.977408	0	0	0.814215
ILMN_1795454	11052	CPSF6	0.8114	2.18e-12	3.39e-11	0.59583	7.95e-05	0.00057742	0.944709	0	0	0.8114
ILMN_1680353	4905	NSF	0.8114	2.18e-12	3.39e-11	0.612536	4.98e-05	0.000395216	0.752675	8.45e-12	1.09e-10	0.752675
ILMN_2330243	4521	NUDT1	0.8114	2.18e-12	3.39e-11	0.718898	1.93e-06	2.67e-05	0.735434	2.49e-11	2.88e-10	0.735434
ILMN_1709294	55143	CDCA8	0.810697	2.28e-12	3.53e-11	0.609514	5.42e-05	0.000425613	0.975624	0	0	0.810697
ILMN_1695658	10112	KIF20A	0.809993	2.38e-12	3.66e-11	0.863248	1.08e-08	5.55e-07	0.884067	1.11e-15	3.81e-14	0.863248
ILMN_1737396	10213	PSMD14	0.809802	2.41e-12	3.7e-11	0.565052	0.000182412	0.00112147	0.485137	1.07e-05	4.4e-05	0.565052
ILMN_1788166	7272	TTK	0.809289	2.49e-12	3.8e-11	0.779677	2.42e-07	5.15e-06	0.951843	0	0	0.809289
ILMN_1706021	56649	TMPRSS4	0.809289	2.49e-12	3.8e-11	0.51036	0.000724879	0.00354183	0.86088	5.55e-15	1.55e-13	0.809289
ILMN_2162253	10874	NMU	0.807882	2.71e-12	4.13e-11	0.740568	9.36e-07	1.5e-05	0.83591	3.29e-14	7.35e-13	0.807882
ILMN_1701308	1277	COL1A1	0.807178	2.83e-12	4.28e-11	0.606838	5.85e-05	0.000447497	0.87396	2.22e-15	6.94e-14	0.807178
ILMN_1684045	55038	CDCA4	0.805771	3.09e-12	4.64e-11	0.648623	1.74e-05	0.000161703	0.727705	4e-11	4.46e-10	0.727705
ILMN_2367020	23480	SEC61G	0.805067	3.22e-12	4.81e-11	0.68661	5.44e-06	6.22e-05	0.457194	3.34e-05	0.000126795	0.68661
ILMN_1712082	9245	GCNT3	0.804363	3.37e-12	5e-11	0.628507	3.15e-05	0.000270289	0.892985	4.44e-16	1.73e-14	0.804363
ILMN_2141259	10615	SPAG5	0.804172	3.41e-12	5.06e-11	0.834758	3.23e-08	1.15e-06	0.63258	9.42e-09	6.81e-08	0.804172
ILMN_1654773	8573	CASK	0.803659	3.52e-12	5.19e-11	0.777778	2.59e-07	5.4e-06	0.492271	7.91e-06	3.33e-05	0.777778
ILMN_1792672	5433	POLR2D	0.802252	3.83e-12	5.58e-11	0.711301	2.47e-06	3.24e-05	0.745541	1.32e-11	1.63e-10	0.745541
ILMN_2041190	2150	F2RL1	0.802252	3.83e-12	5.58e-11	0.553656	0.000245669	0.00143428	0.724138	4.97e-11	5.43e-10	0.724138
ILMN_1671257	1736	DKC1	0.801548	4e-12	5.8e-11	0.756885	5.37e-07	9.66e-06	0.86088	5.55e-15	1.55e-13	0.801548
ILMN_1673673	55872	PBK	0.801548	4e-12	5.8e-11	0.870845	8.05e-09	4.58e-07	0.793698	5.89e-13	9.71e-12	0.801548
ILMN_1771734	8833	GMPS	0.801548	4e-12	5.8e-11	0.701804	3.35e-06	4.19e-05	0.579073	1.48e-07	8.49e-07	0.701804
ILMN_1674302	5471	PPAT	0.800141	4.36e-12	6.27e-11	0.669516	9.25e-06	9.57e-05	0.920333	0	0	0.800141
ILMN_1708101	84823	LMNB2	0.800141	4.36e-12	6.27e-11	0.646724	1.84e-05	0.00016934	0.723543	5.16e-11	5.62e-10	0.723543
ILMN_1692267	8703	B4GALT3	0.799437	4.55e-12	6.51e-11	0.7132	2.32e-06	3.08e-05	0.720571	6.18e-11	6.65e-10	0.720571
ILMN_1720373	8140	SLC7A5	0.798733	4.75e-12	6.74e-11	0.937322	5.38e-10	1.48e-07	0.79132	6.9e-13	1.13e-11	0.798733
ILMN_1749213	23753	SDF2L1	0.798733	4.75e-12	6.74e-11	0.60114	6.86e-05	0.000511524	0.657551	2.41e-09	1.94e-08	0.657551
ILMN_1651237	81620	CDT1	0.79803	4.96e-12	7e-11	0.739791	9.61e-07	1.53e-05	0.894174	4.44e-16	1.73e-14	0.79803
ILMN_1748770	9793	CKAP5	0.79803	4.96e-12	7e-11	0.679401	6.81e-06	7.56e-05	0.836504	3.15e-14	7.12e-13	0.79803
ILMN_1733956	3376	IARS	0.79803	4.96e-12	7e-11	0.650522	1.65e-05	0.000154295	0.376932	0.000624485	0.00192087	0.650522
ILMN_1693421	6185	RPN2	0.795918	5.64e-12	7.91e-11	0.525166	0.000505076	0.0026026	0.651011	3.46e-09	2.71e-08	0.651011
ILMN_1789510	10963	STIP1	0.795215	5.89e-12	8.22e-11	0.682811	6.12e-06	6.88e-05	0.790725	7.18e-13	1.16e-11	0.790725
ILMN_1705861	10053	AP1M2	0.795215	5.89e-12	8.22e-11	0.540361	0.000345333	0.00188769	0.718193	7.14e-11	7.59e-10	0.718193
ILMN_1808591	27338	UBE2S	0.795215	5.89e-12	8.22e-11	0.608737	5.54e-05	0.000428424	0.654578	2.84e-09	2.26e-08	0.654578
ILMN_1769634	201254	STRA13	0.794511	6.15e-12	8.54e-11	0.705603	2.97e-06	3.77e-05	0.573127	1.98e-07	1.11e-06	0.705603
ILMN_2065773	6447	SCG5	0.793807	6.42e-12	8.87e-11	0.508072	0.000765879	0.00368492	0.682521	5.86e-10	5.25e-09	0.682521
ILMN_2202948	699	BUB1	0.793103	6.7e-12	9.18e-11	0.702193	3.31e-06	4.17e-05	0.837099	3.04e-14	6.9e-13	0.793103
ILMN_1755303	7764	ZNF217	0.791696	7.29e-12	9.86e-11	0.737892	1.02e-06	1.61e-05	0.70214	1.86e-10	1.83e-09	0.737892
ILMN_1745271	54512	EXOSC4	0.791696	7.29e-12	9.86e-11	0.7151	2.18e-06	2.94e-05	0.613555	2.57e-08	1.71e-07	0.7151
ILMN_1751072	58477	SRPRB	0.790992	7.61e-12	1.02e-10	0.737892	1.02e-06	1.61e-05	0.751486	9.11e-12	1.16e-10	0.751486
ILMN_2367384	2048	EPHB2	0.790992	7.61e-12	1.02e-10	0.519468	0.000581041	0.00293564	0.705707	1.51e-10	1.51e-09	0.705707
ILMN_1670353	10635	RAD51AP1	0.790992	7.61e-12	1.02e-10	0.780066	2.39e-07	5.15e-06	0.643876	5.12e-09	3.88e-08	0.780066
ILMN_2116127	9520	NPEPPS	0.790289	7.94e-12	1.06e-10	0.576448	0.000134713	0.00087418	0.674792	9.13e-10	7.9e-09	0.674792
ILMN_1695576	79590	MRPL24	0.790289	7.94e-12	1.06e-10	0.677113	7.31e-06	7.95e-05	0.670036	1.2e-09	1.01e-08	0.677113
ILMN_1695414	55723	ASF1B	0.789585	8.28e-12	1.1e-10	0.834758	3.23e-08	1.15e-06	0.831748	4.42e-14	9.47e-13	0.831748
ILMN_1695731	7283	TUBG1	0.788881	8.64e-12	1.14e-10	0.825261	4.62e-08	1.5e-06	0.711058	1.1e-10	1.12e-09	0.788881
ILMN_1662578	56913	C1GALT1	0.787474	9.41e-12	1.24e-10	0.667616	9.8e-06	0.000100406	0.572533	2.04e-07	1.14e-06	0.667616
ILMN_1775829	64065	PERP	0.78677	9.81e-12	1.29e-10	0.565052	0.000182412	0.00112147	0.492271	7.91e-06	3.33e-05	0.565052
ILMN_1713499	8840	WISP1	0.786066	1.02e-11	1.34e-10	0.460589	0.0022856	0.00901952	0.526159	1.8e-06	8.43e-06	0.526159
ILMN_1736888	51128	SAR1B	0.784659	1.11e-11	1.44e-10	0.716999	2.05e-06	2.79e-05	0.664685	1.62e-09	1.34e-08	0.716999
ILMN_2210729	51657	STYXL1	0.784659	1.11e-11	1.44e-10	0.716999	2.05e-06	2.79e-05	0.515458	2.9e-06	1.31e-05	0.716999
ILMN_1776925	64063	PRSS22	0.783955	1.16e-11	1.5e-10	0.587844	9.9e-05	0.000683035	0.802021	3.38e-13	5.84e-12	0.783955
ILMN_2066756	54892	NCAPG2	0.783955	1.16e-11	1.5e-10	0.633817	2.7e-05	0.000237585	0.62069	1.77e-08	1.21e-07	0.633817
ILMN_1671158	28998	MRPL13	0.783955	1.16e-11	1.5e-10	0.559743	0.000209694	0.00126737	0.350178	0.00148319	0.00426853	0.559743
ILMN_1757467	3005	H1F0	0.783251	1.21e-11	1.56e-10	0.620133	4.01e-05	0.000328126	0.818074	1.13e-13	2.2e-12	0.783251
ILMN_1669502	1871	E2F3	0.782548	1.26e-11	1.62e-10	0.787274	1.85e-07	4.16e-06	0.825803	6.66e-14	1.37e-12	0.787274
ILMN_1811955	10419	PRMT5	0.782548	1.26e-11	1.62e-10	0.633428	2.73e-05	0.000239024	0.704518	1.62e-10	1.61e-09	0.704518
ILMN_1785914	990	CDC6	0.782548	1.26e-11	1.62e-10	0.637227	2.44e-05	0.000216432	0.46195	2.76e-05	0.000106311	0.637227
ILMN_2067708	64216	TFB2M	0.781844	1.32e-11	1.69e-10	0.668005	9.69e-06	0.000100148	0.504756	4.63e-06	2.03e-05	0.668005
ILMN_1662964	10196	PRMT3	0.781844	1.32e-11	1.69e-10	0.547958	0.000284525	0.00161406	0.379905	0.000565322	0.00175053	0.547958
ILMN_1711886	10195	ALG3	0.78114	1.38e-11	1.75e-10	0.844255	2.25e-08	8.84e-07	0.659334	2.18e-09	1.77e-08	0.78114
ILMN_1716400	2305	FOXM1	0.780436	1.43e-11	1.82e-10	0.868946	8.67e-09	4.84e-07	0.882878	1.11e-15	3.81e-14	0.868946
ILMN_1712386	54069	C21orf45	0.779733	1.5e-11	1.89e-10	0.707502	2.79e-06	3.59e-05	0.801427	3.51e-13	6.05e-12	0.779733
ILMN_1757106	10299	2017-03-06	0.778325	1.63e-11	2.04e-10	0.669516	9.25e-06	9.57e-05	0.701546	1.93e-10	1.89e-09	0.701546
ILMN_1735093	8914	TIMELESS	0.776918	1.77e-11	2.2e-10	0.792972	1.51e-07	3.56e-06	0.950059	0	0	0.792972
ILMN_1712806	1174	AP1S1	0.776918	1.77e-11	2.2e-10	0.842355	2.42e-08	9.33e-07	0.789536	7.76e-13	1.24e-11	0.789536
ILMN_1753063	56992	KIF15	0.776214	1.84e-11	2.28e-10	0.762583	4.41e-07	8.25e-06	0.895957	4.44e-16	1.73e-14	0.776214
ILMN_1684385	9276	COPB2	0.776214	1.84e-11	2.28e-10	0.665717	1.04e-05	0.000104953	0.63912	6.62e-09	4.92e-08	0.665717
ILMN_1746252	5425	POLD2	0.776214	1.84e-11	2.28e-10	0.635328	2.58e-05	0.000227461	0.638526	6.84e-09	5.07e-08	0.638526
ILMN_1684663	54503	ZDHHC13	0.776214	1.84e-11	2.28e-10	0.473884	0.0016986	0.00705501	0.552913	5.23e-07	2.71e-06	0.552913
ILMN_1741954	64754	SMYD3	0.77551	1.92e-11	2.37e-10	0.559354	0.000211834	0.00126927	0.456005	3.5e-05	0.000132531	0.559354
ILMN_1693334	5033	P4HA1	0.77551	1.92e-11	2.37e-10	0.587844	9.9e-05	0.000683035	0.381688	0.000532375	0.00165678	0.587844
ILMN_1800952	5717	PSMD11	0.772695	2.27e-11	2.76e-10	0.612536	4.98e-05	0.000395216	0.900713	2.22e-16	9.37e-15	0.772695
ILMN_1763011	79783	C7orf10	0.772695	2.27e-11	2.76e-10	0.563153	0.000191764	0.00117133	0.678954	7.2e-10	6.35e-09	0.678954
ILMN_1773079	1281	COL3A1	0.771992	2.37e-11	2.87e-10	0.54416	0.000313552	0.00174281	0.6956	2.74e-10	2.61e-09	0.6956
ILMN_2405521	10797	MTHFD2	0.771992	2.37e-11	2.87e-10	0.766382	3.86e-07	7.4e-06	0.501784	5.27e-06	2.28e-05	0.766382
ILMN_1758658	8772	FADD	0.771992	2.37e-11	2.87e-10	0.576448	0.000134713	0.00087418	0.366231	0.000888535	0.00266069	0.576448
ILMN_2381397	3329	HSPD1	0.76988	2.68e-11	3.21e-10	0.722697	1.7e-06	2.42e-05	0.818668	1.09e-13	2.13e-12	0.76988
ILMN_1724407	10460	TACC3	0.769177	2.8e-11	3.32e-10	0.781576	2.26e-07	4.9e-06	0.865042	4.22e-15	1.21e-13	0.781576
ILMN_1766171	11267	SNF8	0.769177	2.8e-11	3.32e-10	0.561254	0.000201564	0.00122159	0.705113	1.56e-10	1.56e-09	0.705113
ILMN_1703441	51042	ZNF593	0.769177	2.8e-11	3.32e-10	0.470085	0.00185031	0.00757319	0.621284	1.72e-08	1.18e-07	0.621284
ILMN_2196984	11339	OIP5	0.766362	3.3e-11	3.86e-10	0.754986	5.73e-07	1.02e-05	0.698573	2.3e-10	2.22e-09	0.754986
ILMN_2317923	54972	TMEM132A	0.764251	3.73e-11	4.32e-10	0.598118	7.46e-05	0.000548306	0.958977	0	0	0.764251
ILMN_2112493	1611	DAP	0.764251	3.73e-11	4.32e-10	0.716999	2.05e-06	2.79e-05	0.815696	1.33e-13	2.55e-12	0.764251
ILMN_1767658	23212	RRS1	0.764251	3.73e-11	4.32e-10	0.593542	8.46e-05	0.000602785	0.365042	0.000923536	0.00275609	0.593542
ILMN_1684217	9212	AURKB	0.763547	3.89e-11	4.48e-10	0.817664	6.12e-08	1.82e-06	0.921522	0	0	0.817664
ILMN_2052383	23518	R3HDM1	0.763547	3.89e-11	4.48e-10	0.652422	1.55e-05	0.000147324	0.384067	0.000491224	0.00153907	0.652422
ILMN_1692651	5245	PHB	0.763547	3.89e-11	4.48e-10	0.470085	0.00185031	0.00757319	0.377527	0.000612211	0.00188677	0.470085
ILMN_1691428	5718	PSMD12	0.762843	4.05e-11	4.64e-10	0.79867	1.23e-07	3.05e-06	0.542806	8.39e-07	4.2e-06	0.762843
ILMN_1680196	55353	LAPTM4B	0.761436	4.4e-11	5.01e-10	0.762583	4.41e-07	8.25e-06	0.74019	1.85e-11	2.2e-10	0.761436
ILMN_2054442	7705	ZNF146	0.761436	4.4e-11	5.01e-10	0.531253	0.000434224	0.00230957	0.416171	0.000158822	0.000539176	0.531253
ILMN_1719303	5034	P4HB	0.760732	4.58e-11	5.19e-10	0.711301	2.47e-06	3.24e-05	0.956005	0	0	0.760732
ILMN_1751028	871	SERPINH1	0.760732	4.58e-11	5.19e-10	0.620133	4.01e-05	0.000328126	0.803805	2.99e-13	5.26e-12	0.760732
ILMN_1776088	26151	NAT9	0.760028	4.78e-11	5.35e-10	0.690797	4.76e-06	5.59e-05	0.734245	2.67e-11	3.09e-10	0.734245
ILMN_1725105	9521	EEF1E1	0.760028	4.78e-11	5.35e-10	0.644824	1.95e-05	0.000178065	0.338288	0.00214028	0.00598756	0.644824
ILMN_1656904	6509	SLC1A4	0.759324	4.98e-11	5.57e-10	0.680912	6.5e-06	7.23e-05	0.772889	2.31e-12	3.3e-11	0.759324
ILMN_1764489	26608	TBL2	0.757917	5.4e-11	6.01e-10	0.514159	0.000661277	0.00328204	0.41201	0.000184691	0.000619639	0.514159
ILMN_1690325	4800	NFYA	0.757213	5.62e-11	6.26e-10	0.533152	0.000414088	0.00221945	0.552319	5.37e-07	2.78e-06	0.552319
ILMN_1743747	23623	RUSC1	0.755806	6.1e-11	6.75e-10	0.654321	1.47e-05	0.000140357	0.925684	0	0	0.755806
ILMN_2219466	9582	APOBEC3B	0.755806	6.1e-11	6.75e-10	0.476172	0.00161285	0.00679495	0.369203	0.00080634	0.00243116	0.476172
ILMN_1663873	4322	MMP13	0.755102	6.36e-11	7e-10	0.547958	0.000284525	0.00161406	0.571938	2.1e-07	1.17e-06	0.571938
ILMN_1674231	8208	CHAF1B	0.754398	6.62e-11	7.26e-10	0.865536	9.91e-09	5.3e-07	0.852556	1.02e-14	2.63e-13	0.852556
ILMN_1783695	2058	EPRS	0.754398	6.62e-11	7.26e-10	0.735992	1.09e-06	1.69e-05	0.705113	1.56e-10	1.56e-09	0.735992
ILMN_1806106	26354	GNL3	0.754398	6.62e-11	7.26e-10	0.749288	6.96e-07	1.19e-05	0.6522	3.24e-09	2.55e-08	0.749288
ILMN_1801348	2806	GOT2	0.754398	6.62e-11	7.26e-10	0.660019	1.24e-05	0.000122043	0.636147	7.78e-09	5.7e-08	0.660019
ILMN_1743655	54732	TMED9	0.752991	7.18e-11	7.81e-10	0.54416	0.000313552	0.00174281	0.637931	7.06e-09	5.22e-08	0.637931
ILMN_1736847	112950	MED8	0.752991	7.18e-11	7.81e-10	0.54416	0.000313552	0.00174281	0.369798	0.000790772	0.00238818	0.54416
ILMN_1739345	79081	C11orf48	0.752287	7.48e-11	8.09e-10	0.481481	0.00142896	0.00613366	0.670036	1.2e-09	1.01e-08	0.670036
ILMN_2371964	6183	MRPS12	0.752287	7.48e-11	8.09e-10	0.565441	0.000180553	0.00111836	0.508323	3.97e-06	1.76e-05	0.565441
ILMN_1713829	9536	PTGES	0.751583	7.79e-11	8.4e-10	0.549858	0.000270975	0.0015559	0.868014	3.33e-15	9.88e-14	0.751583
ILMN_1653514	5928	RBBP4	0.751583	7.79e-11	8.4e-10	0.580247	0.000121621	0.000809496	0.388823	0.000417668	0.00132459	0.580247
ILMN_1731612	51377	UCHL5	0.75088	8.11e-11	8.69e-10	0.571139	0.000155252	0.000986146	0.62604	1.34e-08	9.38e-08	0.62604
ILMN_1796430	5709	PSMD3	0.750176	8.44e-11	9.01e-10	0.760684	4.71e-07	8.71e-06	0.698573	2.3e-10	2.22e-09	0.750176
ILMN_1742731	7355	SLC35A2	0.749472	8.79e-11	9.35e-10	0.705603	2.97e-06	3.77e-05	0.700951	2e-10	1.95e-09	0.705603
ILMN_1744709	9231	DLG5	0.749472	8.79e-11	9.35e-10	0.540361	0.000345333	0.00188769	0.524376	1.95e-06	9.08e-06	0.540361
ILMN_1722127	25788	RAD54B	0.748768	9.15e-11	9.71e-10	0.616723	4.42e-05	0.000358398	0.578478	1.52e-07	8.71e-07	0.616723
ILMN_2098446	5366	PMAIP1	0.748768	9.15e-11	9.71e-10	0.563153	0.000191764	0.00117133	0.435196	7.83e-05	0.00027978	0.563153
ILMN_1753498	80347	COASY	0.748065	9.53e-11	1e-09	0.661918	1.17e-05	0.00011572	0.870987	2.66e-15	8.11e-14	0.748065
ILMN_1759952	5686	PSMA5	0.748065	9.53e-11	1e-09	0.610636	5.25e-05	0.000412826	0.439358	6.68e-05	0.000241975	0.610636
ILMN_1779353	54517	PUS7	0.747361	9.92e-11	1.04e-09	0.760684	4.71e-07	8.71e-06	0.781807	1.29e-12	1.96e-11	0.760684
ILMN_1706505	1289	COL5A1	0.747361	9.92e-11	1.04e-09	0.508072	0.000765879	0.00368492	0.489298	8.97e-06	3.74e-05	0.508072
ILMN_1727073	4201	MEA1	0.746657	1.03e-10	1.08e-09	0.661918	1.17e-05	0.00011572	0.740785	1.78e-11	2.13e-10	0.740785
ILMN_2368718	79019	CENPM	0.746657	1.03e-10	1.08e-09	0.65812	1.31e-05	0.00012765	0.691439	3.5e-10	3.26e-09	0.691439
ILMN_2132161	81930	KIF18A	0.746467	1.04e-10	1.09e-09	0.547958	0.000284525	0.00161406	0.366231	0.000888535	0.00266069	0.547958
ILMN_2413650	6491	STIL	0.74525	1.12e-10	1.16e-09	0.756885	5.37e-07	9.66e-06	0.954221	0	0	0.756885
ILMN_1688971	25926	NOL11	0.74525	1.12e-10	1.16e-09	0.62963	3.05e-05	0.000261793	0.688466	4.16e-10	3.84e-09	0.688466
ILMN_1726893	55040	EPN3	0.744546	1.17e-10	1.2e-09	0.62963	3.05e-05	0.000261793	0.876932	1.78e-15	5.7e-14	0.744546
ILMN_1672393	9820	CUL7	0.744355	1.18e-10	1.21e-09	0.65812	1.31e-05	0.00012765	0.707491	1.36e-10	1.37e-09	0.707491
ILMN_1800750	55657	ZNF692	0.743842	1.21e-10	1.24e-09	0.639126	2.31e-05	0.000205636	0.736623	2.31e-11	2.7e-10	0.736623
ILMN_2192032	6728	SRP19	0.743139	1.26e-10	1.29e-09	0.587844	9.9e-05	0.000683035	0.611177	2.91e-08	1.92e-07	0.611177
ILMN_1787813	6526	SLC5A3	0.742435	1.31e-10	1.33e-09	0.549858	0.000270975	0.0015559	0.87396	2.22e-15	6.94e-14	0.742435
ILMN_1774028	9650	MTFR1	0.742435	1.31e-10	1.33e-09	0.611025	5.2e-05	0.000411745	0.712247	1.02e-10	1.05e-09	0.712247
ILMN_1756779	1213	CLTC	0.742435	1.31e-10	1.33e-09	0.694207	4.27e-06	5.1e-05	0.324019	0.00327629	0.00885125	0.694207
ILMN_1663113	23170	TTLL12	0.741731	1.37e-10	1.37e-09	0.508072	0.000765879	0.00368492	0.818668	1.09e-13	2.13e-12	0.741731
ILMN_1657746	670	BPHL	0.741731	1.37e-10	1.37e-09	0.575326	0.000138829	0.000899561	0.8044	2.88e-13	5.09e-12	0.741731
ILMN_2218935	2861	GPR37	0.741731	1.37e-10	1.37e-09	0.557843	0.000220352	0.00131879	0.739001	1.99e-11	2.35e-10	0.739001
ILMN_2356895	28977	MRPL42	0.741731	1.37e-10	1.37e-09	0.62773	3.22e-05	0.000274309	0.465517	2.39e-05	9.31e-05	0.62773
ILMN_1712975	10897	YIF1A	0.741731	1.37e-10	1.37e-09	0.775878	2.77e-07	5.67e-06	0.322235	0.00345161	0.00927954	0.741731
ILMN_1662334	9093	DNAJA3	0.740133	1.5e-10	1.48e-09	0.622032	3.8e-05	0.000315408	0.739596	1.92e-11	2.28e-10	0.739596
ILMN_2182482	79801	SHCBP1	0.73962	1.54e-10	1.52e-09	0.711301	2.47e-06	3.24e-05	0.536266	1.13e-06	5.54e-06	0.711301
ILMN_1728972	54478	FAM64A	0.738213	1.67e-10	1.64e-09	0.669904	9.14e-06	9.56e-05	0.837693	2.91e-14	6.63e-13	0.738213
ILMN_1786379	9143	SYNGR3	0.737509	1.74e-10	1.7e-09	0.711301	2.47e-06	3.24e-05	0.444709	5.44e-05	0.000200027	0.711301
ILMN_1688666	8345	HIST1H2BH	0.737509	1.74e-10	1.7e-09	0.547958	0.000284525	0.00161406	0.4239	0.000119575	0.000414005	0.547958
ILMN_1729117	1290	COL5A2	0.736101	1.88e-10	1.83e-09	0.59924	7.23e-05	0.00053178	0.752081	8.77e-12	1.12e-10	0.736101
ILMN_1711227	2762	GMDS	0.736101	1.88e-10	1.83e-09	0.610636	5.25e-05	0.000412826	0.511296	3.48e-06	1.56e-05	0.610636
ILMN_1768662	7371	UCK2	0.733286	2.21e-10	2.12e-09	0.536562	0.000380108	0.00205146	0.442925	5.83e-05	0.0002132	0.536562
ILMN_1794912	10476	ATP5H	0.733286	2.21e-10	2.12e-09	0.603039	6.5e-05	0.000489819	0.375743	0.000649725	0.00199272	0.603039
ILMN_2048700	29028	ATAD2	0.732583	2.29e-10	2.19e-09	0.530864	0.000438453	0.00231806	0.746136	1.28e-11	1.58e-10	0.732583
ILMN_1767894	5423	POLB	0.732583	2.29e-10	2.19e-09	0.45679	0.00248459	0.00964915	0.47503	1.63e-05	6.47e-05	0.47503
ILMN_1768293	9631	NUP155	0.731879	2.39e-10	2.27e-09	0.605327	6.1e-05	0.000466345	0.937574	0	0	0.731879
ILMN_1743711	11260	XPOT	0.731879	2.39e-10	2.27e-09	0.54416	0.000313552	0.00174281	0.376338	0.000636989	0.00195578	0.54416
ILMN_1794659	2524	FUT2	0.731175	2.48e-10	2.36e-09	0.625831	3.4e-05	0.0002874	0.97503	0	0	0.731175
ILMN_1675106	78992	YIPF2	0.731175	2.48e-10	2.36e-09	0.597341	7.62e-05	0.000554995	0.381094	0.000543153	0.00168722	0.597341
ILMN_1733930	10113	PREB	0.730471	2.58e-10	2.44e-09	0.724985	1.58e-06	2.3e-05	0.824614	7.24e-14	1.48e-12	0.730471
ILMN_1741054	8884	SLC5A6	0.729768	2.69e-10	2.53e-09	0.631529	2.88e-05	0.000250815	0.861474	5.33e-15	1.5e-13	0.729768
ILMN_1668012	10165	SLC25A13	0.729768	2.69e-10	2.53e-09	0.696495	3.97e-06	4.86e-05	0.768133	3.15e-12	4.38e-11	0.729768
ILMN_1652594	79913	ACTR5	0.729768	2.69e-10	2.53e-09	0.578348	0.000128009	0.000842679	0.541617	8.86e-07	4.42e-06	0.578348
ILMN_1787345	51303	FKBP11	0.729064	2.79e-10	2.62e-09	0.498575	0.000960165	0.00442473	0.63258	9.42e-09	6.81e-08	0.63258
ILMN_2230998	25880	TMEM186	0.727657	3.02e-10	2.81e-09	0.534663	0.000398698	0.00213782	0.453032	3.93e-05	0.000147627	0.534663
ILMN_1656145	2805	GOT1	0.726953	3.14e-10	2.92e-09	0.530864	0.000438453	0.00231806	0.598692	5.53e-08	3.46e-07	0.598692
ILMN_1749930	55706	TMEM48	0.725545	3.4e-10	3.13e-09	0.836657	3.01e-08	1.1e-06	0.650416	3.58e-09	2.8e-08	0.725545
ILMN_1785795	23173	METAP1	0.725545	3.4e-10	3.13e-09	0.525166	0.000505076	0.0026026	0.534483	1.23e-06	5.96e-06	0.534483
ILMN_1722648	10262	SF3B4	0.724842	3.54e-10	3.24e-09	0.612536	4.98e-05	0.000395216	0.859096	6.44e-15	1.75e-13	0.724842
ILMN_1655614	1832	DSP	0.724842	3.54e-10	3.24e-09	0.547958	0.000284525	0.00161406	0.790725	7.18e-13	1.16e-11	0.724842
ILMN_1664922	2317	FLNB	0.724842	3.54e-10	3.24e-09	0.718898	1.93e-06	2.67e-05	0.392985	0.000361878	0.00115966	0.718898
ILMN_1670752	22889	KIAA0907	0.723434	3.82e-10	3.48e-09	0.576448	0.000134713	0.00087418	0.774078	2.14e-12	3.08e-11	0.723434
ILMN_1808163	53838	C11orf24	0.723434	3.82e-10	3.48e-09	0.709402	2.62e-06	3.41e-05	0.612366	2.74e-08	1.82e-07	0.709402
ILMN_1758728	2189	FANCG	0.723434	3.82e-10	3.48e-09	0.620133	4.01e-05	0.000328126	0.478002	1.44e-05	5.79e-05	0.620133
ILMN_1680703	64960	MRPS15	0.723053	3.91e-10	3.55e-09	0.490978	0.00114745	0.00514076	0.516052	2.82e-06	1.28e-05	0.516052
ILMN_1804090	1468	SLC25A10	0.72273	3.98e-10	3.6e-09	0.751576	6.44e-07	1.12e-05	0.824019	7.53e-14	1.53e-12	0.751576
ILMN_1775522	9500	MAGED1	0.722027	4.13e-10	3.72e-09	0.696106	4.02e-06	4.86e-05	0.621284	1.72e-08	1.18e-07	0.696106
ILMN_1793829	54499	TMCO1	0.722027	4.13e-10	3.72e-09	0.601528	6.78e-05	0.000510337	0.407848	0.000214483	0.00071357	0.601528
ILMN_1705594	55226	NAT10	0.721323	4.3e-10	3.86e-09	0.832858	3.47e-08	1.22e-06	0.857907	6.88e-15	1.85e-13	0.832858
ILMN_1788268	8774	NAPG	0.719916	4.65e-10	4.15e-09	0.584046	0.000109734	0.000743111	0.743757	1.48e-11	1.81e-10	0.719916
ILMN_2190598	55785	FGD6	0.719212	4.83e-10	4.3e-09	0.51567	0.000637455	0.00316857	0.552913	5.23e-07	2.71e-06	0.552913
ILMN_1669479	4232	MEST	0.719212	4.83e-10	4.3e-09	0.534663	0.000398698	0.00213782	0.480975	1.27e-05	5.17e-05	0.534663
ILMN_1714759	29097	CNIH4	0.719212	4.83e-10	4.3e-09	0.606838	5.85e-05	0.000447497	0.465517	2.39e-05	9.31e-05	0.606838
ILMN_1785324	4522	MTHFD1	0.719021	4.88e-10	4.34e-09	0.517569	0.00060864	0.00304597	0.539834	9.63e-07	4.76e-06	0.539834
ILMN_1735553	4293	MAP3K9	0.717804	5.22e-10	4.62e-09	0.57265	0.000149126	0.000949059	0.764566	3.96e-12	5.4e-11	0.717804
ILMN_1746686	9533	POLR1C	0.717101	5.43e-10	4.78e-09	0.578348	0.000128009	0.000842679	0.880499	1.33e-15	4.44e-14	0.717101
ILMN_1756439	9805	SCRN1	0.717101	5.43e-10	4.78e-09	0.593542	8.46e-05	0.000602785	0.722354	5.54e-11	6e-10	0.717101
ILMN_1683859	6541	SLC7A1	0.717101	5.43e-10	4.78e-09	0.673314	8.23e-06	8.73e-05	0.613555	2.57e-08	1.71e-07	0.673314
ILMN_1796417	440	ASNS	0.715693	5.86e-10	5.14e-09	0.477683	0.00155842	0.00657613	0.7283	3.86e-11	4.31e-10	0.715693
ILMN_1736814	1207	CLNS1A	0.715693	5.86e-10	5.14e-09	0.487179	0.00125326	0.00552488	0.334721	0.00238415	0.006603	0.487179
ILMN_2116639	7029	TFDP2	0.714799	6.16e-10	5.39e-09	0.654321	1.47e-05	0.000140357	0.440547	6.39e-05	0.000231966	0.654321
ILMN_1724304	54475	NLE1	0.714286	6.33e-10	5.52e-09	0.703704	3.16e-06	3.97e-05	0.507134	4.18e-06	1.84e-05	0.703704
ILMN_1778177	7756	ZNF207	0.713582	6.58e-10	5.73e-09	0.532764	0.000418135	0.00222848	0.508323	3.97e-06	1.76e-05	0.532764
ILMN_2164081	59349	KLHL12	0.713582	6.58e-10	5.73e-09	0.553656	0.000245669	0.00143428	0.483353	1.15e-05	4.71e-05	0.553656
ILMN_1774336	5427	POLE2	0.712175	7.11e-10	6.15e-09	0.734093	1.16e-06	1.78e-05	0.729489	3.59e-11	4.05e-10	0.729489
ILMN_2077550	29127	RACGAP1	0.712175	7.11e-10	6.15e-09	0.724596	1.6e-06	2.31e-05	0.69679	2.56e-10	2.45e-09	0.712175
ILMN_1768396	54998	AURKAIP1	0.711471	7.39e-10	6.37e-09	0.561254	0.000201564	0.00122159	0.409631	0.000201201	0.000671665	0.561254
ILMN_1671766	2161	F12	0.710767	7.68e-10	6.58e-09	0.612536	4.98e-05	0.000395216	0.919144	0	0	0.710767
ILMN_1793033	55131	RBM28	0.710767	7.68e-10	6.58e-09	0.574549	0.000141747	0.000913096	0.760999	4.98e-12	6.64e-11	0.710767
ILMN_1775111	27044	SND1	0.710767	7.68e-10	6.58e-09	0.563153	0.000191764	0.00117133	0.659334	2.18e-09	1.77e-08	0.659334
ILMN_2346573	10197	PSME3	0.710767	7.68e-10	6.58e-09	0.650522	1.65e-05	0.000154295	0.45541	3.58e-05	0.000135299	0.650522
ILMN_2202423	3070	HELLS	0.710063	7.98e-10	6.82e-09	0.721963	1.74e-06	2.48e-05	0.832342	4.24e-14	9.12e-13	0.721963
ILMN_2275098	113878	DTX2	0.708656	8.62e-10	7.32e-09	0.569239	0.000163289	0.00102586	0.752675	8.45e-12	1.09e-10	0.708656
ILMN_2411116	11116	FGFR1OP	0.708656	8.62e-10	7.32e-09	0.775878	2.77e-07	5.67e-06	0.647444	4.21e-09	3.24e-08	0.708656
ILMN_1720282	1728	NQO1	0.707952	8.95e-10	7.58e-09	0.734093	1.16e-06	1.78e-05	0.715815	8.24e-11	8.68e-10	0.715815
ILMN_1753885	54915	YTHDF1	0.707248	9.3e-10	7.85e-09	0.625831	3.4e-05	0.0002874	0.826397	6.39e-14	1.32e-12	0.707248
ILMN_1727194	813	CALU	0.707248	9.3e-10	7.85e-09	0.754986	5.73e-07	1.02e-05	0.756837	6.49e-12	8.47e-11	0.754986
ILMN_1815115	1537	CYC1	0.707248	9.3e-10	7.85e-09	0.538462	0.00036233	0.00196838	0.358502	0.00113997	0.00334856	0.538462
ILMN_1796589	9319	TRIP13	0.706545	9.66e-10	8.13e-09	0.682811	6.12e-06	6.88e-05	0.620095	1.83e-08	1.25e-07	0.682811
ILMN_1659725	56915	EXOSC5	0.706545	9.66e-10	8.13e-09	0.709402	2.62e-06	3.41e-05	0.618312	2.01e-08	1.36e-07	0.706545
ILMN_1662417	10128	LRPPRC	0.706545	9.66e-10	8.13e-09	0.584046	0.000109734	0.000743111	0.571344	2.16e-07	1.2e-06	0.584046
ILMN_2086064	6631	SNRPC	0.705841	1e-09	8.43e-09	0.492877	0.0010977	0.0049447	0.678359	7.45e-10	6.56e-09	0.678359
ILMN_1709717	131578	LRRC15	0.705137	1.04e-09	8.73e-09	0.504662	0.000831005	0.00396362	0.532105	1.37e-06	6.57e-06	0.532105
ILMN_1792820	26155	NOC2L	0.70373	1.13e-09	9.37e-09	0.677502	7.23e-06	7.92e-05	0.777051	1.76e-12	2.59e-11	0.70373
ILMN_1748427	8187	ZNF239	0.70373	1.13e-09	9.37e-09	0.477683	0.00155842	0.00657613	0.72176	5.75e-11	6.21e-10	0.70373
ILMN_1736176	5347	PLK1	0.70373	1.13e-09	9.37e-09	0.698006	3.79e-06	4.64e-05	0.693222	3.15e-10	2.96e-09	0.698006
ILMN_1743499	26073	POLDIP2	0.70373	1.13e-09	9.37e-09	0.703704	3.16e-06	3.97e-05	0.34126	0.00195476	0.00551343	0.703704
ILMN_2285713	55775	TDP1	0.702835	1.18e-09	9.8e-09	0.654321	1.47e-05	0.000140357	0.553508	5.08e-07	2.64e-06	0.654321
ILMN_2374352	79007	DBNDD1	0.702322	1.21e-09	1e-08	0.65281	1.54e-05	0.000146774	0.907253	2.22e-16	9.37e-15	0.702322
ILMN_1741801	8317	CDC7	0.702322	1.21e-09	1e-08	0.521368	0.00055461	0.0028237	0.550535	5.85e-07	3.01e-06	0.550535
ILMN_1794132	4728	NDUFS8	0.700915	1.31e-09	1.08e-08	0.764482	4.13e-07	7.84e-06	0.607015	3.61e-08	2.34e-07	0.700915
ILMN_2395236	11200	CHEK2	0.700915	1.31e-09	1.08e-08	0.730294	1.32e-06	1.98e-05	0.533888	1.27e-06	6.1e-06	0.700915
ILMN_2413779	26470	SEZ6L2	0.700211	1.36e-09	1.12e-08	0.74359	8.45e-07	1.38e-05	0.859691	6e-15	1.65e-13	0.74359
ILMN_2049766	9603	NFE2L3	0.700211	1.36e-09	1.12e-08	0.54416	0.000313552	0.00174281	0.68371	5.48e-10	4.94e-09	0.68371
ILMN_1716279	1062	CENPE	0.700211	1.36e-09	1.12e-08	0.840456	2.6e-08	9.83e-07	0.590963	8.18e-08	4.94e-07	0.700211
ILMN_2380588	10591	C6orf108	0.700211	1.36e-09	1.12e-08	0.764482	4.13e-07	7.84e-06	0.56956	2.35e-07	1.3e-06	0.700211
ILMN_2383349	55240	STEAP3	0.699507	1.41e-09	1.15e-08	0.60114	6.86e-05	0.000511524	0.707491	1.36e-10	1.37e-09	0.699507
ILMN_1739441	23193	GANAB	0.699507	1.41e-09	1.15e-08	0.667616	9.8e-06	0.000100406	0.448276	4.74e-05	0.000175773	0.667616
ILMN_1801928	7534	YWHAZ	0.698804	1.47e-09	1.2e-08	0.500475	0.000917989	0.00426758	0.504756	4.63e-06	2.03e-05	0.504756
ILMN_1770892	7528	YY1	0.6981	1.52e-09	1.24e-08	0.546059	0.000298709	0.00167439	0.605826	3.84e-08	2.48e-07	0.605826
ILMN_2151541	54431	DNAJC10	0.694581	1.84e-09	1.47e-08	0.566952	0.000173491	0.00107613	0.459572	3.04e-05	0.000116195	0.566952
ILMN_1749297	86	ACTL6A	0.693878	1.91e-09	1.53e-08	0.77208	3.17e-07	6.27e-06	0.415577	0.000162296	0.000550236	0.693878
ILMN_1685763	56270	WDR45L	0.693174	1.98e-09	1.58e-08	0.487179	0.00125326	0.00552488	0.574911	1.81e-07	1.02e-06	0.574911
ILMN_2179018	4706	NDUFAB1	0.693174	1.98e-09	1.58e-08	0.460589	0.0022856	0.00901952	0.381094	0.000543153	0.00168722	0.460589
ILMN_1796179	85236	HIST1H2BK	0.69247	2.06e-09	1.63e-08	0.555556	0.000233864	0.00137631	0.449465	4.52e-05	0.000168253	0.555556
ILMN_1745772	10973	ASCC3	0.691766	2.14e-09	1.69e-08	0.694207	4.27e-06	5.1e-05	0.637931	7.06e-09	5.22e-08	0.691766
ILMN_1711514	1690	COCH	0.691063	2.22e-09	1.75e-08	0.54226	0.000329084	0.00181387	0.436385	7.49e-05	0.0002683	0.54226
ILMN_1802642	10040	TOM1L1	0.690872	2.24e-09	1.77e-08	0.662307	1.15e-05	0.000115225	0.520809	2.28e-06	1.05e-05	0.662307
ILMN_1692938	29968	PSAT1	0.688951	2.48e-09	1.94e-08	0.751187	6.53e-07	1.12e-05	0.88585	8.88e-16	3.14e-14	0.751187
ILMN_1660031	5031	P2RY6	0.688248	2.58e-09	2e-08	0.559354	0.000211834	0.00126927	0.748514	1.1e-11	1.37e-10	0.688248
ILMN_2359453	51614	ERGIC3	0.688248	2.58e-09	2e-08	0.698006	3.79e-06	4.64e-05	0.661118	1.98e-09	1.62e-08	0.688248
ILMN_2188862	9518	GDF15	0.688248	2.58e-09	2e-08	0.559354	0.000211834	0.00126927	0.486326	1.02e-05	4.2e-05	0.559354
ILMN_1776516	3706	ITPKA	0.687544	2.67e-09	2.06e-08	0.596607	7.78e-05	0.000565765	0.936385	0	0	0.687544
ILMN_1807423	10643	IGF2BP3	0.687544	2.67e-09	2.06e-08	0.696106	4.02e-06	4.86e-05	0.617122	2.14e-08	1.44e-07	0.687544
ILMN_1710544	5099	PCDH7	0.687544	2.67e-09	2.06e-08	0.589744	9.39e-05	0.00065427	0.600476	5.05e-08	3.18e-07	0.600476
ILMN_1799198	78990	OTUB2	0.686137	2.88e-09	2.2e-08	0.672581	8.42e-06	8.91e-05	0.675386	8.83e-10	7.66e-09	0.675386
ILMN_1781987	1020	CDK5	0.684729	3.1e-09	2.36e-08	0.677113	7.31e-06	7.95e-05	0.419144	0.000142475	0.000487323	0.677113
ILMN_2079004	4191	MDH2	0.684025	3.22e-09	2.45e-08	0.521368	0.00055461	0.0028237	0.759215	5.58e-12	7.37e-11	0.684025
ILMN_1694603	6599	SMARCC1	0.683322	3.34e-09	2.53e-08	0.498575	0.000960165	0.00442473	0.811534	1.77e-13	3.28e-12	0.683322
ILMN_1696330	60558	GUF1	0.683131	3.37e-09	2.55e-08	0.57075	0.000156865	0.000986433	0.646254	4.49e-09	3.44e-08	0.646254
ILMN_1794692	1789	DNMT3B	0.683131	3.37e-09	2.55e-08	0.502763	0.000869468	0.00410852	0.602854	4.47e-08	2.84e-07	0.602854
ILMN_1663954	51497	TH1L	0.681914	3.6e-09	2.7e-08	0.680912	6.5e-06	7.23e-05	0.772889	2.31e-12	3.3e-11	0.681914
ILMN_2052790	4841	NONO	0.681914	3.6e-09	2.7e-08	0.663818	1.1e-05	0.000110209	0.642687	5.46e-09	4.12e-08	0.663818
ILMN_1726064	55003	PAK1IP1	0.681914	3.6e-09	2.7e-08	0.502374	0.000877536	0.00410989	0.608799	3.29e-08	2.15e-07	0.608799
ILMN_1677636	1311	COMP	0.68121	3.73e-09	2.79e-08	0.464387	0.00210131	0.00840778	0.780024	1.45e-12	2.18e-11	0.68121
ILMN_2294431	995	CDC25C	0.68121	3.73e-09	2.79e-08	0.696106	4.02e-06	4.86e-05	0.627824	1.21e-08	8.62e-08	0.68121
ILMN_1801606	51321	AMZ2	0.68121	3.73e-09	2.79e-08	0.648623	1.74e-05	0.000161703	0.456005	3.5e-05	0.000132531	0.648623
ILMN_1731353	79586	CHPF	0.680507	3.87e-09	2.88e-08	0.532764	0.000418135	0.00222848	0.925684	0	0	0.680507
ILMN_1685480	6897	TARS	0.678395	4.32e-09	3.19e-08	0.711301	2.47e-06	3.24e-05	0.646254	4.49e-09	3.44e-08	0.678395
ILMN_1809607	10105	PPIF	0.678395	4.32e-09	3.19e-08	0.817664	6.12e-08	1.82e-06	0.568371	2.49e-07	1.37e-06	0.678395
ILMN_1735453	25940	FAM98A	0.676284	4.83e-09	3.54e-08	0.728784	1.39e-06	2.08e-05	0.670036	1.2e-09	1.01e-08	0.676284
ILMN_1799819	4141	MARS	0.674877	5.19e-09	3.78e-08	0.677113	7.31e-06	7.95e-05	0.712247	1.02e-10	1.05e-09	0.677113
ILMN_2330267	6059	ABCE1	0.674877	5.19e-09	3.78e-08	0.60114	6.86e-05	0.000511524	0.496433	6.63e-06	2.82e-05	0.60114
ILMN_1754179	8906	AP1G2	0.674173	5.39e-09	3.91e-08	0.487179	0.00125326	0.00552488	0.767539	3.27e-12	4.54e-11	0.674173
ILMN_1726516	23513	SCRIB	0.674173	5.39e-09	3.91e-08	0.519468	0.000581041	0.00293564	0.741974	1.66e-11	2e-10	0.674173
ILMN_1656386	9871	SEC24D	0.673469	5.59e-09	4.03e-08	0.559354	0.000211834	0.00126927	0.478002	1.44e-05	5.79e-05	0.559354
ILMN_1727605	2444	FRK	0.672766	5.8e-09	4.16e-08	0.518346	0.000597205	0.00301616	0.794293	5.66e-13	9.36e-12	0.672766
ILMN_1663195	4176	MCM7	0.672766	5.8e-09	4.16e-08	0.481481	0.00142896	0.00613366	0.670036	1.2e-09	1.01e-08	0.670036
ILMN_1728355	5710	PSMD4	0.672062	6.01e-09	4.31e-08	0.471985	0.00177297	0.00730643	0.545184	7.51e-07	3.79e-06	0.545184
ILMN_1742889	79084	WDR77	0.670654	6.46e-09	4.62e-08	0.68471	5.77e-06	6.53e-05	0.921522	0	0	0.68471
ILMN_1786016	9557	CHD1L	0.670654	6.46e-09	4.62e-08	0.62963	3.05e-05	0.000261793	0.796076	5.03e-13	8.39e-12	0.670654
ILMN_1764628	11313	LYPLA2	0.669247	6.95e-09	4.94e-08	0.540361	0.000345333	0.00188769	0.883472	1.11e-15	3.81e-14	0.669247
ILMN_1697348	114049	WBSCR22	0.669247	6.95e-09	4.94e-08	0.566952	0.000173491	0.00107613	0.705707	1.51e-10	1.51e-09	0.669247
ILMN_1713380	8892	EIF2B2	0.668543	7.21e-09	5.1e-08	0.737892	1.02e-06	1.61e-05	0.488109	9.44e-06	3.91e-05	0.668543
ILMN_1674411	26586	CKAP2	0.668543	7.21e-09	5.1e-08	0.62773	3.22e-05	0.000274309	0.338288	0.00214028	0.00598756	0.62773
ILMN_1771411	29929	ALG6	0.66784	7.47e-09	5.28e-08	0.688509	5.12e-06	5.9e-05	0.58918	8.95e-08	5.37e-07	0.66784
ILMN_1765520	4528	MTIF2	0.666432	8.04e-09	5.64e-08	0.610636	5.25e-05	0.000412826	0.80975	2e-13	3.66e-12	0.666432
ILMN_1674386	5307	PITX1	0.665728	8.33e-09	5.81e-08	0.571916	0.000152072	0.000966415	0.742568	1.59e-11	1.93e-10	0.665728
ILMN_1718863	3775	KCNK1	0.665025	8.64e-09	6.01e-08	0.471985	0.00177297	0.00730643	0.744352	1.43e-11	1.74e-10	0.665025
ILMN_1806867	5496	PPM1G	0.664321	8.95e-09	6.21e-08	0.525166	0.000505076	0.0026026	0.624257	1.47e-08	1.02e-07	0.624257
ILMN_2150465	64417	C5orf28	0.662913	9.62e-09	6.63e-08	0.504274	0.000838741	0.00397042	0.566587	2.72e-07	1.49e-06	0.566587
ILMN_1760849	81831	NETO2	0.662913	9.62e-09	6.63e-08	0.692308	4.54e-06	5.35e-05	0.428656	0.000100178	0.000351245	0.662913
ILMN_1799516	23234	DNAJC9	0.661506	1.03e-08	7.08e-08	0.625831	3.4e-05	0.0002874	0.39893	0.000294166	0.000956527	0.625831
ILMN_1659564	29927	SEC61A1	0.660802	1.07e-08	7.3e-08	0.563153	0.000191764	0.00117133	0.806183	2.55e-13	4.56e-12	0.660802
ILMN_1660973	2571	GAD1	0.660802	1.07e-08	7.3e-08	0.488345	0.00121987	0.00542294	0.749108	1.06e-11	1.33e-10	0.660802
ILMN_2151488	80010	RMI1	0.660802	1.07e-08	7.3e-08	0.639126	2.31e-05	0.000205636	0.449465	4.52e-05	0.000168253	0.639126
ILMN_1776674	29901	SAC3D1	0.658691	1.19e-08	8.06e-08	0.650522	1.65e-05	0.000154295	0.913199	2.22e-16	9.37e-15	0.658691
ILMN_1693394	10295	BCKDK	0.658691	1.19e-08	8.06e-08	0.667616	9.8e-06	0.000100406	0.502378	5.13e-06	2.23e-05	0.658691
ILMN_1811470	26499	PLEK2	0.657987	1.24e-08	8.34e-08	0.547958	0.000284525	0.00161406	0.917955	0	0	0.657987
ILMN_1739253	10617	STAMBP	0.657284	1.28e-08	8.61e-08	0.550635	0.000265608	0.00153913	0.54459	7.72e-07	3.89e-06	0.550635
ILMN_1698330	4817	NIT1	0.657284	1.28e-08	8.61e-08	0.648623	1.74e-05	0.000161703	0.483353	1.15e-05	4.71e-05	0.648623
ILMN_1683462	2937	GSS	0.65658	1.33e-08	8.89e-08	0.62773	3.22e-05	0.000274309	0.643282	5.29e-09	3.99e-08	0.643282
ILMN_1722239	1678	TIMM8A	0.65658	1.33e-08	8.89e-08	0.466287	0.00201437	0.00813878	0.53805	1.05e-06	5.13e-06	0.53805
ILMN_1760620	55161	TMEM33	0.65658	1.33e-08	8.89e-08	0.460589	0.0022856	0.00901952	0.331153	0.00265322	0.00729105	0.460589
ILMN_1790891	10970	CKAP4	0.655172	1.43e-08	9.5e-08	0.48528	0.00130948	0.00570796	0.735434	2.49e-11	2.88e-10	0.655172
ILMN_1805990	578	BAK1	0.655172	1.43e-08	9.5e-08	0.540361	0.000345333	0.00188769	0.513674	3.14e-06	1.41e-05	0.540361
ILMN_1706553	9887	SMG7	0.654469	1.48e-08	9.84e-08	0.516058	0.00063146	0.00315539	0.879905	1.33e-15	4.44e-14	0.654469
ILMN_1787648	166647	GPR125	0.653765	1.53e-08	1.02e-07	0.498575	0.000960165	0.00442473	0.640904	6.01e-09	4.51e-08	0.640904
ILMN_1680874	347733	TUBB2B	0.653765	1.53e-08	1.02e-07	0.574549	0.000141747	0.000913096	0.532699	1.34e-06	6.41e-06	0.574549
ILMN_1653404	28511	NKIRAS2	0.653383	1.56e-08	1.04e-07	0.473884	0.0016986	0.00705501	0.823424	7.86e-14	1.58e-12	0.653383
ILMN_1814281	57405	SPC25	0.653061	1.59e-08	1.05e-07	0.692696	4.48e-06	5.34e-05	0.80321	3.12e-13	5.44e-12	0.692696
ILMN_1813277	8464	SUPT3H	0.653061	1.59e-08	1.05e-07	0.557455	0.000222593	0.00131879	0.331153	0.00265322	0.00729105	0.557455
ILMN_1688479	115353	LRRC42	0.652357	1.64e-08	1.08e-07	0.553656	0.000245669	0.00143428	0.639715	6.41e-09	4.78e-08	0.639715
ILMN_1698463	3609	ILF3	0.652357	1.64e-08	1.08e-07	0.582146	0.000115533	0.000776412	0.62069	1.77e-08	1.21e-07	0.62069
ILMN_1815924	57122	NUP107	0.65095	1.76e-08	1.16e-07	0.530864	0.000438453	0.00231806	0.56302	3.23e-07	1.74e-06	0.56302
ILMN_1748707	79174	CRELD2	0.650759	1.78e-08	1.17e-07	0.669516	9.25e-06	9.57e-05	0.63258	9.42e-09	6.81e-08	0.650759
ILMN_2392352	56474	CTPS2	0.649543	1.89e-08	1.24e-07	0.7132	2.32e-06	3.08e-05	0.432224	8.76e-05	0.000310476	0.649543
ILMN_1672080	2063	NR2F6	0.648135	2.03e-08	1.32e-07	0.500475	0.000917989	0.00426758	0.888228	6.66e-16	2.42e-14	0.648135
ILMN_1657317	5439	POLR2J	0.647431	2.1e-08	1.36e-07	0.551757	0.000258032	0.00149654	0.395957	0.000326382	0.00105428	0.551757
ILMN_1734827	4288	MKI67	0.646024	2.26e-08	1.45e-07	0.7151	2.18e-06	2.94e-05	0.772889	2.31e-12	3.3e-11	0.7151
ILMN_1800130	55224	ETNK2	0.644616	2.42e-08	1.54e-07	0.546447	0.000295755	0.00167274	0.697979	2.38e-10	2.3e-09	0.644616
ILMN_1742324	51430	C1orf9	0.643913	2.51e-08	1.6e-07	0.466287	0.00201437	0.00813878	0.319857	0.00369864	0.00988103	0.466287
ILMN_1795876	2873	GPS1	0.643209	2.6e-08	1.65e-07	0.675214	7.76e-06	8.34e-05	0.583234	1.2e-07	7.04e-07	0.643209
ILMN_1787931	5380	PMS2L2	0.642505	2.69e-08	1.7e-07	0.512259	0.0006924	0.00341088	0.502378	5.13e-06	2.23e-05	0.512259
ILMN_1664369	55526	DHTKD1	0.641098	2.88e-08	1.81e-07	0.663818	1.1e-05	0.000110209	0.865636	4e-15	1.16e-13	0.663818
ILMN_1700337	10024	TROAP	0.640394	2.98e-08	1.87e-07	0.68661	5.44e-06	6.22e-05	0.957788	0	0	0.68661
ILMN_2352216	26233	FBXL6	0.640394	2.98e-08	1.87e-07	0.773979	2.96e-07	5.97e-06	0.843044	2e-14	4.74e-13	0.773979
ILMN_2175601	7416	VDAC1	0.640394	2.98e-08	1.87e-07	0.60114	6.86e-05	0.000511524	0.490488	8.54e-06	3.57e-05	0.60114
ILMN_1679405	54606	DDX56	0.63969	3.09e-08	1.93e-07	0.810066	8.1e-08	2.26e-06	0.876932	1.78e-15	5.7e-14	0.810066
ILMN_1692511	79022	TMEM106C	0.637579	3.43e-08	2.12e-07	0.650522	1.65e-05	0.000154295	0.901308	2.22e-16	9.37e-15	0.650522
ILMN_1684964	7988	ZNF212	0.637579	3.43e-08	2.12e-07	0.559354	0.000211834	0.00126927	0.68371	5.48e-10	4.94e-09	0.637579
ILMN_1686387	65263	PYCRL	0.636172	3.67e-08	2.26e-07	0.669904	9.14e-06	9.56e-05	0.820452	9.64e-14	1.9e-12	0.669904
ILMN_1738369	7284	TUFM	0.636172	3.67e-08	2.26e-07	0.661918	1.17e-05	0.00011572	0.740785	1.78e-11	2.13e-10	0.661918
ILMN_1769517	5591	PRKDC	0.635468	3.8e-08	2.33e-07	0.580247	0.000121621	0.000809496	0.346611	0.00165758	0.00473612	0.580247
ILMN_1753449	1469	CST1	0.634061	4.08e-08	2.48e-07	0.504662	0.000831005	0.00396362	0.922117	0	0	0.634061
ILMN_1757697	55247	NEIL3	0.634061	4.08e-08	2.48e-07	0.679012	6.89e-06	7.58e-05	0.77824	1.63e-12	2.42e-11	0.679012
ILMN_1782045	2288	FKBP4	0.634061	4.08e-08	2.48e-07	0.589744	9.39e-05	0.00065427	0.387039	0.000443955	0.00140167	0.589744
ILMN_1676005	3836	KPNA1	0.633357	4.22e-08	2.56e-07	0.735992	1.09e-06	1.69e-05	0.83591	3.29e-14	7.35e-13	0.735992
ILMN_1692760	1798	DPAGT1	0.631246	4.68e-08	2.82e-07	0.692696	4.48e-06	5.34e-05	0.643876	5.12e-09	3.88e-08	0.643876
ILMN_1712432	5708	PSMD2	0.631246	4.68e-08	2.82e-07	0.54226	0.000329084	0.00181387	0.595125	6.63e-08	4.09e-07	0.595125
ILMN_1814966	10401	PIAS3	0.630542	4.84e-08	2.91e-07	0.555556	0.000233864	0.00137631	0.884661	8.88e-16	3.14e-14	0.630542
ILMN_1726387	4763	NF1	0.629838	5.01e-08	3e-07	0.794872	1.41e-07	3.4e-06	0.582045	1.28e-07	7.42e-07	0.629838
ILMN_1710676	26271	FBXO5	0.629134	5.18e-08	3.1e-07	0.504662	0.000831005	0.00396362	0.722949	5.35e-11	5.81e-10	0.629134
ILMN_2413898	55388	MCM10	0.627727	5.55e-08	3.3e-07	0.495165	0.00104042	0.00473839	0.876338	1.78e-15	5.7e-14	0.627727
ILMN_1753830	2118	ETV4	0.627023	5.74e-08	3.4e-07	0.79526	1.39e-07	3.4e-06	0.923306	0	0	0.79526
ILMN_2412139	26256	CABYR	0.626319	5.94e-08	3.51e-07	0.525166	0.000505076	0.0026026	0.737812	2.14e-11	2.52e-10	0.626319
ILMN_1753755	8704	B4GALT2	0.626129	6e-08	3.54e-07	0.584046	0.000109734	0.000743111	0.374554	0.00067591	0.00206581	0.584046
ILMN_1751958	55695	NSUN5	0.625616	6.15e-08	3.6e-07	0.7151	2.18e-06	2.94e-05	0.787158	9.09e-13	1.43e-11	0.7151
ILMN_1668351	6878	TAF6	0.625616	6.15e-08	3.6e-07	0.458689	0.00238319	0.00933218	0.680737	6.5e-10	5.78e-09	0.625616
ILMN_2153280	23065	KIAA0090	0.625616	6.15e-08	3.6e-07	0.555556	0.000233864	0.00137631	0.656956	2.49e-09	2e-08	0.625616
ILMN_2353202	5754	PTK7	0.625616	6.15e-08	3.6e-07	0.508072	0.000765879	0.00368492	0.483948	1.12e-05	4.6e-05	0.508072
ILMN_2363621	5932	RBBP8	0.624208	6.58e-08	3.84e-07	0.502763	0.000869468	0.00410852	0.60761	3.5e-08	2.27e-07	0.60761
ILMN_1746090	3703	STT3A	0.624208	6.58e-08	3.84e-07	0.57075	0.000156865	0.000986433	0.580856	1.35e-07	7.83e-07	0.580856
ILMN_1802819	55635	DEPDC1	0.622801	7.04e-08	4.09e-07	0.599629	7.15e-05	0.000531693	0.847206	1.49e-14	3.66e-13	0.622801
ILMN_2310589	56616	DIABLO	0.622801	7.04e-08	4.09e-07	0.559743	0.000209694	0.00126737	0.690844	3.62e-10	3.37e-09	0.622801
ILMN_2363027	5888	RAD51	0.622801	7.04e-08	4.09e-07	0.610636	5.25e-05	0.000412826	0.637931	7.06e-09	5.22e-08	0.622801
ILMN_1737862	5692	PSMB4	0.622097	7.28e-08	4.22e-07	0.648623	1.74e-05	0.000161703	0.534483	1.23e-06	5.96e-06	0.622097
ILMN_1757415	65260	C1orf163	0.621393	7.53e-08	4.36e-07	0.502374	0.000877536	0.00410989	0.835315	3.44e-14	7.67e-13	0.621393
ILMN_2203463	65244	SPATS2	0.62069	7.79e-08	4.48e-07	0.776267	2.73e-07	5.67e-06	0.876932	1.78e-15	5.7e-14	0.776267
ILMN_1704452	607	BCL9	0.617875	8.92e-08	5.06e-07	0.606838	5.85e-05	0.000447497	0.95541	0	0	0.617875
ILMN_1737728	83461	CDCA3	0.617171	9.22e-08	5.23e-07	0.844643	2.22e-08	8.84e-07	0.863258	4.66e-15	1.33e-13	0.844643
ILMN_2374633	55055	ZWILCH	0.617171	9.22e-08	5.23e-07	0.584434	0.000108582	0.000742158	0.590963	8.18e-08	4.94e-07	0.590963
ILMN_1779875	7070	THY1	0.616467	9.54e-08	5.39e-07	0.478071	0.0015447	0.00656014	0.627824	1.21e-08	8.62e-08	0.616467
ILMN_1711005	993	CDC25A	0.615764	9.86e-08	5.56e-07	0.639903	2.26e-05	0.000203173	0.762188	4.61e-12	6.2e-11	0.639903
ILMN_1768181	64222	TOR3A	0.615764	9.86e-08	5.56e-07	0.644824	1.95e-05	0.000178065	0.372771	0.000717033	0.00218128	0.615764
ILMN_1804476	29926	GMPPA	0.61506	1.02e-07	5.73e-07	0.631917	2.85e-05	0.000249469	0.845422	1.69e-14	4.09e-13	0.631917
ILMN_1669635	79902	NUP85	0.614356	1.05e-07	5.91e-07	0.646724	1.84e-05	0.00016934	0.646849	4.35e-09	3.34e-08	0.646724
ILMN_1722524	79623	GALNT14	0.614356	1.05e-07	5.91e-07	0.573038	0.000147587	0.000949059	0.373365	0.000703074	0.00214317	0.573038
ILMN_1719392	2271	FH	0.613652	1.09e-07	6.09e-07	0.481481	0.00142896	0.00613366	0.363258	0.000978439	0.00290528	0.481481
ILMN_1652907	988	CDC5L	0.613652	1.09e-07	6.09e-07	0.529353	0.00045527	0.00240505	0.323424	0.00333381	0.00899326	0.529353
ILMN_2222008	3833	KIFC1	0.612949	1.13e-07	6.29e-07	0.473884	0.0016986	0.00705501	0.897146	4.44e-16	1.73e-14	0.612949
ILMN_2224290	387328	ZNF322B	0.612949	1.13e-07	6.29e-07	0.783864	2.09e-07	4.64e-06	0.328181	0.00289834	0.00791166	0.612949
ILMN_1804642	23583	SMUG1	0.612245	1.17e-07	6.45e-07	0.462488	0.00219168	0.0087192	0.875743	2e-15	6.33e-14	0.612245
ILMN_2168314	5238	PGM3	0.612245	1.17e-07	6.45e-07	0.500475	0.000917989	0.00426758	0.558264	4.05e-07	2.14e-06	0.558264
ILMN_1791296	23333	DPY19L1	0.610837	1.25e-07	6.85e-07	0.530864	0.000438453	0.00231806	0.620095	1.83e-08	1.25e-07	0.610837
ILMN_1755582	27344	PCSK1N	0.610837	1.25e-07	6.85e-07	0.675214	7.76e-06	8.34e-05	0.580262	1.39e-07	8.04e-07	0.610837
ILMN_2193315	90141	C14orf143	0.610837	1.25e-07	6.85e-07	0.791462	1.59e-07	3.75e-06	0.387039	0.000443955	0.00140167	0.610837
ILMN_1651378	550	AUP1	0.610134	1.29e-07	7.05e-07	0.508072	0.000765879	0.00368492	0.553508	5.08e-07	2.64e-06	0.553508
ILMN_1696028	55500	ETNK1	0.610134	1.29e-07	7.05e-07	0.462488	0.00219168	0.0087192	0.482164	1.21e-05	4.94e-05	0.482164
ILMN_1813836	1615	DARS	0.609562	1.32e-07	7.24e-07	0.504274	0.000838741	0.00397042	0.630202	1.07e-08	7.66e-08	0.609562
ILMN_2326324	3948	LDHC	0.608726	1.38e-07	7.48e-07	0.498964	0.000951395	0.00441666	0.403092	0.000254039	0.000834368	0.498964
ILMN_1779711	51514	DTL	0.607319	1.47e-07	7.94e-07	0.500475	0.000917989	0.00426758	0.592747	7.48e-08	4.56e-07	0.592747
ILMN_2106994	5877	RABIF	0.607319	1.47e-07	7.94e-07	0.585945	0.000104211	0.000713754	0.542212	8.62e-07	4.31e-06	0.585945
ILMN_2270845	54663	WDR74	0.606615	1.52e-07	8.19e-07	0.585945	0.000104211	0.000713754	0.600476	5.05e-08	3.18e-07	0.600476
ILMN_1806349	6535	SLC6A8	0.605911	1.57e-07	8.44e-07	0.464387	0.00210131	0.00840778	0.689655	3.88e-10	3.59e-09	0.605911
ILMN_1761155	26986	PABPC1	0.605911	1.57e-07	8.44e-07	0.690408	4.82e-06	5.59e-05	0.545184	7.51e-07	3.79e-06	0.605911
ILMN_1768127	10969	EBNA1BP2	0.605911	1.57e-07	8.44e-07	0.508461	0.000758769	0.0036748	0.519025	2.47e-06	1.13e-05	0.519025
ILMN_1756898	57017	COQ9	0.605911	1.57e-07	8.44e-07	0.585945	0.000104211	0.000713754	0.457788	3.26e-05	0.000124081	0.585945
ILMN_1784467	23225	NUP210	0.604504	1.68e-07	8.96e-07	0.576448	0.000134713	0.00087418	0.832937	4.06e-14	8.84e-13	0.604504
ILMN_2313821	9131	AIFM1	0.604504	1.68e-07	8.96e-07	0.754986	5.73e-07	1.02e-05	0.656956	2.49e-09	2e-08	0.656956
ILMN_1676393	516	ATP5G1	0.604504	1.68e-07	8.96e-07	0.593542	8.46e-05	0.000602785	0.425684	0.000111919	0.000389247	0.593542
ILMN_1683916	5194	PEX13	0.604122	1.71e-07	9.12e-07	0.593542	8.46e-05	0.000602785	0.60107	4.9e-08	3.09e-07	0.60107
ILMN_2212354	9277	WDR46	0.6038	1.74e-07	9.23e-07	0.48187	0.00141629	0.00611706	0.813317	1.57e-13	2.95e-12	0.6038
ILMN_1799224	2175	FANCA	0.602393	1.85e-07	9.83e-07	0.460589	0.0022856	0.00901952	0.37931	0.00057672	0.00178409	0.460589
ILMN_1673962	23165	NUP205	0.602202	1.87e-07	9.92e-07	0.679012	6.89e-06	7.58e-05	0.694411	2.94e-10	2.79e-09	0.679012
ILMN_1712636	4931	NVL	0.601689	1.92e-07	1.01e-06	0.531641	0.000430032	0.00228911	0.647444	4.21e-09	3.24e-08	0.601689
ILMN_1747303	10212	DDX39	0.601689	1.92e-07	1.01e-06	0.631529	2.88e-05	0.000250815	0.523781	2e-06	9.3e-06	0.601689
ILMN_2108735	1917	EEF1A2	0.600281	2.04e-07	1.07e-06	0.802469	1.07e-07	2.76e-06	0.80975	2e-13	3.66e-12	0.802469
ILMN_1684391	5351	PLOD1	0.600281	2.04e-07	1.07e-06	0.654321	1.47e-05	0.000140357	0.648633	3.94e-09	3.05e-08	0.648633
ILMN_1657993	23394	ADNP	0.600281	2.04e-07	1.07e-06	0.502374	0.000877536	0.00410989	0.355529	0.00125309	0.00365426	0.502374
ILMN_1662364	16	AARS	0.599578	2.11e-07	1.11e-06	0.527066	0.000481885	0.00250459	0.602854	4.47e-08	2.84e-07	0.599578
ILMN_1664294	64175	LEPRE1	0.598874	2.18e-07	1.14e-06	0.502374	0.000877536	0.00410989	0.722949	5.35e-11	5.81e-10	0.598874
ILMN_1663827	10322	SMYD5	0.598874	2.18e-07	1.14e-06	0.74169	9.01e-07	1.45e-05	0.687277	4.45e-10	4.09e-09	0.687277
ILMN_1746426	9868	TOMM70A	0.598874	2.18e-07	1.14e-06	0.511871	0.000698931	0.00341757	0.515458	2.9e-06	1.31e-05	0.515458
ILMN_2395043	3308	HSPA4	0.596763	2.41e-07	1.25e-06	0.713589	2.29e-06	3.08e-05	0.601665	4.75e-08	3.01e-07	0.601665
ILMN_1689004	51330	TNFRSF12A	0.596572	2.43e-07	1.26e-06	0.597341	7.62e-05	0.000554995	0.592152	7.7e-08	4.68e-07	0.596572
ILMN_1660368	8295	TRRAP	0.596059	2.49e-07	1.28e-06	0.547958	0.000284525	0.00161406	0.646849	4.35e-09	3.34e-08	0.596059
ILMN_1724145	8535	CBX4	0.595355	2.57e-07	1.32e-06	0.473884	0.0016986	0.00705501	0.893579	4.44e-16	1.73e-14	0.595355
ILMN_1796855	7073	TIAL1	0.594652	2.65e-07	1.36e-06	0.642925	2.06e-05	0.000186962	0.689655	3.88e-10	3.59e-09	0.642925
ILMN_1655046	10204	NUTF2	0.594652	2.65e-07	1.36e-06	0.536562	0.000380108	0.00205146	0.62069	1.77e-08	1.21e-07	0.594652
ILMN_1705849	6697	SPR	0.594652	2.65e-07	1.36e-06	0.612536	4.98e-05	0.000395216	0.539239	9.89e-07	4.89e-06	0.594652
ILMN_1802843	5546	PRCC	0.59254	2.92e-07	1.48e-06	0.517569	0.00060864	0.00304597	0.636742	7.53e-09	5.54e-08	0.59254
ILMN_1804743	84669	USP32	0.59254	2.92e-07	1.48e-06	0.534663	0.000398698	0.00213782	0.540428	9.37e-07	4.65e-06	0.540428
ILMN_1666109	4151	MB	0.591837	3.02e-07	1.53e-06	0.547958	0.000284525	0.00161406	0.58799	9.49e-08	5.67e-07	0.58799
ILMN_1769926	1627	DBN1	0.591133	3.12e-07	1.57e-06	0.726496	1.5e-06	2.2e-05	0.693222	3.15e-10	2.96e-09	0.693222
ILMN_1738027	672	BRCA1	0.591133	3.12e-07	1.57e-06	0.646724	1.84e-05	0.00016934	0.68371	5.48e-10	4.94e-09	0.646724
ILMN_1806804	9097	USP14	0.591133	3.12e-07	1.57e-06	0.565052	0.000182412	0.00112147	0.504162	4.75e-06	2.07e-05	0.565052
ILMN_1750658	10456	HAX1	0.591133	3.12e-07	1.57e-06	0.519468	0.000581041	0.00293564	0.370392	0.000775484	0.00234535	0.519468
ILMN_1652505	27301	APEX2	0.590429	3.22e-07	1.62e-06	0.656609	1.37e-05	0.000133417	0.643282	5.29e-09	3.99e-08	0.643282
ILMN_1766658	9088	PKMYT1	0.589022	3.44e-07	1.72e-06	0.682811	6.12e-06	6.88e-05	0.906659	2.22e-16	9.37e-15	0.682811
ILMN_1727055	55010	C12orf48	0.589022	3.44e-07	1.72e-06	0.549858	0.000270975	0.0015559	0.68371	5.48e-10	4.94e-09	0.589022
ILMN_1724437	23464	GCAT	0.588318	3.55e-07	1.77e-06	0.669516	9.25e-06	9.57e-05	0.774673	2.06e-12	2.98e-11	0.669516
ILMN_1659801	528	ATP6V1C1	0.586911	3.78e-07	1.87e-06	0.54226	0.000329084	0.00181387	0.369203	0.00080634	0.00243116	0.54226
ILMN_1757956	84759	PCGF1	0.585503	4.03e-07	1.99e-06	0.489079	0.00119928	0.00533317	0.603448	4.34e-08	2.77e-07	0.585503
ILMN_1677794	675	BRCA2	0.581985	4.73e-07	2.3e-06	0.476172	0.00161285	0.00679495	0.466112	2.34e-05	9.1e-05	0.476172
ILMN_1758852	57089	ENTPD7	0.581794	4.77e-07	2.32e-06	0.538462	0.00036233	0.00196838	0.583829	1.17e-07	6.85e-07	0.581794
ILMN_1787280	79000	C1orf135	0.581281	4.89e-07	2.37e-06	0.650522	1.65e-05	0.000154295	0.91736	0	0	0.650522
ILMN_1706779	3978	LIG1	0.579873	5.21e-07	2.51e-06	0.677113	7.31e-06	7.95e-05	0.6956	2.74e-10	2.61e-09	0.677113
ILMN_1703092	9401	RECQL4	0.57917	5.37e-07	2.58e-06	0.603427	6.43e-05	0.000487866	0.963734	0	0	0.603427
ILMN_1781454	8480	RAE1	0.57917	5.37e-07	2.58e-06	0.669516	9.25e-06	9.57e-05	0.464923	2.45e-05	9.51e-05	0.57917
ILMN_1708204	22820	COPG	0.577762	5.72e-07	2.74e-06	0.492877	0.0010977	0.0049447	0.734839	2.58e-11	2.98e-10	0.577762
ILMN_1799011	11190	CEP250	0.577058	5.91e-07	2.82e-06	0.641026	2.18e-05	0.000196821	0.553508	5.08e-07	2.64e-06	0.577058
ILMN_1764629	23516	SLC39A14	0.577058	5.91e-07	2.82e-06	0.528965	0.000459691	0.00240818	0.361474	0.00103635	0.0030633	0.528965
ILMN_1695719	27161	EIF2C2	0.575651	6.29e-07	2.99e-06	0.623932	3.59e-05	0.000300519	0.702735	1.8e-10	1.77e-09	0.623932
ILMN_1660582	3980	LIG3	0.575651	6.29e-07	2.99e-06	0.490978	0.00114745	0.00514076	0.677765	7.71e-10	6.78e-09	0.575651
ILMN_2051232	6389	SDHA	0.575651	6.29e-07	2.99e-06	0.587844	9.9e-05	0.000683035	0.604043	4.21e-08	2.69e-07	0.587844
ILMN_1744647	55832	CAND1	0.575651	6.29e-07	2.99e-06	0.466287	0.00201437	0.00813878	0.421522	0.000130553	0.000449079	0.466287
ILMN_1718706	26284	ERAL1	0.574947	6.49e-07	3.08e-06	0.671415	8.72e-06	9.15e-05	0.827586	5.88e-14	1.23e-12	0.671415
ILMN_2312275	6729	SRP54	0.574756	6.55e-07	3.1e-06	0.716999	2.05e-06	2.79e-05	0.327586	0.00294978	0.00803483	0.574756
ILMN_2340877	4221	MEN1	0.57354	6.91e-07	3.26e-06	0.730294	1.32e-06	1.98e-05	0.909037	2.22e-16	9.37e-15	0.730294
ILMN_1725121	7514	XPO1	0.570725	7.84e-07	3.65e-06	0.479582	0.0014924	0.00635026	0.637931	7.06e-09	5.22e-08	0.570725
ILMN_1677765	7804	LRP8	0.570725	7.84e-07	3.65e-06	0.730294	1.32e-06	1.98e-05	0.564804	2.96e-07	1.61e-06	0.570725
ILMN_1737535	6874	TAF4	0.569317	8.34e-07	3.87e-06	0.458689	0.00238319	0.00933218	0.504162	4.75e-06	2.07e-05	0.504162
ILMN_1750130	2935	GSPT1	0.565799	9.74e-07	4.47e-06	0.766382	3.86e-07	7.4e-06	0.781213	1.34e-12	2.03e-11	0.766382
ILMN_2129349	7260	TSSC1	0.565095	1e-06	4.6e-06	0.454891	0.00258992	0.00999942	0.603448	4.34e-08	2.77e-07	0.565095
ILMN_1801664	51728	POLR3K	0.564714	1.02e-06	4.68e-06	0.525166	0.000505076	0.0026026	0.575505	1.76e-07	9.96e-07	0.564714
ILMN_1659523	10713	USP39	0.564391	1.04e-06	4.74e-06	0.509972	0.000731694	0.00355018	0.426873	0.000107075	0.000373727	0.509972
ILMN_1657347	50512	PODXL2	0.563688	1.07e-06	4.87e-06	0.742856	8.67e-07	1.42e-05	0.785375	1.02e-12	1.59e-11	0.742856
ILMN_1691843	10921	RNPS1	0.56228	1.14e-06	5.16e-06	0.620133	4.01e-05	0.000328126	0.693222	3.15e-10	2.96e-09	0.620133
ILMN_2187727	64318	NOC3L	0.561576	1.17e-06	5.3e-06	0.459466	0.00234282	0.00922603	0.460166	2.97e-05	0.000113611	0.460166
ILMN_1793712	10067	SCAMP3	0.560873	1.21e-06	5.45e-06	0.665717	1.04e-05	0.000104953	0.621284	1.72e-08	1.18e-07	0.621284
ILMN_2074258	580	BARD1	0.560169	1.25e-06	5.6e-06	0.597341	7.62e-05	0.000554995	0.764566	3.96e-12	5.4e-11	0.597341
ILMN_1687247	64847	SPATA20	0.560169	1.25e-06	5.6e-06	0.660019	1.24e-05	0.000122043	0.337693	0.00217927	0.00608726	0.560169
ILMN_1683475	10452	TOMM40	0.558761	1.33e-06	5.92e-06	0.57265	0.000149126	0.000949059	0.540428	9.37e-07	4.65e-06	0.558761
ILMN_1728810	4719	NDUFS1	0.558571	1.34e-06	5.96e-06	0.565052	0.000182412	0.00112147	0.406064	0.000228585	0.000756726	0.558571
ILMN_1703946	136	ADORA2B	0.557354	1.41e-06	6.25e-06	0.747388	7.43e-07	1.24e-05	0.575505	1.76e-07	9.96e-07	0.575505
ILMN_1741156	64860	ARMCX5	0.557354	1.41e-06	6.25e-06	0.517569	0.00060864	0.00304597	0.356718	0.00120665	0.00352977	0.517569
ILMN_1768469	6947	TCN1	0.553835	1.64e-06	7.19e-06	0.576448	0.000134713	0.00087418	0.325803	0.00310913	0.00843456	0.553835
ILMN_1671489	5091	PC	0.553132	1.69e-06	7.4e-06	0.639126	2.31e-05	0.000205636	0.921522	0	0	0.639126
ILMN_1704557	6198	RPS6KB1	0.551724	1.8e-06	7.82e-06	0.464776	0.00208325	0.00839911	0.643876	5.12e-09	3.88e-08	0.551724
ILMN_1763875	23	ABCF1	0.549613	1.97e-06	8.5e-06	0.57265	0.000149126	0.000949059	0.750892	9.46e-12	1.2e-10	0.57265
ILMN_1665792	3673	ITGA2	0.549613	1.97e-06	8.5e-06	0.496676	0.00100413	0.00458574	0.651605	3.35e-09	2.63e-08	0.549613
ILMN_1756022	8336	HIST1H2AM	0.549613	1.97e-06	8.5e-06	0.455279	0.00256805	0.00996156	0.608205	3.4e-08	2.21e-07	0.549613
ILMN_1797082	23161	SNX13	0.548205	2.09e-06	8.98e-06	0.59924	7.23e-05	0.00053178	0.464923	2.45e-05	9.51e-05	0.548205
ILMN_1731699	376267	RAB15	0.547502	2.15e-06	9.24e-06	0.491367	0.00113711	0.00511872	0.806778	2.45e-13	4.4e-12	0.547502
ILMN_1760201	1786	DNMT1	0.546798	2.22e-06	9.51e-06	0.679012	6.89e-06	7.58e-05	0.451249	4.22e-05	0.000157609	0.546798
ILMN_2382505	5002	SLC22A18	0.545391	2.36e-06	1.01e-05	0.521368	0.00055461	0.0028237	0.842449	2.09e-14	4.93e-13	0.545391
ILMN_1789123	10733	PLK4	0.545391	2.36e-06	1.01e-05	0.535051	0.000394828	0.00213004	0.74019	1.85e-11	2.2e-10	0.545391
ILMN_2407464	10922	FASTK	0.543983	2.5e-06	1.06e-05	0.48187	0.00141629	0.00611706	0.432224	8.76e-05	0.000310476	0.48187
ILMN_1739605	27076	LYPD3	0.543279	2.58e-06	1.09e-05	0.466675	0.001997	0.00812825	0.438169	6.99e-05	0.00025232	0.466675
ILMN_1703246	6305	SBF1	0.541168	2.82e-06	1.18e-05	0.673314	8.23e-06	8.73e-05	0.63912	6.62e-09	4.92e-08	0.63912
ILMN_1756920	8751	ADAM15	0.540977	2.84e-06	1.19e-05	0.527454	0.000477266	0.00249827	0.716409	7.95e-11	8.39e-10	0.540977
ILMN_1688034	8161	COIL	0.540464	2.9e-06	1.22e-05	0.487179	0.00125326	0.00552488	0.862069	5.11e-15	1.44e-13	0.540464
ILMN_1721022	6464	SHC1	0.538353	3.17e-06	1.32e-05	0.466287	0.00201437	0.00813878	0.644471	4.95e-09	3.76e-08	0.538353
ILMN_2319424	8908	GYG2	0.53765	3.27e-06	1.36e-05	0.588233	9.79e-05	0.000681162	0.806778	2.45e-13	4.4e-12	0.588233
ILMN_1687824	22928	SEPHS2	0.53765	3.27e-06	1.36e-05	0.473884	0.0016986	0.00705501	0.454816	3.67e-05	0.000138184	0.473884
ILMN_1767747	3066	HDAC2	0.53765	3.27e-06	1.36e-05	0.597341	7.62e-05	0.000554995	0.432818	8.57e-05	0.000303975	0.53765
ILMN_1741847	4319	MMP10	0.536946	3.37e-06	1.4e-05	0.500475	0.000917989	0.00426758	0.428656	0.000100178	0.000351245	0.500475
ILMN_2110532	51121	RPL26L1	0.536242	3.47e-06	1.43e-05	0.726496	1.5e-06	2.2e-05	0.424495	0.00011697	0.000405648	0.536242
ILMN_1781999	10061	ABCF2	0.536242	3.47e-06	1.43e-05	0.825261	4.62e-08	1.5e-06	0.376932	0.000624485	0.00192087	0.536242
ILMN_1721128	10953	TOMM34	0.535538	3.57e-06	1.47e-05	0.690797	4.76e-06	5.59e-05	0.454221	3.75e-05	0.000141252	0.535538
ILMN_2412294	10681	GNB5	0.535538	3.57e-06	1.47e-05	0.504274	0.000838741	0.00397042	0.324019	0.00327629	0.00885125	0.504274
ILMN_2179837	8815	BANF1	0.533427	3.9e-06	1.6e-05	0.591643	8.92e-05	0.000628343	0.326397	0.00305516	0.00829877	0.533427
ILMN_1787815	57761	TRIB3	0.532723	4.02e-06	1.64e-05	0.604938	6.17e-05	0.000467931	0.608205	3.4e-08	2.21e-07	0.604938
ILMN_1733562	51106	TFB1M	0.53202	4.14e-06	1.69e-05	0.504274	0.000838741	0.00397042	0.521403	2.22e-06	1.03e-05	0.521403
ILMN_1704672	79035	OBFC2B	0.530612	4.38e-06	1.78e-05	0.584046	0.000109734	0.000743111	0.893579	4.44e-16	1.73e-14	0.584046
ILMN_1727692	54802	TRIT1	0.529909	4.51e-06	1.83e-05	0.625831	3.4e-05	0.0002874	0.371581	0.000745727	0.00226181	0.529909
ILMN_2196337	55726	C12orf11	0.529205	4.65e-06	1.88e-05	0.549858	0.000270975	0.0015559	0.866231	3.77e-15	1.1e-13	0.549858
ILMN_1715994	9146	HGS	0.527094	5.07e-06	2.03e-05	0.547958	0.000284525	0.00161406	0.787753	8.74e-13	1.38e-11	0.547958
ILMN_2048388	65243	ZNF643	0.526199	5.26e-06	2.1e-05	0.47656	0.00159869	0.00673959	0.653389	3.04e-09	2.4e-08	0.526199
ILMN_2210581	26229	B3GAT3	0.525686	5.37e-06	2.14e-05	0.547958	0.000284525	0.00161406	0.765161	3.81e-12	5.22e-11	0.547958
ILMN_1815083	7469	WHSC2	0.524982	5.53e-06	2.2e-05	0.57075	0.000156865	0.000986433	0.740785	1.78e-11	2.13e-10	0.57075
ILMN_1729051	2956	MSH6	0.524279	5.69e-06	2.26e-05	0.604938	6.17e-05	0.000467931	0.745541	1.32e-11	1.63e-10	0.604938
ILMN_2387471	80164	FLJ22184	0.523575	5.86e-06	2.32e-05	0.584434	0.000108582	0.000742158	0.932224	0	0	0.584434
ILMN_1803005	25974	MMACHC	0.523575	5.86e-06	2.32e-05	0.519468	0.000581041	0.00293564	0.717598	7.4e-11	7.85e-10	0.523575
ILMN_1711289	2997	GYS1	0.522871	6.03e-06	2.38e-05	0.610636	5.25e-05	0.000412826	0.620095	1.83e-08	1.25e-07	0.610636
ILMN_1799028	10098	TSPAN5	0.522167	6.21e-06	2.44e-05	0.512648	0.000685925	0.00338403	0.712247	1.02e-10	1.05e-09	0.522167
ILMN_1678459	9217	VAPB	0.522167	6.21e-06	2.44e-05	0.475783	0.00162712	0.00681165	0.612366	2.74e-08	1.82e-07	0.522167
ILMN_1676191	55157	DARS2	0.521464	6.39e-06	2.51e-05	0.60114	6.86e-05	0.000511524	0.777051	1.76e-12	2.59e-11	0.60114
ILMN_1773119	899	CCNF	0.52076	6.58e-06	2.58e-05	0.759173	4.96e-07	9.13e-06	0.909631	2.22e-16	9.37e-15	0.759173
ILMN_2345908	1663	DDX11	0.519353	6.96e-06	2.72e-05	0.496676	0.00100413	0.00458574	0.765755	3.67e-12	5.03e-11	0.519353
ILMN_1665538	6502	SKP2	0.519353	6.96e-06	2.72e-05	0.606838	5.85e-05	0.000447497	0.372176	0.000731249	0.00222081	0.519353
ILMN_1663664	55173	MRPS10	0.517945	7.37e-06	2.87e-05	0.637227	2.44e-05	0.000216432	0.55113	5.68e-07	2.93e-06	0.55113
ILMN_1812478	9326	ZNHIT3	0.517945	7.37e-06	2.87e-05	0.582146	0.000115533	0.000776412	0.353151	0.00135095	0.00391497	0.517945
ILMN_1690523	55222	LRRC20	0.516538	7.81e-06	3.02e-05	0.496676	0.00100413	0.00458574	0.785375	1.02e-12	1.59e-11	0.516538
ILMN_2172755	64798	DEPDC6	0.516538	7.81e-06	3.02e-05	0.623932	3.59e-05	0.000300519	0.720571	6.18e-11	6.65e-10	0.623932
ILMN_1694731	1186	CLCN7	0.516538	7.81e-06	3.02e-05	0.631529	2.88e-05	0.000250815	0.579667	1.44e-07	8.26e-07	0.579667
ILMN_1800897	4898	NRD1	0.513723	8.75e-06	3.35e-05	0.54226	0.000329084	0.00181387	0.601665	4.75e-08	3.01e-07	0.54226
ILMN_1713006	997	CDC34	0.513723	8.75e-06	3.35e-05	0.549858	0.000270975	0.0015559	0.507134	4.18e-06	1.84e-05	0.513723
ILMN_1775937	1642	DDB1	0.513019	9e-06	3.43e-05	0.483381	0.00136802	0.00591628	0.595125	6.63e-08	4.09e-07	0.513019
ILMN_1725130	9130	FAM50A	0.513019	9e-06	3.43e-05	0.523267	0.000529303	0.00271263	0.441141	6.24e-05	0.00022706	0.513019
ILMN_2411190	10592	SMC2	0.513019	9e-06	3.43e-05	0.536562	0.000380108	0.00205146	0.358502	0.00113997	0.00334856	0.513019
ILMN_1740430	56731	SLC2A4RG	0.511612	9.52e-06	3.62e-05	0.701804	3.35e-06	4.19e-05	0.415577	0.000162296	0.000550236	0.511612
ILMN_1757995	10038	PARP2	0.510908	9.79e-06	3.72e-05	0.530864	0.000438453	0.00231806	0.434007	8.19e-05	0.000291396	0.510908
ILMN_1742577	23560	GTPBP4	0.510204	1.01e-05	3.81e-05	0.504662	0.000831005	0.00396362	0.642093	5.64e-09	4.25e-08	0.510204
ILMN_1738558	8601	RGS20	0.508093	1.1e-05	4.11e-05	0.591643	8.92e-05	0.000628343	0.39893	0.000294166	0.000956527	0.508093
ILMN_1748894	84705	GTPBP3	0.505982	1.19e-05	4.44e-05	0.618234	4.23e-05	0.00034369	0.716409	7.95e-11	8.39e-10	0.618234
ILMN_1693039	7542	ZFPL1	0.505982	1.19e-05	4.44e-05	0.612536	4.98e-05	0.000395216	0.579667	1.44e-07	8.26e-07	0.579667
ILMN_1669052	80131	LRRC8E	0.5056	1.21e-05	4.51e-05	0.549858	0.000270975	0.0015559	0.802021	3.38e-13	5.84e-12	0.549858
ILMN_1689704	10329	TMEM5	0.505278	1.23e-05	4.56e-05	0.580247	0.000121621	0.000809496	0.424495	0.00011697	0.000405648	0.505278
ILMN_1717868	10694	CCT8	0.50368	1.31e-05	4.84e-05	0.580247	0.000121621	0.000809496	0.388823	0.000417668	0.00132459	0.50368
ILMN_1694475	54676	GTPBP2	0.503167	1.33e-05	4.93e-05	0.536562	0.000380108	0.00205146	0.625446	1.38e-08	9.65e-08	0.536562
ILMN_2333319	5725	PTBP1	0.501759	1.41e-05	5.18e-05	0.527066	0.000481885	0.00250459	0.511891	3.39e-06	1.52e-05	0.511891
ILMN_1810228	8458	TTF2	0.500352	1.49e-05	5.45e-05	0.534663	0.000398698	0.00213782	0.565398	2.88e-07	1.57e-06	0.534663
ILMN_1811579	9454	HOMER3	0.498944	1.57e-05	5.74e-05	0.527066	0.000481885	0.00250459	0.580262	1.39e-07	8.04e-07	0.527066
ILMN_1685109	661	POLR3D	0.49805	1.63e-05	5.93e-05	0.591643	8.92e-05	0.000628343	0.619501	1.89e-08	1.29e-07	0.591643
ILMN_1722491	353	APRT	0.496833	1.71e-05	6.2e-05	0.650522	1.65e-05	0.000154295	0.486326	1.02e-05	4.2e-05	0.496833
ILMN_2325506	55653	BCAS4	0.496129	1.76e-05	6.35e-05	0.532764	0.000418135	0.00222848	0.700951	2e-10	1.95e-09	0.532764
ILMN_1717714	1029	CDKN2A	0.496129	1.76e-05	6.35e-05	0.525166	0.000505076	0.0026026	0.329964	0.0027489	0.00753769	0.496129
ILMN_1673711	3326	HSP90AB1	0.495426	1.81e-05	6.51e-05	0.504274	0.000838741	0.00397042	0.80975	2e-13	3.66e-12	0.504274
ILMN_1811615	1314	COPA	0.494722	1.86e-05	6.67e-05	0.65622	1.39e-05	0.000133515	0.649822	3.7e-09	2.88e-08	0.649822
ILMN_1736575	10155	TRIM28	0.493315	1.96e-05	6.99e-05	0.460589	0.0022856	0.00901952	0.846017	1.62e-14	3.96e-13	0.493315
ILMN_1745904	8030	CCDC6	0.491203	2.13e-05	7.53e-05	0.622032	3.8e-05	0.000315408	0.728894	3.72e-11	4.17e-10	0.622032
ILMN_1687107	55159	RFWD3	0.491203	2.13e-05	7.53e-05	0.53885	0.000358791	0.00195963	0.46195	2.76e-05	0.000106311	0.491203
ILMN_1803593	7473	WNT3	0.489092	2.31e-05	8.12e-05	0.536951	0.000376407	0.00204233	0.900119	2.22e-16	9.37e-15	0.536951
ILMN_2320250	65083	NOL6	0.488388	2.37e-05	8.32e-05	0.623932	3.59e-05	0.000300519	0.86088	5.55e-15	1.55e-13	0.623932
ILMN_1759563	56675	NRIP3	0.486981	2.5e-05	8.74e-05	0.509972	0.000731694	0.00355018	0.806183	2.55e-13	4.56e-12	0.509972
ILMN_1697682	9400	RECQL5	0.486981	2.5e-05	8.74e-05	0.454891	0.00258992	0.00999942	0.794293	5.66e-13	9.36e-12	0.486981
ILMN_2224143	4172	MCM3	0.486277	2.57e-05	8.96e-05	0.720798	1.81e-06	2.53e-05	0.846017	1.62e-14	3.96e-13	0.720798
ILMN_1671004	11232	POLG2	0.486277	2.57e-05	8.96e-05	0.498575	0.000960165	0.00442473	0.357907	0.00116181	0.00340838	0.486277
ILMN_1662198	5905	RANGAP1	0.485574	2.64e-05	9.18e-05	0.576448	0.000134713	0.00087418	0.645065	4.8e-09	3.65e-08	0.576448
ILMN_1815169	4174	MCM5	0.485574	2.64e-05	9.18e-05	0.487179	0.00125326	0.00552488	0.457194	3.34e-05	0.000126795	0.485574
ILMN_1738759	51604	PIGT	0.48487	2.71e-05	9.39e-05	0.502374	0.000877536	0.00410989	0.571344	2.16e-07	1.2e-06	0.502374
ILMN_2330861	10051	SMC4	0.48487	2.71e-05	9.39e-05	0.612536	4.98e-05	0.000395216	0.450654	4.32e-05	0.000161155	0.48487
ILMN_1680193	22976	PAXIP1	0.484166	2.79e-05	9.64e-05	0.717388	2.02e-06	2.79e-05	0.522592	2.11e-06	9.78e-06	0.522592
ILMN_1669842	10036	CHAF1A	0.482759	2.94e-05	0.000101158	0.561254	0.000201564	0.00122159	0.580262	1.39e-07	8.04e-07	0.561254
ILMN_1811719	4647	MYO7A	0.482055	3.02e-05	0.000103659	0.546059	0.000298709	0.00167439	0.83591	3.29e-14	7.35e-13	0.546059
ILMN_1771593	6240	RRM1	0.482055	3.02e-05	0.000103659	0.473884	0.0016986	0.00705501	0.816885	1.23e-13	2.37e-12	0.482055
ILMN_1760143	11047	ADRM1	0.481351	3.1e-05	0.000106192	0.606838	5.85e-05	0.000447497	0.779429	1.51e-12	2.26e-11	0.606838
ILMN_2233099	6749	SSRP1	0.481351	3.1e-05	0.000106192	0.576837	0.000133316	0.00087418	0.613555	2.57e-08	1.71e-07	0.576837
ILMN_2336609	54843	SYTL2	0.480647	3.18e-05	0.000108895	0.51377	0.000667535	0.00329947	0.69679	2.56e-10	2.45e-09	0.51377
ILMN_1758963	65220	NADK	0.479944	3.27e-05	0.000111691	0.57075	0.000156865	0.000986433	0.749108	1.06e-11	1.33e-10	0.57075
ILMN_1702837	5707	PSMD1	0.478536	3.45e-05	0.00011743	0.454891	0.00258992	0.00999942	0.659334	2.18e-09	1.77e-08	0.478536
ILMN_2342174	8936	WASF1	0.477833	3.54e-05	0.000120311	0.620133	4.01e-05	0.000328126	0.354935	0.00127692	0.00371567	0.477833
ILMN_1809139	25909	AHCTF1	0.474314	4.04e-05	0.000135782	0.462488	0.00219168	0.0087192	0.322235	0.00345161	0.00927954	0.462488
ILMN_1795678	10623	POLR3C	0.472716	4.29e-05	0.000143705	0.483381	0.00136802	0.00591628	0.596314	6.24e-08	3.87e-07	0.483381
ILMN_1783285	1503	CTPS	0.471499	4.49e-05	0.000149844	0.608737	5.54e-05	0.000428424	0.629608	1.1e-08	7.88e-08	0.608737
ILMN_1765872	23094	SIPA1L3	0.471499	4.49e-05	0.000149844	0.487179	0.00125326	0.00552488	0.343044	0.00185066	0.00523839	0.471499
ILMN_1814589	3835	KIF22	0.468684	4.99e-05	0.00016474	0.59924	7.23e-05	0.00053178	0.356124	0.00122967	0.00359379	0.468684
ILMN_1723117	55705	IPO9	0.466573	5.39e-05	0.000176964	0.669516	9.25e-06	9.57e-05	0.813912	1.51e-13	2.85e-12	0.669516
ILMN_1709484	641	BLM	0.465165	5.68e-05	0.000185599	0.62963	3.05e-05	0.000261793	0.640309	6.21e-09	4.64e-08	0.62963
ILMN_1671933	29899	GPSM2	0.465165	5.68e-05	0.000185599	0.459466	0.00234282	0.00922603	0.492866	7.72e-06	3.25e-05	0.465165
ILMN_1757343	8761	PABPC4	0.464462	5.83e-05	0.000190229	0.464387	0.00210131	0.00840778	0.507729	4.07e-06	1.8e-05	0.464462
ILMN_1663772	10736	SIX2	0.463758	5.98e-05	0.000194823	0.523655	0.000524261	0.0026983	0.442331	5.96e-05	0.000217854	0.463758
ILMN_1673704	9118	INA	0.463758	5.98e-05	0.000194823	0.576837	0.000133316	0.00087418	0.428656	0.000100178	0.000351245	0.463758
ILMN_1707534	55922	NKRF	0.463054	6.13e-05	0.000199327	0.639126	2.31e-05	0.000205636	0.747325	1.18e-11	1.47e-10	0.639126
ILMN_1763739	6650	SOLH	0.463054	6.13e-05	0.000199327	0.501252	0.000901236	0.00421491	0.705707	1.51e-10	1.51e-09	0.501252
ILMN_1683127	23528	ZNF281	0.460239	6.8e-05	0.000219412	0.671415	8.72e-06	9.15e-05	0.69679	2.56e-10	2.45e-09	0.671415
ILMN_1793643	79922	MRM1	0.458832	7.16e-05	0.000230268	0.527066	0.000481885	0.00250459	0.361474	0.00103635	0.0030633	0.458832
ILMN_1802631	175	AGA	0.456017	7.93e-05	0.000253272	0.460589	0.0022856	0.00901952	0.64566	4.64e-09	3.54e-08	0.460589
ILMN_1811692	117246	FTSJ3	0.455313	8.13e-05	0.000259227	0.487179	0.00125326	0.00552488	0.649822	3.7e-09	2.88e-08	0.487179
ILMN_1717294	5774	PTPN3	0.453202	8.77e-05	0.000277698	0.559354	0.000211834	0.00126927	0.752081	8.77e-12	1.12e-10	0.559354
ILMN_2095660	80008	TMEM156	0.451795	9.23e-05	0.000290695	0.50354	0.000853538	0.00403902	0.627824	1.21e-08	8.62e-08	0.50354
ILMN_1667857	84934	C12orf52	0.448276	0.000104602	0.000327122	0.675214	7.76e-06	8.34e-05	0.47503	1.63e-05	6.47e-05	0.47503
ILMN_1660793	124222	PAQR4	0.447572	0.000107252	0.000334621	0.592031	8.82e-05	0.000627359	0.703924	1.68e-10	1.66e-09	0.592031
ILMN_1718334	3704	ITPA	0.446165	0.000112744	0.00035019	0.557455	0.000222593	0.00131879	0.336504	0.0022592	0.00629257	0.446165
ILMN_1654545	29894	CPSF1	0.445461	0.000115588	0.000357935	0.509972	0.000731694	0.00355018	0.413199	0.000176922	0.000595851	0.445461
ILMN_1808779	1479	CSTF3	0.444376	0.000120107	0.000371063	0.489079	0.00119928	0.00533317	0.463139	2.63e-05	0.000101673	0.463139
ILMN_1807633	10247	HRSP12	0.441239	0.000134126	0.000411023	0.60114	6.86e-05	0.000511524	0.323424	0.00333381	0.00899326	0.441239
ILMN_1722066	55156	ARMC1	0.439127	0.000144414	0.000440108	0.506173	0.000801542	0.00383278	0.566587	2.72e-07	1.49e-06	0.506173
ILMN_1684289	55163	PNPO	0.432794	0.000179913	0.000539374	0.690408	4.82e-06	5.59e-05	0.394768	0.000340171	0.00109562	0.432794
ILMN_1790317	25837	RAB26	0.43209	0.000184329	0.000551738	0.595442	8.03e-05	0.000579826	0.873365	2.22e-15	6.94e-14	0.595442
ILMN_1653165	14	AAMP	0.429979	0.000198194	0.000589912	0.549858	0.000270975	0.0015559	0.712247	1.02e-10	1.05e-09	0.549858
ILMN_1680104	55343	SLC35C1	0.428894	0.000205696	0.000611147	0.462488	0.00219168	0.0087192	0.387634	0.000435026	0.00137536	0.428894
ILMN_1758232	2677	GGCX	0.427868	0.000213035	0.000630126	0.85755	1.35e-08	6.4e-07	0.709275	1.22e-10	1.24e-09	0.709275
ILMN_1738529	617	BCS1L	0.42646	0.000223501	0.00065859	0.528965	0.000459691	0.00240818	0.495838	6.8e-06	2.89e-05	0.495838
ILMN_2087303	55113	XKR8	0.42646	0.000223501	0.00065859	0.466675	0.001997	0.00812825	0.358502	0.00113997	0.00334856	0.42646
ILMN_1737344	51428	DDX41	0.424349	0.000240111	0.000705026	0.492877	0.0010977	0.0049447	0.728894	3.72e-11	4.17e-10	0.492877
ILMN_2174127	131566	DCBLD2	0.424349	0.000240111	0.000705026	0.591298	9e-05	0.000633992	0.448276	4.74e-05	0.000175773	0.448276
ILMN_1763264	51069	MRPL2	0.422942	0.000251819	0.00073631	0.498575	0.000960165	0.00442473	0.888823	6.66e-16	2.42e-14	0.498575
ILMN_1815308	6382	SDC1	0.422942	0.000251819	0.00073631	0.534663	0.000398698	0.00213782	0.730678	3.33e-11	3.78e-10	0.534663
ILMN_2205999	9180	OSMR	0.422942	0.000251819	0.00073631	0.462877	0.00217291	0.00868638	0.334126	0.00242719	0.00671561	0.422942
ILMN_1673721	9156	EXO1	0.422238	0.000257873	0.000753013	0.694207	4.27e-06	5.1e-05	0.868014	3.33e-15	9.88e-14	0.694207
ILMN_2343048	23457	ABCB9	0.422238	0.000257873	0.000753013	0.489079	0.00119928	0.00533317	0.817479	1.18e-13	2.29e-12	0.489079
ILMN_1674236	3315	HSPB1	0.42083	0.000270391	0.000787832	0.642925	2.06e-05	0.000186962	0.39239	0.000369397	0.00118093	0.42083
ILMN_1788250	23641	LDOC1	0.420127	0.000276861	0.000805094	0.557455	0.000222593	0.00131879	0.406659	0.000223791	0.000741916	0.420127
ILMN_1722845	5865	RAB3B	0.417253	0.000304823	0.000880808	0.472762	0.00174219	0.00723149	0.437574	7.15e-05	0.00025741	0.437574
ILMN_1660426	10898	CPSF4	0.416608	0.000311447	0.000898773	0.566952	0.000173491	0.00107613	0.552913	5.23e-07	2.71e-06	0.552913
ILMN_1739594	26027	ACOT11	0.415904	0.000318833	0.000917691	0.57075	0.000156865	0.000986433	0.77824	1.63e-12	2.42e-11	0.57075
ILMN_1711023	51654	CDK5RAP1	0.415201	0.000326383	0.000939013	0.618234	4.23e-05	0.00034369	0.684304	5.29e-10	4.79e-09	0.618234
ILMN_1705261	823	CAPN1	0.41501	0.000328457	0.000944573	0.576448	0.000134713	0.00087418	0.327586	0.00294978	0.00803483	0.41501
ILMN_1766010	8565	YARS	0.414497	0.000334099	0.00095789	0.608737	5.54e-05	0.000428424	0.807372	2.35e-13	4.24e-12	0.608737
ILMN_1736974	6666	SOX12	0.413089	0.000350047	0.00100102	0.65622	1.39e-05	0.000133515	0.592747	7.48e-08	4.56e-07	0.592747
ILMN_2207393	4849	CNOT3	0.412386	0.000358285	0.00102281	0.532764	0.000418135	0.00222848	0.680143	6.72e-10	5.96e-09	0.532764
ILMN_1655876	57146	TMEM159	0.409571	0.000393086	0.00111235	0.59583	7.95e-05	0.00057742	0.508918	3.86e-06	1.72e-05	0.508918
ILMN_1689336	3206	HOXA10	0.40746	0.000421233	0.00118467	0.506173	0.000801542	0.00383278	0.489298	8.97e-06	3.74e-05	0.489298
ILMN_1712257	28227	PPP2R3B	0.406756	0.000431026	0.00121041	0.464387	0.00210131	0.00840778	0.584423	1.13e-07	6.67e-07	0.464387
ILMN_1751081	10919	EHMT2	0.406052	0.000441031	0.00123668	0.517569	0.00060864	0.00304597	0.697384	2.47e-10	2.38e-09	0.517569
ILMN_1702125	3217	HOXB7	0.405348	0.000451252	0.00126294	0.536951	0.000376407	0.00204233	0.477408	1.47e-05	5.92e-05	0.477408
ILMN_1706238	1434	CSE1L	0.404645	0.000461695	0.00128863	0.532764	0.000418135	0.00222848	0.748514	1.1e-11	1.37e-10	0.532764
ILMN_1796106	11282	MGAT4B	0.404645	0.000461695	0.00128863	0.620133	4.01e-05	0.000328126	0.611177	2.91e-08	1.92e-07	0.611177
ILMN_1666761	5529	PPP2R5E	0.40183	0.00050576	0.00140218	0.566952	0.000173491	0.00107613	0.780618	1.4e-12	2.1e-11	0.566952
ILMN_1763144	4758	NEU1	0.401639	0.000508884	0.00141054	0.54226	0.000329084	0.00181387	0.387634	0.000435026	0.00137536	0.401639
ILMN_1666512	6499	SKIV2L	0.400422	0.000529235	0.00145994	0.580247	0.000121621	0.000809496	0.795482	5.23e-13	8.71e-12	0.580247
ILMN_1704164	23400	ATP13A2	0.399719	0.00054135	0.00149273	0.493266	0.00108777	0.00492686	0.901902	2.22e-16	9.37e-15	0.493266
ILMN_1661432	348995	NUP43	0.399015	0.000553722	0.00152432	0.496676	0.00100413	0.00458574	0.649227	3.82e-09	2.97e-08	0.496676
ILMN_1805673	54784	ALKBH4	0.397607	0.000579261	0.00158803	0.559354	0.000211834	0.00126927	0.340071	0.00202712	0.00569479	0.397607
ILMN_1740185	7172	TPMT	0.396713	0.000596057	0.00163205	0.574937	0.000140281	0.000908524	0.381688	0.000532375	0.00165678	0.396713
ILMN_2150294	55033	FKBP14	0.395496	0.000619632	0.00169067	0.747388	7.43e-07	1.24e-05	0.59453	6.83e-08	4.21e-07	0.59453
ILMN_1687958	79751	SLC25A22	0.394792	0.000633661	0.00172575	0.644824	1.95e-05	0.000178065	0.355529	0.00125309	0.00365426	0.394792
ILMN_1773459	6664	SOX11	0.393385	0.000662609	0.00179501	0.472762	0.00174219	0.00723149	0.456599	3.42e-05	0.000129643	0.456599
ILMN_1681324	740	MRPL49	0.391977	0.000692783	0.0018714	0.509972	0.000731694	0.00355018	0.342449	0.00188478	0.00532964	0.391977
ILMN_1663541	11285	B4GALT7	0.390189	0.000732978	0.00197195	0.468963	0.00189745	0.00776135	0.439358	6.68e-05	0.000241975	0.439358
ILMN_1680134	10498	CARM1	0.389866	0.000740445	0.00198881	0.737892	1.02e-06	1.61e-05	0.621284	1.72e-08	1.18e-07	0.621284
ILMN_1798980	832	CAPZB	0.383533	0.000902327	0.00238689	0.60114	6.86e-05	0.000511524	0.409631	0.000201201	0.000671665	0.409631
ILMN_1813671	6576	SLC25A1	0.382829	0.000922209	0.00243366	0.593542	8.46e-05	0.000602785	0.478002	1.44e-05	5.79e-05	0.478002
ILMN_1756469	2593	GAMT	0.382829	0.000922209	0.00243366	0.494777	0.00104995	0.00475881	0.393579	0.000354502	0.0011376	0.393579
ILMN_1681590	23367	LARP1	0.382125	0.000942496	0.00248128	0.737892	1.02e-06	1.61e-05	0.702735	1.8e-10	1.77e-09	0.702735
ILMN_1708743	64943	NT5DC2	0.380718	0.000984318	0.00257858	0.553656	0.000245669	0.00143428	0.51308	3.22e-06	1.45e-05	0.51308
ILMN_1800611	55722	CEP72	0.37931	0.00102785	0.00268415	0.584434	0.000108582	0.000742158	0.68371	5.48e-10	4.94e-09	0.584434
ILMN_1755354	51087	YBX2	0.375601	0.00115127	0.00297365	0.470474	0.00183424	0.00754952	0.711058	1.1e-10	1.12e-09	0.470474
ILMN_2413572	2011	MARK2	0.375088	0.00116937	0.00301397	0.589744	9.39e-05	0.00065427	0.911415	2.22e-16	9.37e-15	0.589744
ILMN_1760563	7916	BAT2	0.372977	0.0012467	0.0031965	0.606838	5.85e-05	0.000447497	0.799049	4.12e-13	6.99e-12	0.606838
ILMN_1690040	7108	TM7SF2	0.372273	0.0012735	0.0032583	0.479582	0.0014924	0.00635026	0.583234	1.2e-07	7.04e-07	0.479582
ILMN_1678619	26007	DAK	0.371569	0.00130084	0.00332375	0.62963	3.05e-05	0.000261793	0.763971	4.11e-12	5.6e-11	0.62963
ILMN_1695579	11113	CIT	0.369971	0.00136495	0.00347818	0.582146	0.000115533	0.000776412	0.348395	0.00156815	0.00449475	0.369971
ILMN_1750158	51	ACOX1	0.369458	0.00138613	0.00352404	0.608737	5.54e-05	0.000428424	0.502973	5e-06	2.18e-05	0.502973
ILMN_1747934	51477	ISYNA1	0.368051	0.00144583	0.00365829	0.557455	0.000222593	0.00131879	0.508323	3.97e-06	1.76e-05	0.508323
ILMN_1735199	57019	CIAPIN1	0.367347	0.00147656	0.00372822	0.458689	0.00238319	0.00933218	0.488109	9.44e-06	3.91e-05	0.458689
ILMN_1791052	63943	FKBPL	0.367347	0.00147656	0.00372822	0.578736	0.000126677	0.000841035	0.44887	4.63e-05	0.000171974	0.44887
ILMN_2134224	57130	ATP13A1	0.366643	0.00150789	0.00380153	0.51377	0.000667535	0.00329947	0.46849	2.12e-05	8.31e-05	0.46849
ILMN_1663032	64838	FNDC4	0.363828	0.00163943	0.00410663	0.508072	0.000765879	0.00368492	0.441736	6.1e-05	0.000222285	0.441736
ILMN_1687626	254359	ZDHHC24	0.362421	0.00170909	0.00426581	0.502374	0.000877536	0.00410989	0.483948	1.12e-05	4.6e-05	0.483948
ILMN_1657968	5605	MAP2K2	0.361013	0.00178146	0.00442977	0.48528	0.00130948	0.00570796	0.467895	2.17e-05	8.51e-05	0.467895
ILMN_1728605	7267	TTC3	0.359606	0.00185664	0.00459861	0.471985	0.00177297	0.00730643	0.705113	1.56e-10	1.56e-09	0.471985
ILMN_2402805	26133	TRPC4AP	0.359224	0.00187751	0.0046477	0.604938	6.17e-05	0.000467931	0.345422	0.00171978	0.0048946	0.359224
ILMN_1709728	64924	SLC30A5	0.358902	0.00189531	0.0046839	0.54416	0.000313552	0.00174281	0.419144	0.000142475	0.000487323	0.419144
ILMN_1736096	10683	DLL3	0.35641	0.00203831	0.00500653	0.521368	0.00055461	0.0028237	0.724138	4.97e-11	5.43e-10	0.521368
ILMN_1656372	23481	PES1	0.353082	0.00224468	0.00545484	0.530864	0.000438453	0.00231806	0.649822	3.7e-09	2.88e-08	0.530864
ILMN_1768470	1981	EIF4G1	0.351865	0.00232479	0.00562992	0.585945	0.000104211	0.000713754	0.807372	2.35e-13	4.24e-12	0.585945
ILMN_2327276	6780	STAU1	0.347643	0.00262354	0.00628341	0.527066	0.000481885	0.00250459	0.707491	1.36e-10	1.37e-09	0.527066
ILMN_1720578	11230	PRAF2	0.347643	0.00262354	0.00628341	0.538462	0.00036233	0.00196838	0.326397	0.00305516	0.00829877	0.347643
ILMN_1652580	5424	POLD1	0.346748	0.00269116	0.00642913	0.525166	0.000505076	0.0026026	0.74019	1.85e-11	2.2e-10	0.525166
ILMN_1805345	64598	MOSPD3	0.345531	0.00278571	0.00662043	0.528965	0.000459691	0.00240818	0.520214	2.35e-06	1.08e-05	0.520214
ILMN_1776490	78995	C17orf53	0.341309	0.00313783	0.0073937	0.464776	0.00208325	0.00839911	0.875743	2e-15	6.33e-14	0.464776
ILMN_1668651	2304	FOXE1	0.33779	0.00346176	0.0080809	0.581024	0.000119095	0.000799532	0.499405	5.84e-06	2.51e-05	0.499405
ILMN_1724479	7182	NR2C2	0.334975	0.00374251	0.00866156	0.502374	0.000877536	0.00410989	0.904875	2.22e-16	9.37e-15	0.502374
ILMN_1671911	9112	MTA1	0.334975	0.00374251	0.00866156	0.555556	0.000233864	0.00137631	0.858502	6.66e-15	1.8e-13	0.555556
ILMN_1755235	23214	XPO6	0.334975	0.00374251	0.00866156	0.48187	0.00141629	0.00611706	0.70868	1.26e-10	1.28e-09	0.48187
ILMN_1678904	2027	ENO3	0.330049	0.00428402	0.00981891	0.547958	0.000284525	0.00161406	0.334721	0.00238415	0.006603	0.334721
ILMN_1712517	79943	ZNF696	0.329346	0.00436693	0.00998478	0.575326	0.000138829	0.000899561	0.510107	3.67e-06	1.64e-05	0.510107
