# Supplementary material for: Adaptively capturing the heterogeneity of expression for cancer biomarker identification
Source: BMC Bioinformatics. 2018 Nov 3;19:401. doi: 10.1186/s12859-018-2437-2 (PMC6215657; doi:10.1186/s12859-018-2437-2)
Supplement: Supplementary file 4 — Table S3. List of 38 KEGG pathways that are reported by DAVID to significantly enriched in the DEG list. (XLS 45 kb) [file 12859_2018_2437_MOESM4_ESM.xls]

## Sheet: chart_327EE396147E1485614326604
Category	Term	Count	%	PValue	Genes	List Total	Pop Hits	Pop Total	Fold Enrichment	Bonferroni	Benjamini	FDR
KEGG_PATHWAY	hsa04110:Cell cycle	37	1.82987	1.93524e-05	11200, 8317, 1029, 1028, 4616, 5347, 701, 7272, 4173, 4172, 4175, 4174, 890, 4176, 699, 9088, 1111, 1019, 6502, 1871, 4171, 9232, 9134, 9133, 995, 993, 990, 991, 7534, 3066, 894, 891, 7029, 5591, 898, 4085, 896	1002	124	6910	2.05774	0.00559652	0.00559652	0.0257238
KEGG_PATHWAY	hsa04512:ECM-receptor interaction	27	1.33531	0.000161651	8515, 1290, 7450, 960, 1311, 7148, 3909, 948, 3908, 3676, 3678, 1289, 1287, 3655, 1281, 3673, 1285, 1301, 10319, 5649, 3161, 6696, 1277, 7058, 3910, 6382, 3912	1002	87	6910	2.1402	0.0458006	0.0231687	0.214684
KEGG_PATHWAY	hsa05144:Malaria	18	0.890208	0.000316368	3820, 5175, 4035, 6401, 1311, 975, 948, 6403, 4615, 7099, 6383, 7058, 1440, 6382, 2995, 3043, 3569, 2532	1002	49	6910	2.5333	0.0876771	0.0301241	0.419761
KEGG_PATHWAY	hsa04610:Complement and coagulation cascades	22	1.08803	0.000514025	2159, 2157, 1361, 7450, 5627, 1604, 717, 729, 2, 728, 713, 712, 1675, 722, 2161, 2160, 710, 3075, 730, 7056, 5328, 732	1002	69	6910	2.19879	0.138522	0.0365902	0.681186
KEGG_PATHWAY	hsa03050:Proteasome	16	0.791296	0.000870051	5717, 5718, 5708, 5709, 5707, 5704, 5691, 5710, 5690, 10213, 5692, 5686, 7979, 5683, 9491, 10197	1002	44	6910	2.50771	0.223085	0.0492317	1.15047
KEGG_PATHWAY	hsa03030:DNA replication	14	0.692384	0.00103332	4173, 5427, 4172, 4175, 4174, 4176, 5424, 5425, 10535, 4171, 2237, 3978, 5984, 6119	1002	36	6910	2.68186	0.259047	0.0487418	1.365
KEGG_PATHWAY	hsa04510:Focal adhesion	47	2.32443	0.00141171	3725, 8515, 1290, 6464, 7450, 7414, 2317, 7791, 5062, 1311, 10398, 3909, 7148, 3908, 3676, 4638, 3678, 1289, 1287, 3655, 5159, 9475, 3673, 1281, 596, 5156, 1285, 2321, 5923, 3791, 858, 1301, 5058, 2277, 857, 10319, 5649, 6696, 5500, 1277, 3910, 2534, 894, 7058, 3912, 5295, 896	1002	206	6910	1.57341	0.33614	0.0568466	1.86051
KEGG_PATHWAY	hsa03410:Base excision repair	13	0.642928	0.00149497	5427, 10038, 23583, 5423, 328, 5424, 5425, 55247, 3980, 27301, 2237, 3978, 142	1002	33	6910	2.71669	0.352001	0.0527889	1.96924
KEGG_PATHWAY	hsa05166:HTLV-I infection	55	2.72008	0.00224333	3725, 6722, 115, 7538, 6513, 8322, 6929, 701, 5159, 706, 6688, 3716, 7481, 6777, 6776, 2114, 8295, 4792, 4085, 11200, 1959, 1958, 7514, 1029, 3601, 7416, 7472, 821, 7473, 6237, 7048, 3554, 3133, 5427, 3115, 5423, 5424, 5156, 5425, 1111, 1019, 5532, 5901, 1871, 5902, 9232, 467, 991, 894, 2353, 4772, 3569, 5295, 896, 3122	1002	256	6910	1.48161	0.47863	0.0698098	2.94148
KEGG_PATHWAY	hsa05169:Epstein-Barr virus infection	42	2.07715	0.00479124	3725, 27044, 5717, 5437, 5718, 9533, 7514, 965, 5439, 661, 5710, 2268, 960, 3315, 3316, 7189, 51728, 3654, 3133, 596, 890, 5708, 5709, 5707, 5704, 6688, 9759, 10213, 3716, 7979, 6502, 5901, 5336, 27102, 10623, 7128, 7534, 3066, 5433, 3587, 4792, 5295	1002	190	6910	1.52442	0.751621	0.130016	6.18519
KEGG_PATHWAY	hsa05200:Pathways in cancer	76	3.75865	0.00602018	3725, 115, 7704, 5734, 332, 6513, 8772, 8322, 5888, 2956, 1287, 5159, 4312, 675, 5605, 1285, 3815, 6688, 6256, 3716, 11186, 7481, 6502, 9915, 1909, 6777, 6776, 3910, 3912, 112398, 23604, 1612, 4792, 6934, 1910, 8030, 862, 2034, 8031, 1029, 7472, 7473, 3909, 3908, 7189, 2791, 8817, 2271, 7048, 3655, 9475, 3673, 596, 1441, 5156, 83439, 10681, 2776, 1019, 2277, 650, 3326, 5468, 10319, 1871, 6387, 91…	1002	393	6910	1.33362	0.826422	0.147169	7.71362
KEGG_PATHWAY	hsa04640:Hematopoietic cell lineage	22	1.08803	0.00841982	3673, 3590, 3563, 1441, 7037, 951, 928, 3815, 960, 3684, 947, 948, 1604, 3676, 3678, 1440, 3554, 3655, 3569, 3575, 4311, 3122	1002	85	6910	1.7849	0.913886	0.184815	10.6319
KEGG_PATHWAY	hsa04151:PI3K-Akt signaling pathway	67	3.31355	0.00903234	1290, 7450, 284, 1311, 3676, 3678, 1978, 1289, 1287, 2997, 3575, 5159, 1945, 1281, 5605, 1285, 672, 2321, 3815, 3791, 2264, 6256, 3716, 5649, 3717, 6198, 7248, 6696, 28227, 1277, 3910, 3912, 8515, 3563, 7148, 3909, 3908, 2791, 8817, 5516, 1440, 3655, 3673, 596, 1441, 5156, 7010, 10681, 2690, 1019, 1301, 2277, 3326, 10319, 5525, 9134, 9180, 5529, 3164, 7099, 7534, 7058, 894, 3569, 898, 5295, 896	1002	345	6910	1.33926	0.928014	0.183237	11.363
KEGG_PATHWAY	hsa01130:Biosynthesis of antibiotics	44	2.17606	0.0121024	217, 8382, 847, 3948, 9104, 2271, 7167, 2673, 2597, 3418, 6472, 2027, 2203, 203, 3101, 204, 224, 5096, 29968, 65263, 226, 2618, 4191, 2806, 3157, 9061, 9060, 2805, 4833, 51477, 5831, 6307, 6389, 3939, 5471, 10606, 471, 7108, 2023, 5238, 5315, 5214, 3422, 2821	1002	212	6910	1.43129	0.970727	0.222927	14.9448
KEGG_PATHWAY	hsa04115:p53 signaling pathway	18	0.890208	0.0128756	8493, 11200, 1111, 27244, 1029, 6241, 1019, 5366, 4616, 54205, 9134, 55240, 9133, 64065, 894, 891, 898, 896	1002	67	6910	1.85271	0.976674	0.221623	15.8255
KEGG_PATHWAY	hsa05020:Prion diseases	11	0.544016	0.0152613	729, 10963, 1958, 5605, 713, 4684, 712, 2534, 3569, 730, 732	1002	33	6910	2.29874	0.988436	0.243266	18.4901
KEGG_PATHWAY	hsa05110:Vibrio cholerae infection	15	0.74184	0.0161488	9601, 115, 1080, 23480, 30001, 9414, 11015, 9114, 5336, 11014, 529, 526, 7082, 29927, 528	1002	53	6910	1.95176	0.991097	0.242498	19.4614
KEGG_PATHWAY	hsa05222:Small cell lung cancer	21	1.03858	0.0170833	3673, 596, 1285, 1019, 6256, 10319, 6502, 1871, 3909, 3908, 7189, 9134, 54205, 3910, 1287, 3912, 3655, 898, 4792, 1163, 5295	1002	85	6910	1.70377	0.993242	0.242407	20.4724
KEGG_PATHWAY	hsa05133:Pertussis	19	0.939664	0.0188771	3725, 834, 3684, 3394, 717, 7189, 4615, 713, 7099, 712, 3678, 29108, 722, 3659, 710, 2353, 3654, 3569, 114548	1002	75	6910	1.74704	0.996021	0.252394	22.3804
KEGG_PATHWAY	hsa05140:Leishmaniasis	18	0.890208	0.0226038	3725, 3115, 4688, 3716, 3684, 3717, 7189, 4615, 3676, 3459, 7099, 2215, 2353, 3654, 5777, 4792, 65108, 3122	1002	71	6910	1.74833	0.99868	0.282165	26.2096
KEGG_PATHWAY	hsa00360:Phenylalanine metabolism	7	0.346192	0.0271082	221, 4129, 4128, 2806, 1644, 8639, 2805	1002	17	6910	2.83961	0.999654	0.31581	30.6046
KEGG_PATHWAY	hsa04145:Phagosome	32	1.58259	0.0303331	23673, 6441, 81035, 347733, 8417, 9341, 23480, 3684, 1311, 821, 948, 3678, 3133, 9146, 3673, 3115, 4688, 7037, 4481, 8685, 79659, 4973, 9114, 7099, 84617, 2215, 529, 7058, 526, 29927, 528, 3122	1002	153	6910	1.44234	0.999868	0.333713	33.601
KEGG_PATHWAY	hsa00051:Fructose and mannose metabolism	10	0.49456	0.0335694	3101, 7167, 7264, 226, 5373, 29926, 2203, 5214, 6652, 2762	1002	32	6910	2.15506	0.99995	0.349838	36.4873
KEGG_PATHWAY	hsa05202:Transcriptional misregulation in cancer	34	1.6815	0.0389282	4208, 7102, 7704, 862, 2313, 3684, 1051, 6929, 8464, 4211, 7048, 4094, 5328, 2321, 6688, 3398, 7468, 6256, 5468, 9915, 5546, 4299, 26471, 3248, 4221, 894, 3066, 2115, 4066, 3569, 2530, 4005, 2118, 2119	1002	168	6910	1.39566	0.99999	0.381082	41.0128
KEGG_PATHWAY	hsa00340:Histidine metabolism	8	0.395648	0.0389853	221, 4129, 224, 4128, 443, 1644, 217, 3067	1002	23	6910	2.39868	0.99999	0.369524	41.0594
KEGG_PATHWAY	hsa04066:HIF-1 signaling pathway	22	1.08803	0.0392162	3101, 596, 5605, 7010, 7037, 2321, 284, 1906, 6513, 2872, 6198, 3459, 5336, 7099, 2597, 7076, 1978, 2027, 2023, 112398, 3569, 5295	1002	98	6910	1.54813	0.999991	0.359957	41.2474
KEGG_PATHWAY	hsa01100:Metabolic pathways	199	9.84174	0.0397455	5373, 33, 7167, 5740, 8879, 2203, 56913, 8871, 203, 204, 55224, 3290, 10331, 3295, 81849, 26007, 1593, 10476, 32, 10623, 2023, 5214, 210, 216, 316, 217, 3948, 51196, 22928, 2597, 6472, 516, 79623, 221, 8854, 224, 226, 65263, 1066, 2593, 427, 6389, 3939, 5336, 10606, 529, 526, 528, 2821, 3628, 2582, 2581, 80308, 8639, 8833, 2673, 55500, 125, 3101, 3251, 2571, 11232, 9061, 9060, 8630, 56898, 440, 4…	1002	1228	6910	1.11755	0.999992	0.353131	41.6762
KEGG_PATHWAY	hsa00750:Vitamin B6 metabolism	4	0.197824	0.0431138	8566, 29968, 316, 55163	1002	6	6910	4.59747	0.999997	0.36647	44.338
KEGG_PATHWAY	hsa05146:Amoebiasis	23	1.13749	0.0485766	5269, 1281, 1290, 1285, 7414, 2776, 1301, 10319, 3684, 3315, 3909, 3908, 7099, 1277, 5272, 3910, 1289, 1287, 3912, 3554, 3569, 5295, 732	1002	106	6910	1.49635	0.999999	0.392232	48.4174
KEGG_PATHWAY	hsa00010:Glycolysis / Gluconeogenesis	16	0.791296	0.0530917	125, 3101, 221, 224, 226, 217, 3948, 7167, 3939, 2597, 2027, 2023, 5315, 2203, 5214, 2821	1002	67	6910	1.64686	1	0.409831	51.5784
KEGG_PATHWAY	hsa04380:Osteoclast differentiation	27	1.33531	0.055352	3725, 2354, 9846, 3727, 3726, 7189, 3459, 2274, 7048, 3554, 695, 4688, 6688, 5468, 3716, 5532, 7305, 5336, 11027, 10288, 2534, 2215, 2353, 4772, 54, 5295, 4792	1002	131	6910	1.42136	1	0.412977	53.0926
KEGG_PATHWAY	hsa00350:Tyrosine metabolism	10	0.49456	0.0568685	125, 7306, 221, 4129, 4128, 316, 2806, 1644, 8639, 2805	1002	35	6910	1.97035	1	0.411751	54.0838
KEGG_PATHWAY	hsa05412:Arrhythmogenic right ventricular cardiomyopathy (ARVC)	16	0.791296	0.0812594	1756, 8515, 6444, 6445, 55799, 783, 3673, 6442, 83439, 9254, 3676, 1832, 1674, 3678, 3655, 6934	1002	71	6910	1.55407	1	0.525164	67.5892
KEGG_PATHWAY	hsa01200:Carbon metabolism	23	1.13749	0.0869678	3101, 5096, 29968, 226, 4191, 2806, 847, 5091, 26007, 2805, 9104, 2271, 6389, 7167, 2597, 3418, 2027, 2023, 6472, 5315, 5214, 2203, 2821	1002	113	6910	1.40365	1	0.539776	70.1664
KEGG_PATHWAY	hsa00510:N-Glycan biosynthesis	12	0.593472	0.0879707	1650, 29929, 11282, 23193, 79053, 10195, 8703, 8704, 1798, 2530, 3703, 6185	1002	49	6910	1.68887	1	0.533723	70.5991
KEGG_PATHWAY	hsa00270:Cysteine and methionine metabolism	10	0.49456	0.0886479	3948, 6723, 3939, 2806, 4191, 1036, 1786, 191, 1789, 2805	1002	38	6910	1.81479	1	0.526576	70.888
KEGG_PATHWAY	hsa00330:Arginine and proline metabolism	12	0.593472	0.0987682	5831, 6723, 5832, 4129, 224, 4128, 65263, 2806, 2593, 217, 5033, 2805	1002	50	6910	1.65509	1	0.557396	74.9043
KEGG_PATHWAY	hsa00230:Purine metabolism	33	1.63205	0.0988241	5437, 3704, 115, 9533, 5144, 5439, 6240, 661, 6241, 8382, 8833, 8622, 51728, 5138, 5427, 203, 3251, 204, 5424, 5425, 2618, 9061, 124583, 9060, 353, 51816, 4833, 5471, 471, 10606, 10623, 5433, 5315	1002	176	6910	1.29304	1	0.548013	74.9249
