# Supplementary material for: Adaptively capturing the heterogeneity of expression for cancer biomarker identification
Source: BMC Bioinformatics. 2018 Nov 3;19:401. doi: 10.1186/s12859-018-2437-2 (PMC6215657; doi:10.1186/s12859-018-2437-2)
Supplement: Supplementary file 5 — Table S4. List of 3548 DEGs identified on the HCC RNA-Seq data set with positive aGRP statistics. (CSV 194 kb) [file 12859_2018_2437_MOESM5_ESM.csv]

	aGRP	p-value	q-value
15-Sep	0.55	0.00259127576053264	0.00669371469890505
3-Mar	0.815	8.04665404174898e-06	5.41216342754223e-05
4-Mar	0.655	0.000333757823755221	0.00117503433384432
5-Sep	0.625	0.000618735014385363	0.00198106137701395
8-Sep	0.62	0.00068408379506768	0.00215520260980729
AAAS	0.55	0.00259127576053264	0.00669371469890505
AACS	0.995	5.04153117031336e-08	3.40210093991248e-06
AAGAB	0.925	4.05337928111038e-07	6.14715691496644e-06
AAR2	0.66	0.00030038370292762	0.00107615459261746
AARS2	0.91	6.21944833634203e-07	8.1533007741065e-06
AARSD1	0.6	0.00101500094711304	0.00301792925168627
AATF	0.97	1.07889036149444e-07	3.40210093991248e-06
ABCB10	0.575	0.00163603455905981	0.00453975595657296
ABCB5	0.705	0.000112718835930004	0.000471935968327988
ABCB6	0.91	6.21944833634203e-07	8.1533007741065e-06
ABCB8	0.755	3.54483035855946e-05	0.000180186105446265
ABCC10	0.875	1.64656339696201e-06	1.61166140996824e-05
ABCC4	0.915	5.3962094881399e-07	7.41862232929587e-06
ABCC5	0.74	5.05332430644767e-05	0.000241107493694495
ABCF2	0.97	1.07889036149444e-07	3.40210093991248e-06
ABHD12	0.835	4.79681801879295e-06	3.64046453369017e-05
ABHD17C	0.565	0.00197056927973582	0.00534266970792512
ABHD4	0.675	0.000218053044043653	0.000820323801334475
ABL1	0.58	0.00148914394837862	0.00418860627460211
ABL2	0.8	1.17713390976881e-05	7.37858902394842e-05
ACACA	0.925	4.05337928111038e-07	6.14715691496644e-06
ACAD9	0.565	0.00197056927973582	0.00534266970792512
ACAN	0.645	0.000411167085279773	0.00140269691217959
ACAP2	0.55	0.00259127576053264	0.00669371469890505
ACAP3	0.6	0.00101500094711304	0.00301792925168627
ACBD3	0.965	1.25346341084409e-07	3.49870225728588e-06
ACBD6	0.975	9.27954895146854e-08	3.40210093991248e-06
ACBD7	0.525	0.0040333265881658	0.00975770647214399
ACKR3	0.565	0.00197056927973582	0.00534266970792512
ACOT8	0.605	0.000920631646330605	0.00278272442874472
ACPL2	0.73	6.37789373181263e-05	0.000292580650590964
ACPT	0.665	0.000270155149348028	0.000981520711799842
ACRV1	0.91	6.21944833634203e-07	8.1533007741065e-06
ACSBG2	0.715	8.99495575381604e-05	0.000389462445936503
ACSL3	0.705	0.000112718835930004	0.000471935968327988
ACSL4	0.895	9.48093909158843e-07	1.08165524799145e-05
ACTB	0.65	0.000370577214714674	0.00128171380132836
ACTL10	0.9	8.24390623765936e-07	9.76161049156133e-06
ACTL6A	0.925	4.05337928111038e-07	6.14715691496644e-06
ACTR1A	0.725	7.15750220179334e-05	0.000323010433299601
ACTR2	0.555	0.00236687990952711	0.00625154924488891
ACTR3	0.645	0.000411167085279773	0.00140269691217959
ACTR5	0.62	0.00068408379506768	0.00215520260980729
ACTR6	0.85	3.2297312411167e-06	2.67757112509632e-05
ACVR1B	0.68	0.000195692325107188	0.000749739794593018
ACYP1	0.53	0.0036968978425671	0.009085719581908
ADAM15	0.76	3.14518258701657e-05	0.000163577534785667
ADAM17	0.695	0.000140849475488425	0.000570867686550005
ADAM30	0.55	0.00259127576053264	0.00669371469890505
ADAM9	0.82	7.07814554901098e-06	4.89236276671569e-05
ADAMDEC1	0.525	0.0040333265881658	0.00975770647214399
ADAMTS6	0.67	0.0002427962136069	0.000898726001339752
ADAMTS9	0.655	0.000333757823755221	0.00117503433384432
ADAR	0.585	0.00135449195794624	0.00386451968634122
ADAT2	0.555	0.00236687990952711	0.00625154924488891
ADCK2	0.95	1.95712680506333e-07	4.07273201134521e-06
ADCY6	0.88	1.4358808324566e-06	1.46869377257879e-05
ADM2	0.94	2.6244899609118e-07	4.74986544011556e-06
ADNP2	0.96	1.45522449201962e-07	3.57193321666696e-06
ADPRHL2	0.91	6.21944833634203e-07	8.1533007741065e-06
ADRM1	0.695	0.000140849475488425	0.000570867686550005
ADSL	0.98	7.9755426041217e-08	3.40210093991248e-06
ADSS	0.735	5.67913978399837e-05	0.000266034864453307
AFAP1	0.715	8.99495575381604e-05	0.000389462445936503
AFP	0.635	0.00050509786183639	0.00166724211241016
AGAP1	0.665	0.000270155149348028	0.000981520711799842
AGBL5	0.755	3.54483035855946e-05	0.000180186105446265
AGFG1	0.98	7.9755426041217e-08	3.40210093991248e-06
AGO2	0.815	8.04665404174898e-06	5.41216342754223e-05
AGPS	0.72	8.02666898884752e-05	0.000354376220922857
AGR2	0.65	0.000370577214714674	0.00128171380132836
AGRN	0.525	0.0040333265881658	0.00975770647214399
AHCTF1	0.78	1.93522646843025e-05	0.000110033783053924
AHSA1	0.575	0.00163603455905981	0.00453975595657296
AIFM3	0.635	0.00050509786183639	0.00166724211241016
AIM1L	0.85	3.2297312411167e-06	2.67757112509632e-05
AIMP1	0.535	0.00338617810416286	0.00842500753496648
AKIP1	0.76	3.14518258701657e-05	0.000163577534785667
AKR1B1	0.93	3.50920354330597e-07	5.64472161869465e-06
AKR1B10	0.75	3.99239747690405e-05	0.000198497012054823
AKR1B15	0.64	0.000455880005205689	0.00153341456296459
AKT1S1	0.64	0.000455880005205689	0.00153341456296459
ALDH18A1	0.97	1.07889036149444e-07	3.40210093991248e-06
ALDOA	0.92	4.6785430063423e-07	6.73348529226945e-06
ALG12	0.61	0.000834448771709573	0.00255801155258175
ALG1L	0.805	1.03769182056013e-05	6.6595689591576e-05
ALG3	0.73	6.37789373181263e-05	0.000292580650590964
ALG6	0.58	0.00148914394837862	0.00418860627460211
ALMS1	0.53	0.0036968978425671	0.009085719581908
ALPI	0.52625	0.00394670961474586	0.00969286625984665
ALPK3	0.805	1.03769182056013e-05	6.6595689591576e-05
ALYREF	0.98	7.9755426041217e-08	3.40210093991248e-06
AMD1	0.745	4.4932539013276e-05	0.000219165096229471
AMELY	0.535	0.00338617810416286	0.00842500753496648
AMMECR1	0.675	0.000218053044043653	0.000820323801334475
AMTN	0.54875	0.00265033426420302	0.00684223336153078
ANAPC1	0.985	6.84979146736708e-08	3.40210093991248e-06
ANAPC11	0.74	5.05332430644767e-05	0.000241107493694495
ANAPC4	0.56	0.00216040748076618	0.00578566049286747
ANAPC5	0.785	1.71089613398845e-05	0.000100141783414488
ANAPC7	1	4.32046305398615e-08	3.40210093991248e-06
ANKEF1	0.705	0.000112718835930004	0.000471935968327988
ANKIB1	0.68	0.000195692325107188	0.000749739794593018
ANKLE2	0.855	2.82668067308478e-06	2.4202416076153e-05
ANKRD13B	0.545	0.00283496810068162	0.00724409063075326
ANKRD27	0.89	1.089569535484e-06	1.19702174767769e-05
ANKRD32	0.58	0.00148914394837862	0.00418860627460211
ANKRD34C	0.53	0.0036968978425671	0.009085719581908
ANKRD39	0.63	0.000559233923892233	0.00181815955824595
ANKRD40	0.845	3.68758694002658e-06	2.95361368592243e-05
ANKRD52	0.98	7.9755426041217e-08	3.40210093991248e-06
ANKRD54	0.895	9.48093909158843e-07	1.08165524799145e-05
ANKRD61	0.53	0.0036968978425671	0.009085719581908
ANKS1B	0.645	0.000411167085279773	0.00140269691217959
ANKS6	0.815	8.04665404174898e-06	5.41216342754223e-05
ANLN	0.98	7.9755426041217e-08	3.40210093991248e-06
ANO10	0.77	2.47065585006201e-05	0.000134491284702753
ANP32A	0.56	0.00216040748076618	0.00578566049286747
ANXA2	0.82	7.07814554901098e-06	4.89236276671569e-05
ANXA5	0.665	0.000270155149348028	0.000981520711799842
AP1B1	0.54	0.00309941789506385	0.00781598163998738
AP1S1	0.81	9.1410957026028e-06	6.00293868259856e-05
AP1S3	0.645	0.000411167085279773	0.00140269691217959
AP3B1	0.66	0.00030038370292762	0.00107615459261746
AP3D1	0.61	0.000834448771709573	0.00255801155258175
AP3M1	0.76	3.14518258701657e-05	0.000163577534785667
AP3M2	0.72	8.02666898884752e-05	0.000354376220922857
AP4E1	0.86	2.47214107296223e-06	2.18179228027796e-05
AP4M1	0.855	2.82668067308478e-06	2.4202416076153e-05
AP5Z1	0.995	5.04153117031336e-08	3.40210093991248e-06
APAF1	0.565	0.00197056927973582	0.00534266970792512
APEX1	0.535	0.00338617810416286	0.00842500753496648
APEX2	0.885	1.25124954131195e-06	1.31836954981941e-05
APIP	0.8	1.17713390976881e-05	7.37858902394842e-05
APLN	0.965	1.25346341084409e-07	3.49870225728588e-06
APOA1BP	0.73	6.37789373181263e-05	0.000292580650590964
APOBEC3B	0.735	5.67913978399837e-05	0.000266034864453307
APOO	0.53	0.0036968978425671	0.009085719581908
APPL1	0.585	0.00135449195794624	0.00386451968634122
AQP10	0.5775	0.00156099897727091	0.00438860130140052
AQP12B	0.525	0.0040333265881658	0.00975770647214399
AQPEP	0.595	0.00111825682847755	0.00327541636070051
ARF1	0.665	0.000270155149348028	0.000981520711799842
ARF3	0.745	4.4932539013276e-05	0.000219165096229471
ARF4	0.78	1.93522646843025e-05	0.000110033783053924
ARFGAP1	0.79	1.51148333753515e-05	9.02814672020567e-05
ARFGAP3	0.75	3.99239747690405e-05	0.000198497012054823
ARFGEF2	0.88	1.4358808324566e-06	1.46869377257879e-05
ARFIP2	0.56	0.00216040748076618	0.00578566049286747
ARHGAP11A	0.945	2.2671996924295e-07	4.40869575746763e-06
ARHGAP11B	0.905	7.16308183434933e-07	8.94797253268719e-06
ARHGAP12	0.585	0.00135449195794624	0.00386451968634122
ARHGAP18	0.79	1.51148333753515e-05	9.02814672020567e-05
ARHGAP21	0.55	0.00259127576053264	0.00669371469890505
ARHGAP33	0.605	0.000920631646330605	0.00278272442874472
ARHGAP39	0.705	0.000112718835930004	0.000471935968327988
ARHGEF11	0.845	3.68758694002658e-06	2.95361368592243e-05
ARHGEF2	0.915	5.3962094881399e-07	7.41862232929587e-06
ARHGEF35	0.59	0.00123115142568531	0.00355785685285973
ARHGEF39	0.95	1.95712680506333e-07	4.07273201134521e-06
ARID3A	0.75	3.99239747690405e-05	0.000198497012054823
ARIH2	0.72	8.02666898884752e-05	0.000354376220922857
ARIH2OS	0.53	0.0036968978425671	0.009085719581908
ARL1	0.725	7.15750220179334e-05	0.000323010433299601
ARL13B	0.64	0.000455880005205689	0.00153341456296459
ARL4A	0.63	0.000559233923892233	0.00181815955824595
ARL6IP6	0.66	0.00030038370292762	0.00107615459261746
ARL8B	0.67	0.0002427962136069	0.000898726001339752
ARMC1	0.87	1.88679281309945e-06	1.79460657728551e-05
ARMC3	0.625	0.000618735014385363	0.00198106137701395
ARMC7	0.765	2.78859114322128e-05	0.000148337792089713
ARMC8	0.575	0.00163603455905981	0.00453975595657296
ARNTL2	0.785	1.71089613398845e-05	0.000100141783414488
ARPC1A	0.91	6.21944833634203e-07	8.1533007741065e-06
ARPC1B	0.675	0.000218053044043653	0.000820323801334475
ARPC2	0.57	0.00179615603870209	0.00492781420807733
ARPC3	0.945	2.2671996924295e-07	4.40869575746763e-06
ARPC4	0.535	0.00338617810416286	0.00842500753496648
ARPC5	0.685	0.000175499806409407	0.000684820983717064
ARPC5L	0.7	0.000126046450120709	0.000519655812382222
ARPP19	0.795	1.334353247473e-05	8.1766513249387e-05
ARTN	0.695	0.000140849475488425	0.000570867686550005
ASAP1	0.635	0.00050509786183639	0.00166724211241016
ASAP2	0.585	0.00135449195794624	0.00386451968634122
ASAP3	0.6	0.00101500094711304	0.00301792925168627
ASB16	0.705	0.000112718835930004	0.000471935968327988
ASB17	0.52625	0.00394670961474586	0.00969286625984665
ASB6	0.735	5.67913978399837e-05	0.000266034864453307
ASCC3	0.545	0.00283496810068162	0.00724409063075326
ASCL5	0.64125	0.000444294874933249	0.00151482653539972
ASF1A	0.655	0.000333757823755221	0.00117503433384432
ASF1B	0.975	9.27954895146854e-08	3.40210093991248e-06
ASH1L	0.53	0.0036968978425671	0.009085719581908
ASIC1	0.745	4.4932539013276e-05	0.000219165096229471
ASIC4	0.585	0.00135449195794624	0.00386451968634122
ASNA1	0.68	0.000195692325107188	0.000749739794593018
ASPH	0.87	1.88679281309945e-06	1.79460657728551e-05
ASPM	0.95	1.95712680506333e-07	4.07273201134521e-06
ASRGL1	0.845	3.68758694002658e-06	2.95361368592243e-05
ASUN	0.565	0.00197056927973582	0.00534266970792512
ATAD2	0.87	1.88679281309945e-06	1.79460657728551e-05
ATAD3A	0.66	0.00030038370292762	0.00107615459261746
ATAD3B	0.68	0.000195692325107188	0.000749739794593018
ATAD5	0.95	1.95712680506333e-07	4.07273201134521e-06
ATF2	0.8	1.17713390976881e-05	7.37858902394842e-05
ATF4	0.725	7.15750220179334e-05	0.000323010433299601
ATG3	0.755	3.54483035855946e-05	0.000180186105446265
ATIC	0.995	5.04153117031336e-08	3.40210093991248e-06
ATOH1	0.535	0.00338617810416286	0.00842500753496648
ATP13A1	0.635	0.00050509786183639	0.00166724211241016
ATP1A1	0.795	1.334353247473e-05	8.1766513249387e-05
ATP1B3	0.555	0.00236687990952711	0.00625154924488891
ATP2A2	0.59	0.00123115142568531	0.00355785685285973
ATP5C1	0.62	0.00068408379506768	0.00215520260980729
ATP5G1	0.81	9.1410957026028e-06	6.00293868259856e-05
ATP5G2	0.765	2.78859114322128e-05	0.000148337792089713
ATP5H	0.665	0.000270155149348028	0.000981520711799842
ATP5J2	0.865	2.1605074831399e-06	1.98171076847124e-05
ATP5SL	0.55	0.00259127576053264	0.00669371469890505
ATP6V0A1	0.56	0.00216040748076618	0.00578566049286747
ATP6V0A2	0.765	2.78859114322128e-05	0.000148337792089713
ATP6V0B	0.785	1.71089613398845e-05	0.000100141783414488
ATP6V0D2	0.985	6.84979146736708e-08	3.40210093991248e-06
ATP6V1A	0.525	0.0040333265881658	0.00975770647214399
ATP6V1C1	0.825	6.22172209996386e-06	4.42447616706491e-05
ATP6V1E1	0.83	5.46497987796712e-06	4.01859717833204e-05
ATP6V1F	0.975	9.27954895146854e-08	3.40210093991248e-06
ATP6V1G1	0.555	0.00236687990952711	0.00625154924488891
ATP6V1H	0.675	0.000218053044043653	0.000820323801334475
ATP8A2	0.54	0.00309941789506385	0.00781598163998738
ATP9A	0.535	0.00338617810416286	0.00842500753496648
ATR	0.775	2.18739871249429e-05	0.000121490526395946
ATRIP	0.835	4.79681801879295e-06	3.64046453369017e-05
ATXN2L	0.58	0.00148914394837862	0.00418860627460211
ATXN7L2	0.75	3.99239747690405e-05	0.000198497012054823
ATXN7L3	0.9	8.24390623765936e-07	9.76161049156133e-06
ATXN7L3B	0.705	0.000112718835930004	0.000471935968327988
AUNIP	0.775	2.18739871249429e-05	0.000121490526395946
AURKA	0.94	2.6244899609118e-07	4.74986544011556e-06
AURKAPS1	0.76	3.14518258701657e-05	0.000163577534785667
AURKB	0.96	1.45522449201962e-07	3.57193321666696e-06
AVL9	0.925	4.05337928111038e-07	6.14715691496644e-06
AXDND1	0.615	0.000755801164525227	0.00234443037581638
AZI1	0.99	5.87865691681344e-08	3.40210093991248e-06
AZIN1	0.625	0.000618735014385363	0.00198106137701395
B3GALNT1	0.865	2.1605074831399e-06	1.98171076847124e-05
B3GALNT2	0.965	1.25346341084409e-07	3.49870225728588e-06
B3GAT3	0.715	8.99495575381604e-05	0.000389462445936503
B3GNTL1	0.77	2.47065585006201e-05	0.000134491284702753
B4GALNT1	0.645	0.000411167085279773	0.00140269691217959
B4GALNT2	0.775	2.18739871249429e-05	0.000121490526395946
B4GALT3	0.96	1.45522449201962e-07	3.57193321666696e-06
B4GALT4	0.63	0.000559233923892233	0.00181815955824595
B4GALT5	0.58	0.00148914394837862	0.00418860627460211
B4GALT6	0.695	0.000140849475488425	0.000570867686550005
B4GALT7	0.54	0.00309941789506385	0.00781598163998738
BABAM1	0.65	0.000370577214714674	0.00128171380132836
BAG2	0.975	9.27954895146854e-08	3.40210093991248e-06
BAG3	0.655	0.000333757823755221	0.00117503433384432
BAIAP2L1	0.58	0.00148914394837862	0.00418860627460211
BAIAP2L2	0.89	1.089569535484e-06	1.19702174767769e-05
BAK1	0.96	1.45522449201962e-07	3.57193321666696e-06
BAMBI	0.73	6.37789373181263e-05	0.000292580650590964
BANF2	0.55125	0.00253342285828895	0.00668235620842726
BAP1	0.55	0.00259127576053264	0.00669371469890505
BARD1	0.955	1.68823306445631e-07	3.827171873193e-06
BAX	0.875	1.64656339696201e-06	1.61166140996824e-05
BCAN	0.86	2.47214107296223e-06	2.18179228027796e-05
BCAP29	0.53	0.0036968978425671	0.009085719581908
BCAS2	0.61	0.000834448771709573	0.00255801155258175
BCAT1	0.935	3.03587915917447e-07	5.13342233475482e-06
BCCIP	0.53	0.0036968978425671	0.009085719581908
BCL10	0.63	0.000559233923892233	0.00181815955824595
BCL2L12	0.965	1.25346341084409e-07	3.49870225728588e-06
BCL7A	0.835	4.79681801879295e-06	3.64046453369017e-05
BCOR	0.535	0.00338617810416286	0.00842500753496648
BCR	0.62	0.00068408379506768	0.00215520260980729
BECN1	0.825	6.22172209996386e-06	4.42447616706491e-05
BEND3	0.945	2.2671996924295e-07	4.40869575746763e-06
BEND7	0.595	0.00111825682847755	0.00327541636070051
BEX2	0.58	0.00148914394837862	0.00418860627460211
BFSP1	0.775	2.18739871249429e-05	0.000121490526395946
BFSP2	0.525	0.0040333265881658	0.00975770647214399
BICD1	0.655	0.000333757823755221	0.00117503433384432
BID	0.615	0.000755801164525227	0.00234443037581638
BIRC5	0.95	1.95712680506333e-07	4.07273201134521e-06
BIRC7	0.66875	0.000249381166025797	0.00092271031429545
BLM	0.92	4.6785430063423e-07	6.73348529226945e-06
BLMH	0.755	3.54483035855946e-05	0.000180186105446265
BLOC1S2	0.545	0.00283496810068162	0.00724409063075326
BLOC1S3	0.87	1.88679281309945e-06	1.79460657728551e-05
BLOC1S4	0.74	5.05332430644767e-05	0.000241107493694495
BLVRA	0.76	3.14518258701657e-05	0.000163577534785667
BLZF1	0.785	1.71089613398845e-05	0.000100141783414488
BMS1	0.805	1.03769182056013e-05	6.6595689591576e-05
BNIP1	0.685	0.000175499806409407	0.000684820983717064
BOD1	0.925	4.05337928111038e-07	6.14715691496644e-06
BOLA3	0.96	1.45522449201962e-07	3.57193321666696e-06
BORA	0.97	1.07889036149444e-07	3.40210093991248e-06
BPGM	0.845	3.68758694002658e-06	2.95361368592243e-05
BPIFA2	0.60875	0.000855263433120923	0.00262090095308164
BPNT1	0.67	0.0002427962136069	0.000898726001339752
BRAP	0.885	1.25124954131195e-06	1.31836954981941e-05
BRAT1	0.71	0.000100728574824904	0.000429649229346978
BRCA1	0.95	1.95712680506333e-07	4.07273201134521e-06
BRCA2	0.905	7.16308183434933e-07	8.94797253268719e-06
BRD9	0.675	0.000218053044043653	0.000820323801334475
BRF2	0.675	0.000218053044043653	0.000820323801334475
BRI3BP	0.82	7.07814554901098e-06	4.89236276671569e-05
BRIP1	0.86	2.47214107296223e-06	2.18179228027796e-05
BRIX1	0.88	1.4358808324566e-06	1.46869377257879e-05
BRMS1	0.885	1.25124954131195e-06	1.31836954981941e-05
BROX	0.68	0.000195692325107188	0.000749739794593018
BRPF1	0.595	0.00111825682847755	0.00327541636070051
BRPF3	0.615	0.000755801164525227	0.00234443037581638
BRSK1	0.805	1.03769182056013e-05	6.6595689591576e-05
BSG	0.895	9.48093909158843e-07	1.08165524799145e-05
BTAF1	0.66	0.00030038370292762	0.00107615459261746
BTBD3	0.77	2.47065585006201e-05	0.000134491284702753
BTF3L4	0.635	0.00050509786183639	0.00166724211241016
BTG3	0.575	0.00163603455905981	0.00453975595657296
BUB1	0.97	1.07889036149444e-07	3.40210093991248e-06
BUB1B	0.965	1.25346341084409e-07	3.49870225728588e-06
BUB3	0.89	1.089569535484e-06	1.19702174767769e-05
BUD31	0.91	6.21944833634203e-07	8.1533007741065e-06
BYSL	0.86	2.47214107296223e-06	2.18179228027796e-05
BZW2	0.925	4.05337928111038e-07	6.14715691496644e-06
C10orf12	0.65	0.000370577214714674	0.00128171380132836
C10orf131	0.65	0.000370577214714674	0.00128171380132836
C10orf2	0.91	6.21944833634203e-07	8.1533007741065e-06
C10orf35	0.695	0.000140849475488425	0.000570867686550005
C10orf88	0.79	1.51148333753515e-05	9.02814672020567e-05
C11orf45	0.525	0.0040333265881658	0.00975770647214399
C11orf48	0.655	0.000333757823755221	0.00117503433384432
C11orf49	0.54	0.00309941789506385	0.00781598163998738
C11orf73	0.575	0.00163603455905981	0.00453975595657296
C11orf80	0.56	0.00216040748076618	0.00578566049286747
C11orf82	0.875	1.64656339696201e-06	1.61166140996824e-05
C11orf83	0.67	0.0002427962136069	0.000898726001339752
C11orf84	0.945	2.2671996924295e-07	4.40869575746763e-06
C12orf10	0.64	0.000455880005205689	0.00153341456296459
C12orf4	0.675	0.000218053044043653	0.000820323801334475
C12orf43	0.62	0.00068408379506768	0.00215520260980729
C12orf44	0.735	5.67913978399837e-05	0.000266034864453307
C12orf45	0.725	7.15750220179334e-05	0.000323010433299601
C12orf49	0.965	1.25346341084409e-07	3.49870225728588e-06
C12orf5	0.56	0.00216040748076618	0.00578566049286747
C12orf65	0.62	0.00068408379506768	0.00215520260980729
C12orf75	0.935	3.03587915917447e-07	5.13342233475482e-06
C14orf119	0.725	7.15750220179334e-05	0.000323010433299601
C14orf39	0.83	5.46497987796712e-06	4.01859717833204e-05
C14orf93	0.56	0.00216040748076618	0.00578566049286747
C15orf38	0.675	0.000218053044043653	0.000820323801334475
C15orf39	0.675	0.000218053044043653	0.000820323801334475
C15orf40	0.595	0.00111825682847755	0.00327541636070051
C15orf41	0.735	5.67913978399837e-05	0.000266034864453307
C15orf48	0.675	0.000218053044043653	0.000820323801334475
C16orf59	0.975	9.27954895146854e-08	3.40210093991248e-06
C16orf91	0.74	5.05332430644767e-05	0.000241107493694495
C16orf92	0.5775	0.00156099897727091	0.00438860130140052
C17orf53	0.96	1.45522449201962e-07	3.57193321666696e-06
C17orf62	0.715	8.99495575381604e-05	0.000389462445936503
C17orf75	0.995	5.04153117031336e-08	3.40210093991248e-06
C17orf80	0.92	4.6785430063423e-07	6.73348529226945e-06
C17orf82	0.61	0.000834448771709573	0.00255801155258175
C18orf54	0.825	6.22172209996386e-06	4.42447616706491e-05
C18orf56	0.62	0.00068408379506768	0.00215520260980729
C19orf40	0.995	5.04153117031336e-08	3.40210093991248e-06
C19orf47	0.83	5.46497987796712e-06	4.01859717833204e-05
C19orf48	0.94	2.6244899609118e-07	4.74986544011556e-06
C19orf69	0.55125	0.00253342285828895	0.00668235620842726
C1orf106	0.865	2.1605074831399e-06	1.98171076847124e-05
C1orf109	0.85	3.2297312411167e-06	2.67757112509632e-05
C1orf112	0.91	6.21944833634203e-07	8.1533007741065e-06
C1orf131	0.93	3.50920354330597e-07	5.64472161869465e-06
C1orf158	0.61875	0.000701394859054627	0.00220894573120659
C1orf198	0.605	0.000920631646330605	0.00278272442874472
C1orf216	0.815	8.04665404174898e-06	5.41216342754223e-05
C1orf229	0.55	0.00259127576053264	0.00669371469890505
C1orf27	0.62	0.00068408379506768	0.00215520260980729
C1orf35	0.95	1.95712680506333e-07	4.07273201134521e-06
C1orf43	0.685	0.000175499806409407	0.000684820983717064
C1orf56	0.525	0.0040333265881658	0.00975770647214399
C1orf65	0.74125	4.90740909901977e-05	0.000239232776161406
C1orf85	0.81	9.1410957026028e-06	6.00293868259856e-05
C1QL4	0.68125	0.000190448897020801	0.000742657341078661
C1QTNF8	0.7425	4.7654940098063e-05	0.000232379243983338
C20orf144	0.93	3.50920354330597e-07	5.64472161869465e-06
C20orf26	0.65	0.000370577214714674	0.00128171380132836
C20orf27	0.715	8.99495575381604e-05	0.000389462445936503
C20orf96	0.55	0.00259127576053264	0.00669371469890505
C21orf58	0.935	3.03587915917447e-07	5.13342233475482e-06
C22orf15	0.755	3.54483035855946e-05	0.000180186105446265
C22orf23	0.625	0.000618735014385363	0.00198106137701395
C22orf24	0.635	0.00050509786183639	0.00166724211241016
C22orf29	0.805	1.03769182056013e-05	6.6595689591576e-05
C2CD4A	0.66	0.00030038370292762	0.00107615459261746
C2orf15	0.565	0.00197056927973582	0.00534266970792512
C2orf27A	0.615	0.000755801164525227	0.00234443037581638
C2orf44	0.735	5.67913978399837e-05	0.000266034864453307
C2orf48	0.525	0.0040333265881658	0.00975770647214399
C2orf69	0.745	4.4932539013276e-05	0.000219165096229471
C2orf76	0.78	1.93522646843025e-05	0.000110033783053924
C3orf33	0.875	1.64656339696201e-06	1.61166140996824e-05
C3orf65	0.72	8.02666898884752e-05	0.000354376220922857
C3orf72	0.525	0.0040333265881658	0.00975770647214399
C3orf80	0.74	5.05332430644767e-05	0.000241107493694495
C4orf21	0.775	2.18739871249429e-05	0.000121490526395946
C4orf46	0.935	3.03587915917447e-07	5.13342233475482e-06
C4orf48	0.55	0.00259127576053264	0.00669371469890505
C5orf22	0.92	4.6785430063423e-07	6.73348529226945e-06
C5orf28	0.78	1.93522646843025e-05	0.000110033783053924
C5orf34	0.915	5.3962094881399e-07	7.41862232929587e-06
C5orf46	0.69	0.000157278919018067	0.000625434756131603
C5orf51	0.76	3.14518258701657e-05	0.000163577534785667
C5orf54	0.755	3.54483035855946e-05	0.000180186105446265
C6orf1	0.585	0.00135449195794624	0.00386451968634122
C6orf222	0.525	0.0040333265881658	0.00975770647214399
C6orf89	0.65	0.000370577214714674	0.00128171380132836
C7orf43	0.59	0.00123115142568531	0.00355785685285973
C7orf50	0.78	1.93522646843025e-05	0.000110033783053924
C8orf33	0.77	2.47065585006201e-05	0.000134491284702753
C8orf59	0.675	0.000218053044043653	0.000820323801334475
C8orf76	0.54	0.00309941789506385	0.00781598163998738
C9orf117	0.6	0.00101500094711304	0.00301792925168627
C9orf142	0.54	0.00309941789506385	0.00781598163998738
C9orf16	0.645	0.000411167085279773	0.00140269691217959
C9orf172	0.755	3.54483035855946e-05	0.000180186105446265
C9orf37	0.65	0.000370577214714674	0.00128171380132836
C9orf40	0.765	2.78859114322128e-05	0.000148337792089713
C9orf53	0.6225	0.000650646812355049	0.0020824743714385
C9orf69	0.65	0.000370577214714674	0.00128171380132836
CA12	0.885	1.25124954131195e-06	1.31836954981941e-05
CABIN1	0.765	2.78859114322128e-05	0.000148337792089713
CABLES2	0.645	0.000411167085279773	0.00140269691217959
CABS1	0.54875	0.00265033426420302	0.00684223336153078
CABYR	0.56	0.00216040748076618	0.00578566049286747
CACNA1G	0.54	0.00309941789506385	0.00781598163998738
CACUL1	0.755	3.54483035855946e-05	0.000180186105446265
CACYBP	0.99	5.87865691681344e-08	3.40210093991248e-06
CAD	0.81	9.1410957026028e-06	6.00293868259856e-05
CALCB	0.565	0.00197056927973582	0.00534266970792512
CALU	0.97	1.07889036149444e-07	3.40210093991248e-06
CAMKV	0.61	0.000834448771709573	0.00255801155258175
CAMSAP1	0.765	2.78859114322128e-05	0.000148337792089713
CAMSAP2	0.885	1.25124954131195e-06	1.31836954981941e-05
CAND1	0.85	3.2297312411167e-06	2.67757112509632e-05
CANT1	0.96	1.45522449201962e-07	3.57193321666696e-06
CANX	0.785	1.71089613398845e-05	0.000100141783414488
CAP2	0.905	7.16308183434933e-07	8.94797253268719e-06
CAPG	0.785	1.71089613398845e-05	0.000100141783414488
CAPN10	0.735	5.67913978399837e-05	0.000266034864453307
CAPRIN1	0.76	3.14518258701657e-05	0.000163577534785667
CAPZA1	0.935	3.03587915917447e-07	5.13342233475482e-06
CAPZA2	0.765	2.78859114322128e-05	0.000148337792089713
CARD18	0.6175	0.000719112288478208	0.00226392951262046
CASC3	0.995	5.04153117031336e-08	3.40210093991248e-06
CASC5	0.855	2.82668067308478e-06	2.4202416076153e-05
CASK	0.635	0.00050509786183639	0.00166724211241016
CASKIN1	0.63	0.000559233923892233	0.00181815955824595
CASP2	0.83	5.46497987796712e-06	4.01859717833204e-05
CASP3	0.67	0.0002427962136069	0.000898726001339752
CATSPER1	0.61	0.000834448771709573	0.00255801155258175
CBFB	0.55	0.00259127576053264	0.00669371469890505
CBLL1	0.645	0.000411167085279773	0.00140269691217959
CBX1	0.995	5.04153117031336e-08	3.40210093991248e-06
CBX3	0.88	1.4358808324566e-06	1.46869377257879e-05
CBX4	0.865	2.1605074831399e-06	1.98171076847124e-05
CBY1	0.615	0.000755801164525227	0.00234443037581638
CC2D1B	0.6	0.00101500094711304	0.00301792925168627
CCAR1	0.755	3.54483035855946e-05	0.000180186105446265
CCDC117	0.58	0.00148914394837862	0.00418860627460211
CCDC132	0.765	2.78859114322128e-05	0.000148337792089713
CCDC134	0.69	0.000157278919018067	0.000625434756131603
CCDC137	1	4.32046305398615e-08	3.40210093991248e-06
CCDC138	0.72	8.02666898884752e-05	0.000354376220922857
CCDC155	0.56375	0.00201653683232594	0.00546391254103365
CCDC163P	0.795	1.334353247473e-05	8.1766513249387e-05
CCDC167	0.875	1.64656339696201e-06	1.61166140996824e-05
CCDC23	0.675	0.000218053044043653	0.000820323801334475
CCDC34	0.95	1.95712680506333e-07	4.07273201134521e-06
CCDC41	0.695	0.000140849475488425	0.000570867686550005
CCDC43	0.96	1.45522449201962e-07	3.57193321666696e-06
CCDC47	0.53	0.0036968978425671	0.009085719581908
CCDC51	0.745	4.4932539013276e-05	0.000219165096229471
CCDC59	0.59	0.00123115142568531	0.00355785685285973
CCDC64	0.805	1.03769182056013e-05	6.6595689591576e-05
CCDC77	0.795	1.334353247473e-05	8.1766513249387e-05
CCDC86	0.915	5.3962094881399e-07	7.41862232929587e-06
CCDC88A	0.65	0.000370577214714674	0.00128171380132836
CCDC93	1	4.32046305398615e-08	3.40210093991248e-06
CCDC97	0.65	0.000370577214714674	0.00128171380132836
CCL20	0.84	4.20731002837016e-06	3.28421644988877e-05
CCNA2	0.98	7.9755426041217e-08	3.40210093991248e-06
CCNB1	0.965	1.25346341084409e-07	3.49870225728588e-06
CCNB2	0.975	9.27954895146854e-08	3.40210093991248e-06
CCNE1	0.935	3.03587915917447e-07	5.13342233475482e-06
CCNE2	0.825	6.22172209996386e-06	4.42447616706491e-05
CCNF	0.995	5.04153117031336e-08	3.40210093991248e-06
CCNT1	0.62	0.00068408379506768	0.00215520260980729
CCR8	0.74	5.05332430644767e-05	0.000241107493694495
CCSAP	0.925	4.05337928111038e-07	6.14715691496644e-06
CCT2	0.935	3.03587915917447e-07	5.13342233475482e-06
CCT4	0.95	1.95712680506333e-07	4.07273201134521e-06
CCT5	0.965	1.25346341084409e-07	3.49870225728588e-06
CCT6A	0.97	1.07889036149444e-07	3.40210093991248e-06
CCT7	0.85	3.2297312411167e-06	2.67757112509632e-05
CCT8	0.78	1.93522646843025e-05	0.000110033783053924
CD109	0.88	1.4358808324566e-06	1.46869377257879e-05
CD200	0.745	4.4932539013276e-05	0.000219165096229471
CD200R1L	0.6725	0.000230112703917928	0.000864948975787729
CD276	0.685	0.000175499806409407	0.000684820983717064
CD2AP	0.765	2.78859114322128e-05	0.000148337792089713
CD2BP2	0.635	0.00050509786183639	0.00166724211241016
CD320	0.66	0.00030038370292762	0.00107615459261746
CD34	0.8	1.17713390976881e-05	7.37858902394842e-05
CD3EAP	0.995	5.04153117031336e-08	3.40210093991248e-06
CD58	0.855	2.82668067308478e-06	2.4202416076153e-05
CD63	0.755	3.54483035855946e-05	0.000180186105446265
CDC123	1	4.32046305398615e-08	3.40210093991248e-06
CDC20	0.965	1.25346341084409e-07	3.49870225728588e-06
CDC23	0.825	6.22172209996386e-06	4.42447616706491e-05
CDC25A	0.965	1.25346341084409e-07	3.49870225728588e-06
CDC25B	0.815	8.04665404174898e-06	5.41216342754223e-05
CDC25C	0.965	1.25346341084409e-07	3.49870225728588e-06
CDC27	0.935	3.03587915917447e-07	5.13342233475482e-06
CDC42	0.645	0.000411167085279773	0.00140269691217959
CDC42SE1	0.815	8.04665404174898e-06	5.41216342754223e-05
CDC45	0.965	1.25346341084409e-07	3.49870225728588e-06
CDC6	0.97	1.07889036149444e-07	3.40210093991248e-06
CDC7	0.935	3.03587915917447e-07	5.13342233475482e-06
CDC73	0.58	0.00148914394837862	0.00418860627460211
CDCA2	0.975	9.27954895146854e-08	3.40210093991248e-06
CDCA4	0.945	2.2671996924295e-07	4.40869575746763e-06
CDCA5	0.955	1.68823306445631e-07	3.827171873193e-06
CDCA7	0.75	3.99239747690405e-05	0.000198497012054823
CDCA7L	0.755	3.54483035855946e-05	0.000180186105446265
CDH13	0.84	4.20731002837016e-06	3.28421644988877e-05
CDH24	0.89	1.089569535484e-06	1.19702174767769e-05
CDH8	0.63625	0.000492349015567051	0.00165449311087538
CDHR4	0.765	2.78859114322128e-05	0.000148337792089713
CDK1	0.985	6.84979146736708e-08	3.40210093991248e-06
CDK12	0.7	0.000126046450120709	0.000519655812382222
CDK2	0.875	1.64656339696201e-06	1.61166140996824e-05
CDK2AP1	0.725	7.15750220179334e-05	0.000323010433299601
CDK4	0.975	9.27954895146854e-08	3.40210093991248e-06
CDK5	0.89	1.089569535484e-06	1.19702174767769e-05
CDK5R1	0.895	9.48093909158843e-07	1.08165524799145e-05
CDK5RAP1	0.86	2.47214107296223e-06	2.18179228027796e-05
CDKAL1	0.86	2.47214107296223e-06	2.18179228027796e-05
CDKN2A	0.635	0.00050509786183639	0.00166724211241016
CDKN2AIPNL	0.83	5.46497987796712e-06	4.01859717833204e-05
CDKN2B	0.775	2.18739871249429e-05	0.000121490526395946
CDKN2C	0.835	4.79681801879295e-06	3.64046453369017e-05
CDKN3	0.98	7.9755426041217e-08	3.40210093991248e-06
CDRT1	0.63	0.000559233923892233	0.00181815955824595
CDRT15L2	0.55	0.00259127576053264	0.00669371469890505
CDT1	0.965	1.25346341084409e-07	3.49870225728588e-06
CDV3	0.595	0.00111825682847755	0.00327541636070051
CDYL	0.57	0.00179615603870209	0.00492781420807733
CEBPG	0.86	2.47214107296223e-06	2.18179228027796e-05
CELSR3	0.635	0.00050509786183639	0.00166724211241016
CENPA	0.97	1.07889036149444e-07	3.40210093991248e-06
CENPB	0.58	0.00148914394837862	0.00418860627460211
CENPE	0.97	1.07889036149444e-07	3.40210093991248e-06
CENPF	0.97	1.07889036149444e-07	3.40210093991248e-06
CENPH	0.95	1.95712680506333e-07	4.07273201134521e-06
CENPI	0.975	9.27954895146854e-08	3.40210093991248e-06
CENPJ	0.875	1.64656339696201e-06	1.61166140996824e-05
CENPK	0.935	3.03587915917447e-07	5.13342233475482e-06
CENPL	1	4.32046305398615e-08	3.40210093991248e-06
CENPM	0.97	1.07889036149444e-07	3.40210093991248e-06
CENPN	0.73	6.37789373181263e-05	0.000292580650590964
CENPP	0.74	5.05332430644767e-05	0.000241107493694495
CENPQ	0.895	9.48093909158843e-07	1.08165524799145e-05
CENPW	0.975	9.27954895146854e-08	3.40210093991248e-06
CEP152	0.87	1.88679281309945e-06	1.79460657728551e-05
CEP170	0.66	0.00030038370292762	0.00107615459261746
CEP19	0.685	0.000175499806409407	0.000684820983717064
CEP250	0.855	2.82668067308478e-06	2.4202416076153e-05
CEP55	0.995	5.04153117031336e-08	3.40210093991248e-06
CEP72	0.63	0.000559233923892233	0.00181815955824595
CEP78	0.745	4.4932539013276e-05	0.000219165096229471
CEP85	0.785	1.71089613398845e-05	0.000100141783414488
CEP97	0.765	2.78859114322128e-05	0.000148337792089713
CERS1	0.645	0.000411167085279773	0.00140269691217959
CERS5	0.555	0.00236687990952711	0.00625154924488891
CERS6	0.59	0.00123115142568531	0.00355785685285973
CFC1B	0.525	0.0040333265881658	0.00975770647214399
CFL1	0.88	1.4358808324566e-06	1.46869377257879e-05
CHAC1	0.63	0.000559233923892233	0.00181815955824595
CHAF1A	0.965	1.25346341084409e-07	3.49870225728588e-06
CHAF1B	0.945	2.2671996924295e-07	4.40869575746763e-06
CHCHD1	0.55	0.00259127576053264	0.00669371469890505
CHCHD2	0.78	1.93522646843025e-05	0.000110033783053924
CHCHD3	0.795	1.334353247473e-05	8.1766513249387e-05
CHD4	0.695	0.000140849475488425	0.000570867686550005
CHD8	0.55	0.00259127576053264	0.00669371469890505
CHEK1	0.97	1.07889036149444e-07	3.40210093991248e-06
CHEK2	0.82	7.07814554901098e-06	4.89236276671569e-05
CHKA	0.575	0.00163603455905981	0.00453975595657296
CHM	0.54	0.00309941789506385	0.00781598163998738
CHML	0.96	1.45522449201962e-07	3.57193321666696e-06
CHMP2B	0.755	3.54483035855946e-05	0.000180186105446265
CHMP4B	0.66	0.00030038370292762	0.00107615459261746
CHMP4C	0.67	0.0002427962136069	0.000898726001339752
CHPF2	0.835	4.79681801879295e-06	3.64046453369017e-05
CHRAC1	0.635	0.00050509786183639	0.00166724211241016
CHRM3	0.535	0.00338617810416286	0.00842500753496648
CHRNA1	0.5375	0.00323990843083233	0.00815968304043698
CHRNA3	0.7175	8.49778923441846e-05	0.000374892385660594
CHRNA5	0.755	3.54483035855946e-05	0.000180186105446265
CHRNB4	0.57125	0.00175482846444419	0.00486630533294847
CHST1	0.56	0.00216040748076618	0.00578566049286747
CHST10	0.6	0.00101500094711304	0.00301792925168627
CHST6	0.65	0.000370577214714674	0.00128171380132836
CHTF18	0.935	3.03587915917447e-07	5.13342233475482e-06
CHTOP	0.73	6.37789373181263e-05	0.000292580650590964
CHUK	0.62	0.00068408379506768	0.00215520260980729
CIAPIN1	0.61	0.000834448771709573	0.00255801155258175
CIB2	0.65	0.000370577214714674	0.00128171380132836
CIDEC	0.54	0.00309941789506385	0.00781598163998738
CIT	0.915	5.3962094881399e-07	7.41862232929587e-06
CKAP2	0.975	9.27954895146854e-08	3.40210093991248e-06
CKAP2L	0.965	1.25346341084409e-07	3.49870225728588e-06
CKAP4	0.95	1.95712680506333e-07	4.07273201134521e-06
CKAP5	0.825	6.22172209996386e-06	4.42447616706491e-05
CKLF	0.705	0.000112718835930004	0.000471935968327988
CKM	0.565	0.00197056927973582	0.00534266970792512
CKS2	0.98	7.9755426041217e-08	3.40210093991248e-06
CLASP2	0.545	0.00283496810068162	0.00724409063075326
CLCN2	0.76	3.14518258701657e-05	0.000163577534785667
CLCN7	0.585	0.00135449195794624	0.00386451968634122
CLCNKA	0.635	0.00050509786183639	0.00166724211241016
CLGN	0.73	6.37789373181263e-05	0.000292580650590964
CLN3	0.855	2.82668067308478e-06	2.4202416076153e-05
CLN6	0.925	4.05337928111038e-07	6.14715691496644e-06
CLP1	0.585	0.00135449195794624	0.00386451968634122
CLPSL2	0.7075	0.000106564686863653	0.00045398943154839
CLSPN	0.97	1.07889036149444e-07	3.40210093991248e-06
CLSTN1	0.53	0.0036968978425671	0.009085719581908
CLTA	0.83	5.46497987796712e-06	4.01859717833204e-05
CLTC	0.86	2.47214107296223e-06	2.18179228027796e-05
CLVS1	0.595	0.00111825682847755	0.00327541636070051
CMSS1	0.945	2.2671996924295e-07	4.40869575746763e-06
CMTR1	0.705	0.000112718835930004	0.000471935968327988
CNIH4	0.985	6.84979146736708e-08	3.40210093991248e-06
CNOT10	0.62	0.00068408379506768	0.00215520260980729
CNOT11	0.875	1.64656339696201e-06	1.61166140996824e-05
CNOT6	0.85	3.2297312411167e-06	2.67757112509632e-05
CNPY2	0.75	3.99239747690405e-05	0.000198497012054823
CNTD1	0.55	0.00259127576053264	0.00669371469890505
CNTNAP1	0.58	0.00148914394837862	0.00418860627460211
COA1	0.545	0.00283496810068162	0.00724409063075326
COA3	0.625	0.000618735014385363	0.00198106137701395
COA6	0.975	9.27954895146854e-08	3.40210093991248e-06
COCH	0.635	0.00050509786183639	0.00166724211241016
COG1	0.64	0.000455880005205689	0.00153341456296459
COG2	0.965	1.25346341084409e-07	3.49870225728588e-06
COG3	0.72	8.02666898884752e-05	0.000354376220922857
COG5	0.805	1.03769182056013e-05	6.6595689591576e-05
COIL	0.945	2.2671996924295e-07	4.40869575746763e-06
COL11A1	0.655	0.000333757823755221	0.00117503433384432
COL15A1	0.685	0.000175499806409407	0.000684820983717064
COL18A1	0.57	0.00179615603870209	0.00492781420807733
COL4A1	0.63	0.000559233923892233	0.00181815955824595
COL5A2	0.675	0.000218053044043653	0.000820323801334475
COL9A2	0.655	0.000333757823755221	0.00117503433384432
COLCA2	0.905	7.16308183434933e-07	8.94797253268719e-06
COLEC12	0.545	0.00283496810068162	0.00724409063075326
COLGALT1	0.755	3.54483035855946e-05	0.000180186105446265
COMMD2	0.88	1.4358808324566e-06	1.46869377257879e-05
COMMD3	0.57	0.00179615603870209	0.00492781420807733
COMMD4	0.955	1.68823306445631e-07	3.827171873193e-06
COMMD5	0.78	1.93522646843025e-05	0.000110033783053924
COMMD7	0.55	0.00259127576053264	0.00669371469890505
COMMD8	0.825	6.22172209996386e-06	4.42447616706491e-05
COMMD9	0.595	0.00111825682847755	0.00327541636070051
COPA	0.875	1.64656339696201e-06	1.61166140996824e-05
COPB2	0.745	4.4932539013276e-05	0.000219165096229471
COPE	0.665	0.000270155149348028	0.000981520711799842
COPG1	0.775	2.18739871249429e-05	0.000121490526395946
COPRS	0.665	0.000270155149348028	0.000981520711799842
COPS3	0.645	0.000411167085279773	0.00140269691217959
COPS5	0.635	0.00050509786183639	0.00166724211241016
COPS6	0.835	4.79681801879295e-06	3.64046453369017e-05
COPS8	0.665	0.000270155149348028	0.000981520711799842
COPZ1	0.805	1.03769182056013e-05	6.6595689591576e-05
CORO1C	0.875	1.64656339696201e-06	1.61166140996824e-05
CORO2A	0.535	0.00338617810416286	0.00842500753496648
COX11	0.555	0.00236687990952711	0.00625154924488891
COX19	0.77	2.47065585006201e-05	0.000134491284702753
COX4I2	0.67	0.0002427962136069	0.000898726001339752
COX6B1	0.66	0.00030038370292762	0.00107615459261746
COX7A2	0.54	0.00309941789506385	0.00781598163998738
COX8A	0.535	0.00338617810416286	0.00842500753496648
CPD	0.68	0.000195692325107188	0.000749739794593018
CPSF3	0.77	2.47065585006201e-05	0.000134491284702753
CPSF4	0.96	1.45522449201962e-07	3.57193321666696e-06
CPSF6	0.825	6.22172209996386e-06	4.42447616706491e-05
CPXCR1	0.65	0.000370577214714674	0.00128171380132836
CPXM1	0.69	0.000157278919018067	0.000625434756131603
CREB3	0.575	0.00163603455905981	0.00453975595657296
CREG2	0.94	2.6244899609118e-07	4.74986544011556e-06
CRKL	0.825	6.22172209996386e-06	4.42447616706491e-05
CRLF3	0.525	0.0040333265881658	0.00975770647214399
CRTC2	0.73	6.37789373181263e-05	0.000292580650590964
CRY1	0.63	0.000559233923892233	0.00181815955824595
CRYBA2	0.53125	0.00361687778252806	0.00899260947180332
CS	0.92	4.6785430063423e-07	6.73348529226945e-06
CSE1L	0.895	9.48093909158843e-07	1.08165524799145e-05
CSH2	0.64375	0.000421944378433903	0.0014391831157614
CSNK1D	0.615	0.000755801164525227	0.00234443037581638
CSNK1E	0.95	1.95712680506333e-07	4.07273201134521e-06
CSNK1G1	0.8	1.17713390976881e-05	7.37858902394842e-05
CSNK2A1	0.64	0.000455880005205689	0.00153341456296459
CSNK2A3	0.81	9.1410957026028e-06	6.00293868259856e-05
CSPG4	0.865	2.1605074831399e-06	1.98171076847124e-05
CSPG5	0.78	1.93522646843025e-05	0.000110033783053924
CSRNP2	0.985	6.84979146736708e-08	3.40210093991248e-06
CSTB	0.785	1.71089613398845e-05	0.000100141783414488
CSTF2	0.955	1.68823306445631e-07	3.827171873193e-06
CSTF3	0.555	0.00236687990952711	0.00625154924488891
CTBP1	0.575	0.00163603455905981	0.00453975595657296
CTHRC1	0.605	0.000920631646330605	0.00278272442874472
CTNNA1	0.555	0.00236687990952711	0.00625154924488891
CTNNAL1	0.535	0.00338617810416286	0.00842500753496648
CTNNB1	0.605	0.000920631646330605	0.00278272442874472
CTNND2	0.625	0.000618735014385363	0.00198106137701395
CTPS2	0.53	0.0036968978425671	0.009085719581908
CTSA	0.85	3.2297312411167e-06	2.67757112509632e-05
CTSV	0.915	5.3962094881399e-07	7.41862232929587e-06
CTTN	0.755	3.54483035855946e-05	0.000180186105446265
CTU1	0.53	0.0036968978425671	0.009085719581908
CUEDC1	0.78	1.93522646843025e-05	0.000110033783053924
CUL2	0.88	1.4358808324566e-06	1.46869377257879e-05
CUL4B	0.685	0.000175499806409407	0.000684820983717064
CUL7	0.595	0.00111825682847755	0.00327541636070051
CUL9	0.55	0.00259127576053264	0.00669371469890505
CUZD1	0.545	0.00283496810068162	0.00724409063075326
CWC27	0.655	0.000333757823755221	0.00117503433384432
CWF19L1	0.78	1.93522646843025e-05	0.000110033783053924
CXorf56	0.61	0.000834448771709573	0.00255801155258175
CXorf57	0.66	0.00030038370292762	0.00107615459261746
CYB561D2	0.74	5.05332430644767e-05	0.000241107493694495
CYC1	0.665	0.000270155149348028	0.000981520711799842
CYCS	0.74	5.05332430644767e-05	0.000241107493694495
CYHR1	0.57	0.00179615603870209	0.00492781420807733
CYP19A1	0.585	0.00135449195794624	0.00386451968634122
CYP27B1	0.675	0.000218053044043653	0.000820323801334475
CYSTM1	0.785	1.71089613398845e-05	0.000100141783414488
CYTH2	0.65	0.000370577214714674	0.00128171380132836
DACH2	0.64	0.000455880005205689	0.00153341456296459
DAD1	0.68	0.000195692325107188	0.000749739794593018
DAGLA	0.78	1.93522646843025e-05	0.000110033783053924
DAND5	0.7025	0.000119207136696886	0.00049886276885036
DAP3	0.985	6.84979146736708e-08	3.40210093991248e-06
DAPK2	0.665	0.000270155149348028	0.000981520711799842
DARS	0.715	8.99495575381604e-05	0.000389462445936503
DARS2	0.895	9.48093909158843e-07	1.08165524799145e-05
DBF4	0.95	1.95712680506333e-07	4.07273201134521e-06
DBF4B	0.89	1.089569535484e-06	1.19702174767769e-05
DBN1	0.72	8.02666898884752e-05	0.000354376220922857
DBR1	0.82	7.07814554901098e-06	4.89236276671569e-05
DCAF13	0.845	3.68758694002658e-06	2.95361368592243e-05
DCAF16	0.78	1.93522646843025e-05	0.000110033783053924
DCAF17	0.83	5.46497987796712e-06	4.01859717833204e-05
DCAF4L1	0.66	0.00030038370292762	0.00107615459261746
DCAF7	0.9	8.24390623765936e-07	9.76161049156133e-06
DCAF8L1	0.5725	0.00171437678573683	0.00475488242903014
DCK	0.605	0.000920631646330605	0.00278272442874472
DCLRE1A	0.62	0.00068408379506768	0.00215520260980729
DCLRE1B	0.98	7.9755426041217e-08	3.40210093991248e-06
DCLRE1C	0.905	7.16308183434933e-07	8.94797253268719e-06
DCTN2	0.955	1.68823306445631e-07	3.827171873193e-06
DCTN4	0.705	0.000112718835930004	0.000471935968327988
DCTPP1	0.83	5.46497987796712e-06	4.01859717833204e-05
DCUN1D5	0.955	1.68823306445631e-07	3.827171873193e-06
DDA1	0.555	0.00236687990952711	0.00625154924488891
DDIT3	0.79	1.51148333753515e-05	9.02814672020567e-05
DDIT4	0.66	0.00030038370292762	0.00107615459261746
DDN	0.725	7.15750220179334e-05	0.000323010433299601
DDOST	0.735	5.67913978399837e-05	0.000266034864453307
DDX1	0.71	0.000100728574824904	0.000429649229346978
DDX10	0.665	0.000270155149348028	0.000981520711799842
DDX11	0.955	1.68823306445631e-07	3.827171873193e-06
DDX18	0.53	0.0036968978425671	0.009085719581908
DDX20	0.93	3.50920354330597e-07	5.64472161869465e-06
DDX21	0.79	1.51148333753515e-05	9.02814672020567e-05
DDX23	0.825	6.22172209996386e-06	4.42447616706491e-05
DDX27	0.91	6.21944833634203e-07	8.1533007741065e-06
DDX31	0.575	0.00163603455905981	0.00453975595657296
DDX39A	0.945	2.2671996924295e-07	4.40869575746763e-06
DDX41	0.86	2.47214107296223e-06	2.18179228027796e-05
DDX42	0.78	1.93522646843025e-05	0.000110033783053924
DDX46	0.7	0.000126046450120709	0.000519655812382222
DDX49	0.815	8.04665404174898e-06	5.41216342754223e-05
DDX50	0.79	1.51148333753515e-05	9.02814672020567e-05
DDX51	0.56	0.00216040748076618	0.00578566049286747
DDX52	0.88	1.4358808324566e-06	1.46869377257879e-05
DDX54	0.685	0.000175499806409407	0.000684820983717064
DDX55	1	4.32046305398615e-08	3.40210093991248e-06
DDX59	0.645	0.000411167085279773	0.00140269691217959
DEAF1	0.53	0.0036968978425671	0.009085719581908
DEDD	0.725	7.15750220179334e-05	0.000323010433299601
DEFA6	0.5825	0.00142034755778386	0.00404911265821394
DEFB113	0.525	0.0040333265881658	0.00975770647214399
DEFB114	0.525	0.0040333265881658	0.00975770647214399
DEFB125	0.525	0.0040333265881658	0.00975770647214399
DEFB126	0.5875	0.00129146325976293	0.00373030178397606
DEFB133	0.55	0.00259127576053264	0.00669371469890505
DEGS1	0.69	0.000157278919018067	0.000625434756131603
DEK	0.86	2.47214107296223e-06	2.18179228027796e-05
DENND4B	0.77	2.47065585006201e-05	0.000134491284702753
DENND5A	0.73	6.37789373181263e-05	0.000292580650590964
DENR	0.965	1.25346341084409e-07	3.49870225728588e-06
DEPDC1	0.95	1.95712680506333e-07	4.07273201134521e-06
DEPDC1B	0.94	2.6244899609118e-07	4.74986544011556e-06
DESI2	0.98	7.9755426041217e-08	3.40210093991248e-06
DFNA5	0.85	3.2297312411167e-06	2.67757112509632e-05
DFNB31	0.54	0.00309941789506385	0.00781598163998738
DGCR14	0.885	1.25124954131195e-06	1.31836954981941e-05
DGKI	0.835	4.79681801879295e-06	3.64046453369017e-05
DGKQ	0.68	0.000195692325107188	0.000749739794593018
DHDH	0.8	1.17713390976881e-05	7.37858902394842e-05
DHRS13	0.905	7.16308183434933e-07	8.94797253268719e-06
DHX15	0.635	0.00050509786183639	0.00166724211241016
DHX30	0.735	5.67913978399837e-05	0.000266034864453307
DHX34	0.785	1.71089613398845e-05	0.000100141783414488
DHX35	0.56	0.00216040748076618	0.00578566049286747
DHX37	0.905	7.16308183434933e-07	8.94797253268719e-06
DHX57	0.925	4.05337928111038e-07	6.14715691496644e-06
DHX8	0.92	4.6785430063423e-07	6.73348529226945e-06
DHX9	0.965	1.25346341084409e-07	3.49870225728588e-06
DIAPH3	0.97	1.07889036149444e-07	3.40210093991248e-06
DIEXF	0.675	0.000218053044043653	0.000820323801334475
DIMT1	0.85	3.2297312411167e-06	2.67757112509632e-05
DKK1	0.65	0.000370577214714674	0.00128171380132836
DKKL1	0.605	0.000920631646330605	0.00278272442874472
DLG5	1	4.32046305398615e-08	3.40210093991248e-06
DLGAP5	0.975	9.27954895146854e-08	3.40210093991248e-06
DLK2	0.64	0.000455880005205689	0.00153341456296459
DLL4	0.755	3.54483035855946e-05	0.000180186105446265
DLX2	0.67	0.0002427962136069	0.000898726001339752
DLX5	0.6675	0.000256133344140874	0.000947292826671479
DLX6	0.55	0.00259127576053264	0.00669371469890505
DMBT1	0.61375	0.000774790484650234	0.00240290772140063
DMBX1	0.535	0.00338617810416286	0.00842500753496648
DMC1	0.61	0.000834448771709573	0.00255801155258175
DMP1	0.84	4.20731002837016e-06	3.28421644988877e-05
DMWD	0.615	0.000755801164525227	0.00234443037581638
DNA2	0.91	6.21944833634203e-07	8.1533007741065e-06
DNAH14	0.755	3.54483035855946e-05	0.000180186105446265
DNAJB11	0.8	1.17713390976881e-05	7.37858902394842e-05
DNAJB6	0.68	0.000195692325107188	0.000749739794593018
DNAJC10	0.75	3.99239747690405e-05	0.000198497012054823
DNAJC13	0.6	0.00101500094711304	0.00301792925168627
DNAJC14	0.685	0.000175499806409407	0.000684820983717064
DNAJC2	0.74	5.05332430644767e-05	0.000241107493694495
DNAJC5	0.7	0.000126046450120709	0.000519655812382222
DNAJC6	0.9	8.24390623765936e-07	9.76161049156133e-06
DNAJC8	0.55	0.00259127576053264	0.00669371469890505
DNAJC9	0.875	1.64656339696201e-06	1.61166140996824e-05
DNAL1	0.925	4.05337928111038e-07	6.14715691496644e-06
DNAL4	0.595	0.00111825682847755	0.00327541636070051
DNM1L	0.78	1.93522646843025e-05	0.000110033783053924
DNMT1	0.925	4.05337928111038e-07	6.14715691496644e-06
DNMT3A	0.675	0.000218053044043653	0.000820323801334475
DNMT3B	0.97	1.07889036149444e-07	3.40210093991248e-06
DNPH1	0.56	0.00216040748076618	0.00578566049286747
DNTTIP1	0.555	0.00236687990952711	0.00625154924488891
DNTTIP2	0.825	6.22172209996386e-06	4.42447616706491e-05
DOCK7	0.705	0.000112718835930004	0.000471935968327988
DOLK	0.81	9.1410957026028e-06	6.00293868259856e-05
DONSON	0.81	9.1410957026028e-06	6.00293868259856e-05
DOPEY2	0.61	0.000834448771709573	0.00255801155258175
DPAGT1	0.585	0.00135449195794624	0.00386451968634122
DPCD	0.55	0.00259127576053264	0.00669371469890505
DPH2	0.93	3.50920354330597e-07	5.64472161869465e-06
DPH3	0.74	5.05332430644767e-05	0.000241107493694495
DPH7	0.72	8.02666898884752e-05	0.000354376220922857
DPM1	0.84	4.20731002837016e-06	3.28421644988877e-05
DPM2	0.85	3.2297312411167e-06	2.67757112509632e-05
DPP3	0.755	3.54483035855946e-05	0.000180186105446265
DPY30	0.595	0.00111825682847755	0.00327541636070051
DR1	0.915	5.3962094881399e-07	7.41862232929587e-06
DRAM1	0.55	0.00259127576053264	0.00669371469890505
DRAP1	0.745	4.4932539013276e-05	0.000219165096229471
DRC1	0.645	0.000411167085279773	0.00140269691217959
DRG1	0.91	6.21944833634203e-07	8.1533007741065e-06
DROSHA	0.715	8.99495575381604e-05	0.000389462445936503
DRP2	0.83	5.46497987796712e-06	4.01859717833204e-05
DSCC1	0.93	3.50920354330597e-07	5.64472161869465e-06
DSG2	0.645	0.000411167085279773	0.00140269691217959
DSN1	0.9	8.24390623765936e-07	9.76161049156133e-06
DSPP	0.7025	0.000119207136696886	0.00049886276885036
DTD1	0.71	0.000100728574824904	0.000429649229346978
DTL	0.97	1.07889036149444e-07	3.40210093991248e-06
DTNBP1	0.65	0.000370577214714674	0.00128171380132836
DTYMK	1	4.32046305398615e-08	3.40210093991248e-06
DUOX1	0.59	0.00123115142568531	0.00355785685285973
DUOXA2	0.58125	0.00145437088280564	0.00414475571079329
DUS1L	0.62	0.00068408379506768	0.00215520260980729
DUS4L	0.82	7.07814554901098e-06	4.89236276671569e-05
DUSP12	1	4.32046305398615e-08	3.40210093991248e-06
DUSP13	0.63	0.000559233923892233	0.00181815955824595
DUT	0.555	0.00236687990952711	0.00625154924488891
DVL2	0.98	7.9755426041217e-08	3.40210093991248e-06
DVL3	0.905	7.16308183434933e-07	8.94797253268719e-06
DYDC1	0.76875	2.54674005795152e-05	0.000138546775735809
DYDC2	0.655	0.000333757823755221	0.00117503433384432
DYM	0.69	0.000157278919018067	0.000625434756131603
DYNC1H1	0.615	0.000755801164525227	0.00234443037581638
DYNC1I2	0.72	8.02666898884752e-05	0.000354376220922857
DYNC1LI1	0.845	3.68758694002658e-06	2.95361368592243e-05
DYNLL1	0.845	3.68758694002658e-06	2.95361368592243e-05
DYRK2	0.895	9.48093909158843e-07	1.08165524799145e-05
E2F1	0.975	9.27954895146854e-08	3.40210093991248e-06
E2F2	0.94	2.6244899609118e-07	4.74986544011556e-06
E2F3	0.95	1.95712680506333e-07	4.07273201134521e-06
E2F5	0.735	5.67913978399837e-05	0.000266034864453307
E2F6	0.775	2.18739871249429e-05	0.000121490526395946
E2F7	0.95	1.95712680506333e-07	4.07273201134521e-06
E2F8	0.96	1.45522449201962e-07	3.57193321666696e-06
EAF1	0.53	0.0036968978425671	0.009085719581908
EBF1	0.65	0.000370577214714674	0.00128171380132836
EBF2	0.91	6.21944833634203e-07	8.1533007741065e-06
ECD	0.65	0.000370577214714674	0.00128171380132836
ECE2	0.805	1.03769182056013e-05	6.6595689591576e-05
ECT2	0.98	7.9755426041217e-08	3.40210093991248e-06
EDARADD	0.735	5.67913978399837e-05	0.000266034864453307
EDEM3	0.595	0.00111825682847755	0.00327541636070051
EDIL3	0.715	8.99495575381604e-05	0.000389462445936503
EEF1E1	0.895	9.48093909158843e-07	1.08165524799145e-05
EFNA3	0.55	0.00259127576053264	0.00669371469890505
EFNA4	0.955	1.68823306445631e-07	3.827171873193e-06
EFTUD1	0.72	8.02666898884752e-05	0.000354376220922857
EFTUD2	0.97	1.07889036149444e-07	3.40210093991248e-06
EGFL6	0.765	2.78859114322128e-05	0.000148337792089713
EGLN3	0.795	1.334353247473e-05	8.1766513249387e-05
EID2B	0.705	0.000112718835930004	0.000471935968327988
EID3	0.625	0.000618735014385363	0.00198106137701395
EIF1AD	0.66	0.00030038370292762	0.00107615459261746
EIF2A	0.63	0.000559233923892233	0.00181815955824595
EIF2AK1	0.64	0.000455880005205689	0.00153341456296459
EIF2B1	0.955	1.68823306445631e-07	3.827171873193e-06
EIF2B5	0.74	5.05332430644767e-05	0.000241107493694495
EIF2S2	0.96	1.45522449201962e-07	3.57193321666696e-06
EIF2S3	0.865	2.1605074831399e-06	1.98171076847124e-05
EIF3A	0.69	0.000157278919018067	0.000625434756131603
EIF3B	0.935	3.03587915917447e-07	5.13342233475482e-06
EIF3D	0.74	5.05332430644767e-05	0.000241107493694495
EIF3J	0.705	0.000112718835930004	0.000471935968327988
EIF3K	0.57	0.00179615603870209	0.00492781420807733
EIF3M	0.685	0.000175499806409407	0.000684820983717064
EIF4A3	0.915	5.3962094881399e-07	7.41862232929587e-06
EIF4EBP1	0.695	0.000140849475488425	0.000570867686550005
EIF4G2	0.575	0.00163603455905981	0.00453975595657296
EIF5A2	0.76	3.14518258701657e-05	0.000163577534785667
EIF5B	0.665	0.000270155149348028	0.000981520711799842
EIF6	0.75	3.99239747690405e-05	0.000198497012054823
ELL3	0.62375	0.000634504313381967	0.00203117980400545
ELOVL1	0.855	2.82668067308478e-06	2.4202416076153e-05
ELOVL2	0.64	0.000455880005205689	0.00153341456296459
EMC8	0.62	0.00068408379506768	0.00215520260980729
EME1	0.96	1.45522449201962e-07	3.57193321666696e-06
EML4	0.55	0.00259127576053264	0.00669371469890505
ENAH	0.99	5.87865691681344e-08	3.40210093991248e-06
ENO1	0.875	1.64656339696201e-06	1.61166140996824e-05
ENOPH1	0.98	7.9755426041217e-08	3.40210093991248e-06
ENPP4	0.55	0.00259127576053264	0.00669371469890505
ENSA	0.86	2.47214107296223e-06	2.18179228027796e-05
ENTPD6	0.89	1.089569535484e-06	1.19702174767769e-05
ENTPD7	0.535	0.00338617810416286	0.00842500753496648
EOGT	0.575	0.00163603455905981	0.00453975595657296
EPHX4	0.82	7.07814554901098e-06	4.89236276671569e-05
EPN3	0.845	3.68758694002658e-06	2.95361368592243e-05
EPRS	1	4.32046305398615e-08	3.40210093991248e-06
EPS8L3	0.935	3.03587915917447e-07	5.13342233475482e-06
ERAL1	0.87	1.88679281309945e-06	1.79460657728551e-05
ERC2-IT1	0.76	3.14518258701657e-05	0.000163577534785667
ERCC2	0.755	3.54483035855946e-05	0.000180186105446265
ERCC3	0.53	0.0036968978425671	0.009085719581908
ERCC6L	0.96	1.45522449201962e-07	3.57193321666696e-06
ERCC8	0.86	2.47214107296223e-06	2.18179228027796e-05
ERGIC3	0.59	0.00123115142568531	0.00355785685285973
ERI1	0.675	0.000218053044043653	0.000820323801334475
ERI3	0.545	0.00283496810068162	0.00724409063075326
ERLEC1	0.61	0.000834448771709573	0.00255801155258175
ERMP1	0.61	0.000834448771709573	0.00255801155258175
ERN2	0.56	0.00216040748076618	0.00578566049286747
ESCO1	0.72	8.02666898884752e-05	0.000354376220922857
ESCO2	0.955	1.68823306445631e-07	3.827171873193e-06
ESF1	0.775	2.18739871249429e-05	0.000121490526395946
ESM1	0.96	1.45522449201962e-07	3.57193321666696e-06
ESPL1	0.93	3.50920354330597e-07	5.64472161869465e-06
ETF1	0.85	3.2297312411167e-06	2.67757112509632e-05
ETV3	0.665	0.000270155149348028	0.000981520711799842
ETV4	0.87	1.88679281309945e-06	1.79460657728551e-05
ETV5	0.775	2.18739871249429e-05	0.000121490526395946
EXO1	0.98	7.9755426041217e-08	3.40210093991248e-06
EXO5	0.59	0.00123115142568531	0.00355785685285973
EXOC2	0.705	0.000112718835930004	0.000471935968327988
EXOC6	0.825	6.22172209996386e-06	4.42447616706491e-05
EXOC7	0.675	0.000218053044043653	0.000820323801334475
EXOSC1	0.8	1.17713390976881e-05	7.37858902394842e-05
EXOSC10	0.605	0.000920631646330605	0.00278272442874472
EXOSC2	0.62	0.00068408379506768	0.00215520260980729
EXOSC5	0.79	1.51148333753515e-05	9.02814672020567e-05
EXOSC7	0.67	0.0002427962136069	0.000898726001339752
EXOSC9	0.625	0.000618735014385363	0.00198106137701395
EZH2	0.955	1.68823306445631e-07	3.827171873193e-06
F2RL3	0.53	0.0036968978425671	0.009085719581908
FABP5	0.705	0.000112718835930004	0.000471935968327988
FADD	0.865	2.1605074831399e-06	1.98171076847124e-05
FADS1	0.8	1.17713390976881e-05	7.37858902394842e-05
FADS2	0.675	0.000218053044043653	0.000820323801334475
FAF1	0.535	0.00338617810416286	0.00842500753496648
FAF2	0.825	6.22172209996386e-06	4.42447616706491e-05
FAIM	0.77	2.47065585006201e-05	0.000134491284702753
FAM103A1	0.75	3.99239747690405e-05	0.000198497012054823
FAM104A	0.97	1.07889036149444e-07	3.40210093991248e-06
FAM105B	0.54	0.00309941789506385	0.00781598163998738
FAM109A	0.67	0.0002427962136069	0.000898726001339752
FAM110A	1	4.32046305398615e-08	3.40210093991248e-06
FAM111B	0.865	2.1605074831399e-06	1.98171076847124e-05
FAM120AOS	0.53	0.0036968978425671	0.009085719581908
FAM127A	0.54	0.00309941789506385	0.00781598163998738
FAM131A	0.62	0.00068408379506768	0.00215520260980729
FAM133A	0.605	0.000920631646330605	0.00278272442874472
FAM135A	0.78	1.93522646843025e-05	0.000110033783053924
FAM155B	0.54	0.00309941789506385	0.00781598163998738
FAM168B	0.715	8.99495575381604e-05	0.000389462445936503
FAM171A2	0.785	1.71089613398845e-05	0.000100141783414488
FAM175B	0.565	0.00197056927973582	0.00534266970792512
FAM193A	0.61	0.000834448771709573	0.00255801155258175
FAM195B	0.6	0.00101500094711304	0.00301792925168627
FAM200A	0.675	0.000218053044043653	0.000820323801334475
FAM203A	0.715	8.99495575381604e-05	0.000389462445936503
FAM208A	0.59	0.00123115142568531	0.00355785685285973
FAM208B	0.895	9.48093909158843e-07	1.08165524799145e-05
FAM20B	0.605	0.000920631646330605	0.00278272442874472
FAM211A	0.59	0.00123115142568531	0.00355785685285973
FAM212B	0.825	6.22172209996386e-06	4.42447616706491e-05
FAM213B	0.69	0.000157278919018067	0.000625434756131603
FAM216B	0.59	0.00123115142568531	0.00355785685285973
FAM217B	0.535	0.00338617810416286	0.00842500753496648
FAM219A	0.875	1.64656339696201e-06	1.61166140996824e-05
FAM219B	0.65	0.000370577214714674	0.00128171380132836
FAM21A	0.785	1.71089613398845e-05	0.000100141783414488
FAM220A	0.955	1.68823306445631e-07	3.827171873193e-06
FAM222A	0.94	2.6244899609118e-07	4.74986544011556e-06
FAM227A	0.7	0.000126046450120709	0.000519655812382222
FAM24B	0.72	8.02666898884752e-05	0.000354376220922857
FAM45A	0.735	5.67913978399837e-05	0.000266034864453307
FAM46B	0.525	0.0040333265881658	0.00975770647214399
FAM46D	0.545	0.00283496810068162	0.00724409063075326
FAM47A	0.5625	0.00206348650864818	0.00558939442622688
FAM49B	0.73	6.37789373181263e-05	0.000292580650590964
FAM53C	0.75	3.99239747690405e-05	0.000198497012054823
FAM57A	0.765	2.78859114322128e-05	0.000148337792089713
FAM5C	0.59	0.00123115142568531	0.00355785685285973
FAM60A	0.61	0.000834448771709573	0.00255801155258175
FAM64A	0.75	3.99239747690405e-05	0.000198497012054823
FAM69B	0.8	1.17713390976881e-05	7.37858902394842e-05
FAM71C	0.76	3.14518258701657e-05	0.000163577534785667
FAM81A	0.68	0.000195692325107188	0.000749739794593018
FAM83D	0.91	6.21944833634203e-07	8.1533007741065e-06
FAM86A	0.86	2.47214107296223e-06	2.18179228027796e-05
FAM86C1	0.66	0.00030038370292762	0.00107615459261746
FANCA	0.88	1.4358808324566e-06	1.46869377257879e-05
FANCB	0.97	1.07889036149444e-07	3.40210093991248e-06
FANCD2	0.95	1.95712680506333e-07	4.07273201134521e-06
FANCD2OS	0.54	0.00309941789506385	0.00781598163998738
FANCE	0.895	9.48093909158843e-07	1.08165524799145e-05
FANCF	0.74	5.05332430644767e-05	0.000241107493694495
FANCG	0.915	5.3962094881399e-07	7.41862232929587e-06
FANCI	0.93	3.50920354330597e-07	5.64472161869465e-06
FANCM	0.63	0.000559233923892233	0.00181815955824595
FARSB	0.955	1.68823306445631e-07	3.827171873193e-06
FASN	0.545	0.00283496810068162	0.00724409063075326
FASTK	0.725	7.15750220179334e-05	0.000323010433299601
FASTKD5	0.62	0.00068408379506768	0.00215520260980729
FATE1	0.875	1.64656339696201e-06	1.61166140996824e-05
FBF1	0.895	9.48093909158843e-07	1.08165524799145e-05
FBL	0.825	6.22172209996386e-06	4.42447616706491e-05
FBLIM1	0.71	0.000100728574824904	0.000429649229346978
FBXL18	0.83	5.46497987796712e-06	4.01859717833204e-05
FBXL19	0.675	0.000218053044043653	0.000820323801334475
FBXO18	0.695	0.000140849475488425	0.000570867686550005
FBXO22	0.595	0.00111825682847755	0.00327541636070051
FBXO30	0.75	3.99239747690405e-05	0.000198497012054823
FBXO43	0.96	1.45522449201962e-07	3.57193321666696e-06
FBXO45	0.965	1.25346341084409e-07	3.49870225728588e-06
FBXO46	0.67	0.0002427962136069	0.000898726001339752
FBXO5	0.815	8.04665404174898e-06	5.41216342754223e-05
FBXW11	0.765	2.78859114322128e-05	0.000148337792089713
FBXW8	0.72	8.02666898884752e-05	0.000354376220922857
FBXW9	0.605	0.000920631646330605	0.00278272442874472
FCGBP	0.845	3.68758694002658e-06	2.95361368592243e-05
FDPS	0.925	4.05337928111038e-07	6.14715691496644e-06
FEN1	0.98	7.9755426041217e-08	3.40210093991248e-06
FER1L6	0.76	3.14518258701657e-05	0.000163577534785667
FGD1	0.78	1.93522646843025e-05	0.000110033783053924
FGF21	0.85	3.2297312411167e-06	2.67757112509632e-05
FGFBP3	0.71	0.000100728574824904	0.000429649229346978
FGFR4	0.55	0.00259127576053264	0.00669371469890505
FHDC1	0.665	0.000270155149348028	0.000981520711799842
FHL3	0.7	0.000126046450120709	0.000519655812382222
FIBP	0.765	2.78859114322128e-05	0.000148337792089713
FICD	0.55	0.00259127576053264	0.00669371469890505
FIGNL1	0.95	1.95712680506333e-07	4.07273201134521e-06
FITM2	0.75	3.99239747690405e-05	0.000198497012054823
FKBP14	0.78	1.93522646843025e-05	0.000110033783053924
FKBP1A	0.735	5.67913978399837e-05	0.000266034864453307
FKBP9	0.56	0.00216040748076618	0.00578566049286747
FKTN	0.66	0.00030038370292762	0.00107615459261746
FLAD1	1	4.32046305398615e-08	3.40210093991248e-06
FLJ41757	0.845	3.68758694002658e-06	2.95361368592243e-05
FLJ45964	0.5275	0.00386178521071989	0.00948962411861961
FLVCR1	0.995	5.04153117031336e-08	3.40210093991248e-06
FMO1	0.535	0.00338617810416286	0.00842500753496648
FN3KRP	0.685	0.000175499806409407	0.000684820983717064
FNBP1L	0.92	4.6785430063423e-07	6.73348529226945e-06
FNDC3B	0.63	0.000559233923892233	0.00181815955824595
FOCAD	0.69	0.000157278919018067	0.000625434756131603
FOXD2	0.7	0.000126046450120709	0.000519655812382222
FOXF2	0.58	0.00148914394837862	0.00418860627460211
FOXK1	0.58	0.00148914394837862	0.00418860627460211
FOXK2	0.99	5.87865691681344e-08	3.40210093991248e-06
FOXL2	0.6775	0.000206588699103394	0.000790966708161999
FOXM1	0.93	3.50920354330597e-07	5.64472161869465e-06
FOXN2	0.61	0.000834448771709573	0.00255801155258175
FOXR2	0.5775	0.00156099897727091	0.00438860130140052
FOXRED2	0.745	4.4932539013276e-05	0.000219165096229471
FOXS1	0.535	0.00338617810416286	0.00842500753496648
FRMD5	0.675	0.000218053044043653	0.000820323801334475
FRMD8	0.795	1.334353247473e-05	8.1766513249387e-05
FSD1L	0.795	1.334353247473e-05	8.1766513249387e-05
FSIP1	0.58	0.00148914394837862	0.00418860627460211
FSTL4	0.7475	4.23580782091815e-05	0.000210539257807124
FTSJ2	0.865	2.1605074831399e-06	1.98171076847124e-05
FTSJ3	0.885	1.25124954131195e-06	1.31836954981941e-05
FUBP1	0.77	2.47065585006201e-05	0.000134491284702753
FUCA2	0.87	1.88679281309945e-06	1.79460657728551e-05
FUNDC1	0.805	1.03769182056013e-05	6.6595689591576e-05
FUT1	0.725	7.15750220179334e-05	0.000323010433299601
FXR1	0.655	0.000333757823755221	0.00117503433384432
FZD6	0.645	0.000411167085279773	0.00140269691217959
G2E3	0.665	0.000270155149348028	0.000981520711799842
G3BP1	0.625	0.000618735014385363	0.00198106137701395
G6PC3	0.565	0.00197056927973582	0.00534266970792512
GABPB1	0.53	0.0036968978425671	0.009085719581908
GABRA2	0.595	0.00111825682847755	0.00327541636070051
GABRA3	0.5375	0.00323990843083233	0.00815968304043698
GABRD	0.99	5.87865691681344e-08	3.40210093991248e-06
GABRQ	0.85	3.2297312411167e-06	2.67757112509632e-05
GABRR1	0.62	0.00068408379506768	0.00215520260980729
GAGE13	0.525	0.0040333265881658	0.00975770647214399
GAL3ST1	0.67	0.0002427962136069	0.000898726001339752
GAL3ST4	0.625	0.000618735014385363	0.00198106137701395
GALNT1	0.525	0.0040333265881658	0.00975770647214399
GALNT5	0.62	0.00068408379506768	0.00215520260980729
GAP43	0.865	2.1605074831399e-06	1.98171076847124e-05
GAPDH	0.655	0.000333757823755221	0.00117503433384432
GAR1	0.535	0.00338617810416286	0.00842500753496648
GAREML	0.78	1.93522646843025e-05	0.000110033783053924
GARS	0.965	1.25346341084409e-07	3.49870225728588e-06
GAS2L3	0.94	2.6244899609118e-07	4.74986544011556e-06
GATSL2	0.645	0.000411167085279773	0.00140269691217959
GBF1	0.585	0.00135449195794624	0.00386451968634122
GCN1L1	0.89	1.089569535484e-06	1.19702174767769e-05
GCNT3	0.96	1.45522449201962e-07	3.57193321666696e-06
GDAP2	0.555	0.00236687990952711	0.00625154924488891
GDF5	0.565	0.00197056927973582	0.00534266970792512
GDPD1	0.995	5.04153117031336e-08	3.40210093991248e-06
GDPD2	0.71375	9.25372318105744e-05	0.000400567423674712
GEMIN5	0.69	0.000157278919018067	0.000625434756131603
GEMIN7	0.875	1.64656339696201e-06	1.61166140996824e-05
GFPT1	0.885	1.25124954131195e-06	1.31836954981941e-05
GGA3	0.915	5.3962094881399e-07	7.41862232929587e-06
GGCT	1	4.32046305398615e-08	3.40210093991248e-06
GGPS1	0.86	2.47214107296223e-06	2.18179228027796e-05
GINS1	0.97	1.07889036149444e-07	3.40210093991248e-06
GINS2	0.85	3.2297312411167e-06	2.67757112509632e-05
GINS3	0.88	1.4358808324566e-06	1.46869377257879e-05
GINS4	0.945	2.2671996924295e-07	4.40869575746763e-06
GIP	0.62625	0.000603331009396468	0.00196043371619896
GIPC1	0.585	0.00135449195794624	0.00386451968634122
GIT1	0.96	1.45522449201962e-07	3.57193321666696e-06
GJA1	0.775	2.18739871249429e-05	0.000121490526395946
GJA10	0.685	0.000175499806409407	0.000684820983717064
GJA9-MYCBP	0.695	0.000140849475488425	0.000570867686550005
GJC1	0.815	8.04665404174898e-06	5.41216342754223e-05
GK2	0.625	0.000618735014385363	0.00198106137701395
GK5	0.93	3.50920354330597e-07	5.64472161869465e-06
GLDN	0.695	0.000140849475488425	0.000570867686550005
GLMN	0.72	8.02666898884752e-05	0.000354376220922857
GLO1	0.75	3.99239747690405e-05	0.000198497012054823
GLP1R	0.6375	0.000479900747563766	0.0016129715734806
GLRA2	0.61625	0.000737244772513357	0.00232017996111423
GLRB	0.57	0.00179615603870209	0.00492781420807733
GLRX2	0.605	0.000920631646330605	0.00278272442874472
GLRX3	0.85	3.2297312411167e-06	2.67757112509632e-05
GLS	0.78	1.93522646843025e-05	0.000110033783053924
GLTP	0.645	0.000411167085279773	0.00140269691217959
GMEB1	0.58	0.00148914394837862	0.00418860627460211
GMEB2	0.805	1.03769182056013e-05	6.6595689591576e-05
GMFB	0.745	4.4932539013276e-05	0.000219165096229471
GMNN	0.915	5.3962094881399e-07	7.41862232929587e-06
GMPPA	0.625	0.000618735014385363	0.00198106137701395
GMPS	0.975	9.27954895146854e-08	3.40210093991248e-06
GNA12	0.755	3.54483035855946e-05	0.000180186105446265
GNA13	0.765	2.78859114322128e-05	0.000148337792089713
GNB5	0.54	0.00309941789506385	0.00781598163998738
GNG13	0.59875	0.0010399533320351	0.0030910705271648
GNG4	0.53625	0.00331230794722126	0.00834082034306752
GNGT1	0.52625	0.00394670961474586	0.00969286625984665
GNL2	0.86	2.47214107296223e-06	2.18179228027796e-05
GNL3L	0.645	0.000411167085279773	0.00140269691217959
GNPAT	0.97	1.07889036149444e-07	3.40210093991248e-06
GNPDA1	0.955	1.68823306445631e-07	3.827171873193e-06
GNS	0.825	6.22172209996386e-06	4.42447616706491e-05
GOLGA3	0.77	2.47065585006201e-05	0.000134491284702753
GOLM1	0.72	8.02666898884752e-05	0.000354376220922857
GOLPH3L	0.53	0.0036968978425671	0.009085719581908
GOLT1B	0.87	1.88679281309945e-06	1.79460657728551e-05
GON4L	0.7	0.000126046450120709	0.000519655812382222
GORAB	0.835	4.79681801879295e-06	3.64046453369017e-05
GORASP2	0.705	0.000112718835930004	0.000471935968327988
GOSR2	0.985	6.84979146736708e-08	3.40210093991248e-06
GPATCH2	0.79	1.51148333753515e-05	9.02814672020567e-05
GPATCH3	0.77	2.47065585006201e-05	0.000134491284702753
GPATCH4	1	4.32046305398615e-08	3.40210093991248e-06
GPC2	0.73	6.37789373181263e-05	0.000292580650590964
GPC3	0.85	3.2297312411167e-06	2.67757112509632e-05
GPD1L	0.655	0.000333757823755221	0.00117503433384432
GPD2	0.94	2.6244899609118e-07	4.74986544011556e-06
GPI	0.545	0.00283496810068162	0.00724409063075326
GPN1	0.86	2.47214107296223e-06	2.18179228027796e-05
GPN3	0.725	7.15750220179334e-05	0.000323010433299601
GPR1	0.56625	0.00192556541577504	0.00527871559233694
GPR111	0.57	0.00179615603870209	0.00492781420807733
GPR115	0.60375	0.000943430004160195	0.00285114289463091
GPR148	0.53	0.0036968978425671	0.009085719581908
GPR158	0.69	0.000157278919018067	0.000625434756131603
GPR161	0.525	0.0040333265881658	0.00975770647214399
GPR19	0.855	2.82668067308478e-06	2.4202416076153e-05
GPR32	0.5725	0.00171437678573683	0.00475488242903014
GPRC5D	0.525	0.0040333265881658	0.00975770647214399
GPRIN1	0.925	4.05337928111038e-07	6.14715691496644e-06
GPS1	0.65	0.000370577214714674	0.00128171380132836
GPSM2	0.975	9.27954895146854e-08	3.40210093991248e-06
GPX7	0.615	0.000755801164525227	0.00234443037581638
GRAMD1A	0.7	0.000126046450120709	0.000519655812382222
GRB2	0.77	2.47065585006201e-05	0.000134491284702753
GRIK4	0.54	0.00309941789506385	0.00781598163998738
GRK6	0.655	0.000333757823755221	0.00117503433384432
GRN	0.555	0.00236687990952711	0.00625154924488891
GRPEL2	0.895	9.48093909158843e-07	1.08165524799145e-05
GRWD1	0.9	8.24390623765936e-07	9.76161049156133e-06
GSDMC	0.84	4.20731002837016e-06	3.28421644988877e-05
GSG1	0.605	0.000920631646330605	0.00278272442874472
GSG2	0.985	6.84979146736708e-08	3.40210093991248e-06
GSK3A	0.83	5.46497987796712e-06	4.01859717833204e-05
GSKIP	0.635	0.00050509786183639	0.00166724211241016
GSR	0.775	2.18739871249429e-05	0.000121490526395946
GSTA4	0.92	4.6785430063423e-07	6.73348529226945e-06
GSTCD	0.79	1.51148333753515e-05	9.02814672020567e-05
GTF2A2	0.75	3.99239747690405e-05	0.000198497012054823
GTF2E1	0.715	8.99495575381604e-05	0.000389462445936503
GTF2F2	0.675	0.000218053044043653	0.000820323801334475
GTF2H1	0.635	0.00050509786183639	0.00166724211241016
GTF2H3	0.815	8.04665404174898e-06	5.41216342754223e-05
GTF3C3	0.83	5.46497987796712e-06	4.01859717833204e-05
GTF3C5	0.705	0.000112718835930004	0.000471935968327988
GTF3C6	0.795	1.334353247473e-05	8.1766513249387e-05
GTPBP2	0.98	7.9755426041217e-08	3.40210093991248e-06
GTPBP3	0.56	0.00216040748076618	0.00578566049286747
GTPBP4	0.985	6.84979146736708e-08	3.40210093991248e-06
GTSE1	0.955	1.68823306445631e-07	3.827171873193e-06
GUCY2F	0.65	0.000370577214714674	0.00128171380132836
GYG1	0.77	2.47065585006201e-05	0.000134491284702753
H2AFX	0.955	1.68823306445631e-07	3.827171873193e-06
H2AFY	0.91	6.21944833634203e-07	8.1533007741065e-06
H2AFZ	0.925	4.05337928111038e-07	6.14715691496644e-06
H3F3C	0.6	0.00101500094711304	0.00301792925168627
HACE1	0.605	0.000920631646330605	0.00278272442874472
HAPLN1	0.73875	5.20334534981348e-05	0.000248197729536892
HARBI1	0.585	0.00135449195794624	0.00386451968634122
HARS	0.83	5.46497987796712e-06	4.01859717833204e-05
HARS2	0.78	1.93522646843025e-05	0.000110033783053924
HAT1	0.91	6.21944833634203e-07	8.1533007741065e-06
HAUS1	0.83	5.46497987796712e-06	4.01859717833204e-05
HAUS3	0.665	0.000270155149348028	0.000981520711799842
HAUS5	0.925	4.05337928111038e-07	6.14715691496644e-06
HAUS6	0.805	1.03769182056013e-05	6.6595689591576e-05
HAVCR1	0.685	0.000175499806409407	0.000684820983717064
HAX1	0.88	1.4358808324566e-06	1.46869377257879e-05
HDAC1	0.54	0.00309941789506385	0.00781598163998738
HDAC10	0.67	0.0002427962136069	0.000898726001339752
HDAC11	0.93	3.50920354330597e-07	5.64472161869465e-06
HDAC2	0.695	0.000140849475488425	0.000570867686550005
HDGF	0.695	0.000140849475488425	0.000570867686550005
HEATR1	1	4.32046305398615e-08	3.40210093991248e-06
HEATR2	0.965	1.25346341084409e-07	3.49870225728588e-06
HEATR6	0.99	5.87865691681344e-08	3.40210093991248e-06
HECTD2	0.535	0.00338617810416286	0.00842500753496648
HELLS	0.92	4.6785430063423e-07	6.73348529226945e-06
HEPACAM2	0.545	0.00283496810068162	0.00724409063075326
HES2	0.76	3.14518258701657e-05	0.000163577534785667
HES6	0.965	1.25346341084409e-07	3.49870225728588e-06
HEXA	0.53	0.0036968978425671	0.009085719581908
HEXB	0.54	0.00309941789506385	0.00781598163998738
HEY1	0.9	8.24390623765936e-07	9.76161049156133e-06
HGS	0.995	5.04153117031336e-08	3.40210093991248e-06
HHIPL2	0.645	0.000411167085279773	0.00140269691217959
HIAT1	0.79	1.51148333753515e-05	9.02814672020567e-05
HIATL1	0.665	0.000270155149348028	0.000981520711799842
HIGD1B	0.765	2.78859114322128e-05	0.000148337792089713
HIGD2B	0.585	0.00135449195794624	0.00386451968634122
HILPDA	0.92	4.6785430063423e-07	6.73348529226945e-06
HIP1R	0.525	0.0040333265881658	0.00975770647214399
HIST1H1B	0.97	1.07889036149444e-07	3.40210093991248e-06
HIST1H1C	0.815	8.04665404174898e-06	5.41216342754223e-05
HIST1H1E	0.655	0.000333757823755221	0.00117503433384432
HIST1H1T	0.76	3.14518258701657e-05	0.000163577534785667
HIST1H2AC	0.715	8.99495575381604e-05	0.000389462445936503
HIST1H2AD	0.5575	0.00226148576113316	0.00604987195132857
HIST1H2AJ	0.775	2.18739871249429e-05	0.000121490526395946
HIST1H2BB	0.96	1.45522449201962e-07	3.57193321666696e-06
HIST1H2BD	0.935	3.03587915917447e-07	5.13342233475482e-06
HIST1H2BJ	0.885	1.25124954131195e-06	1.31836954981941e-05
HIST1H2BK	0.78	1.93522646843025e-05	0.000110033783053924
HIST1H2BL	0.96	1.45522449201962e-07	3.57193321666696e-06
HIST1H2BM	0.68	0.000195692325107188	0.000749739794593018
HIST1H2BN	0.98	7.9755426041217e-08	3.40210093991248e-06
HIST1H2BO	0.99	5.87865691681344e-08	3.40210093991248e-06
HJURP	0.98	7.9755426041217e-08	3.40210093991248e-06
HK2	0.705	0.000112718835930004	0.000471935968327988
HKDC1	0.76	3.14518258701657e-05	0.000163577534785667
HLTF	0.84	4.20731002837016e-06	3.28421644988877e-05
HM13	0.625	0.000618735014385363	0.00198106137701395
HMGA1	0.995	5.04153117031336e-08	3.40210093991248e-06
HMGB2	0.855	2.82668067308478e-06	2.4202416076153e-05
HMGCR	0.625	0.000618735014385363	0.00198106137701395
HMGCS1	0.635	0.00050509786183639	0.00166724211241016
HMGN1	0.89	1.089569535484e-06	1.19702174767769e-05
HMGN2	0.555	0.00236687990952711	0.00625154924488891
HMGN4	0.945	2.2671996924295e-07	4.40869575746763e-06
HMGXB3	0.895	9.48093909158843e-07	1.08165524799145e-05
HMGXB4	0.875	1.64656339696201e-06	1.61166140996824e-05
HMMR	0.95	1.95712680506333e-07	4.07273201134521e-06
HMX3	0.59875	0.0010399533320351	0.0030910705271648
HN1	1	4.32046305398615e-08	3.40210093991248e-06
HNRNPAB	0.72	8.02666898884752e-05	0.000354376220922857
HNRNPC	0.765	2.78859114322128e-05	0.000148337792089713
HNRNPF	0.575	0.00163603455905981	0.00453975595657296
HNRNPK	0.595	0.00111825682847755	0.00327541636070051
HNRNPL	0.59	0.00123115142568531	0.00355785685285973
HNRNPR	0.825	6.22172209996386e-06	4.42447616706491e-05
HNRNPU	0.87	1.88679281309945e-06	1.79460657728551e-05
HNRNPUL1	0.585	0.00135449195794624	0.00386451968634122
HOMER1	0.65	0.000370577214714674	0.00128171380132836
HOMER3	0.71	0.000100728574824904	0.000429649229346978
HOXA10	0.685	0.000175499806409407	0.000684820983717064
HOXA11	0.6275	0.000588284541738204	0.0019118974493891
HOXA13	0.55	0.00259127576053264	0.00669371469890505
HOXC13	0.5825	0.00142034755778386	0.00404911265821394
HOXC9	0.6725	0.000230112703917928	0.000864948975787729
HOXD1	0.75	3.99239747690405e-05	0.000198497012054823
HOXD11	0.5675	0.00188150710242785	0.00515955120645405
HOXD12	0.66875	0.000249381166025797	0.00092271031429545
HOXD13	0.5325	0.00353843609171833	0.00880008100627576
HOXD4	0.54125	0.00303127611868703	0.00774118829025854
HPDL	0.63	0.000559233923892233	0.00181815955824595
HPS1	0.54	0.00309941789506385	0.00781598163998738
HPS3	0.53	0.0036968978425671	0.009085719581908
HPS4	0.72	8.02666898884752e-05	0.000354376220922857
HRAS	0.845	3.68758694002658e-06	2.95361368592243e-05
HS2ST1	0.805	1.03769182056013e-05	6.6595689591576e-05
HSDL1	0.655	0.000333757823755221	0.00117503433384432
HSF2	0.7	0.000126046450120709	0.000519655812382222
HSF2BP	0.855	2.82668067308478e-06	2.4202416076153e-05
HSP90AA1	0.535	0.00338617810416286	0.00842500753496648
HSP90AB1	0.875	1.64656339696201e-06	1.61166140996824e-05
HSPA13	0.905	7.16308183434933e-07	8.94797253268719e-06
HSPA14	0.98	7.9755426041217e-08	3.40210093991248e-06
HSPA4	0.9	8.24390623765936e-07	9.76161049156133e-06
HSPA6	0.725	7.15750220179334e-05	0.000323010433299601
HSPB1	0.79	1.51148333753515e-05	9.02814672020567e-05
HSPBP1	0.675	0.000218053044043653	0.000820323801334475
HSPD1	0.605	0.000920631646330605	0.00278272442874472
HSPH1	0.7	0.000126046450120709	0.000519655812382222
HTATSF1	0.625	0.000618735014385363	0.00198106137701395
HTR1B	0.6175	0.000719112288478208	0.00226392951262046
HTR1D	0.61	0.000834448771709573	0.00255801155258175
HTRA2	0.625	0.000618735014385363	0.00198106137701395
IARS	0.995	5.04153117031336e-08	3.40210093991248e-06
IBSP	0.72125	7.80047364721259e-05	0.000351573755600998
ICK	0.8	1.17713390976881e-05	7.37858902394842e-05
ICT1	0.67	0.0002427962136069	0.000898726001339752
IDE	0.77	2.47065585006201e-05	0.000134491284702753
IDH3B	0.635	0.00050509786183639	0.00166724211241016
IDI1	0.8	1.17713390976881e-05	7.37858902394842e-05
IER5	0.6	0.00101500094711304	0.00301792925168627
IFI27L1	0.6	0.00101500094711304	0.00301792925168627
IFNA1	0.55	0.00259127576053264	0.00669371469890505
IFRD1	0.595	0.00111825682847755	0.00327541636070051
IFT52	0.955	1.68823306445631e-07	3.827171873193e-06
IFT80	0.89	1.089569535484e-06	1.19702174767769e-05
IGDCC3	0.615	0.000755801164525227	0.00234443037581638
IGDCC4	0.63	0.000559233923892233	0.00181815955824595
IGF2BP1	0.755	3.54483035855946e-05	0.000180186105446265
IGF2BP2	0.81	9.1410957026028e-06	6.00293868259856e-05
IGF2BP3	0.745	4.4932539013276e-05	0.000219165096229471
IGF2R	0.62	0.00068408379506768	0.00215520260980729
IGSF3	0.96	1.45522449201962e-07	3.57193321666696e-06
IKBIP	0.795	1.334353247473e-05	8.1766513249387e-05
IL12A	0.675	0.000218053044043653	0.000820323801334475
IL17D	0.68	0.000195692325107188	0.000749739794593018
IL17F	0.615	0.000755801164525227	0.00234443037581638
IL1A	0.585	0.00135449195794624	0.00386451968634122
IL22RA1	0.705	0.000112718835930004	0.000471935968327988
IL37	0.685	0.000175499806409407	0.000684820983717064
IL4I1	0.535	0.00338617810416286	0.00842500753496648
ILF2	0.995	5.04153117031336e-08	3.40210093991248e-06
ILF3	0.715	8.99495575381604e-05	0.000389462445936503
IMMT	0.615	0.000755801164525227	0.00234443037581638
IMP4	0.59	0.00123115142568531	0.00355785685285973
IMPDH2	0.665	0.000270155149348028	0.000981520711799842
INCENP	0.98	7.9755426041217e-08	3.40210093991248e-06
INIP	0.575	0.00163603455905981	0.00453975595657296
INO80B	0.93	3.50920354330597e-07	5.64472161869465e-06
INPP5F	0.6	0.00101500094711304	0.00301792925168627
INPP5J	0.795	1.334353247473e-05	8.1766513249387e-05
INPPL1	0.815	8.04665404174898e-06	5.41216342754223e-05
INTS2	0.865	2.1605074831399e-06	1.98171076847124e-05
INTS7	0.98	7.9755426041217e-08	3.40210093991248e-06
INTS8	0.88	1.4358808324566e-06	1.46869377257879e-05
IP6K1	0.865	2.1605074831399e-06	1.98171076847124e-05
IPO11	0.78	1.93522646843025e-05	0.000110033783053924
IPO13	0.59	0.00123115142568531	0.00355785685285973
IPO7	0.735	5.67913978399837e-05	0.000266034864453307
IPO9	0.955	1.68823306445631e-07	3.827171873193e-06
IQCB1	0.665	0.000270155149348028	0.000981520711799842
IQCC	0.55	0.00259127576053264	0.00669371469890505
IQCD	0.795	1.334353247473e-05	8.1766513249387e-05
IQCF1	0.54	0.00309941789506385	0.00781598163998738
IQGAP3	0.995	5.04153117031336e-08	3.40210093991248e-06
IRAK2	0.62	0.00068408379506768	0.00215520260980729
IRF2BP2	0.67	0.0002427962136069	0.000898726001339752
IRGQ	0.625	0.000618735014385363	0.00198106137701395
IRX5	0.54875	0.00265033426420302	0.00684223336153078
ISG20L2	0.91	6.21944833634203e-07	8.1533007741065e-06
ISL2	0.73	6.37789373181263e-05	0.000292580650590964
ISY1	0.595	0.00111825682847755	0.00327541636070051
ITGA2	0.91	6.21944833634203e-07	8.1533007741065e-06
ITGA5	0.915	5.3962094881399e-07	7.41862232929587e-06
ITGA6	1	4.32046305398615e-08	3.40210093991248e-06
ITGAE	0.56	0.00216040748076618	0.00578566049286747
ITGAV	0.675	0.000218053044043653	0.000820323801334475
ITGB1	0.57	0.00179615603870209	0.00492781420807733
ITGB1BP1	0.79	1.51148333753515e-05	9.02814672020567e-05
ITPA	0.81	9.1410957026028e-06	6.00293868259856e-05
ITPKA	0.77	2.47065585006201e-05	0.000134491284702753
ITPKC	0.83	5.46497987796712e-06	4.01859717833204e-05
IVNS1ABP	0.655	0.000333757823755221	0.00117503433384432
JAG2	0.555	0.00236687990952711	0.00625154924488891
JMJD4	0.655	0.000333757823755221	0.00117503433384432
JMJD6	0.745	4.4932539013276e-05	0.000219165096229471
JOSD1	0.67	0.0002427962136069	0.000898726001339752
JRKL	0.71	0.000100728574824904	0.000429649229346978
JTB	0.615	0.000755801164525227	0.00234443037581638
KANSL2	0.915	5.3962094881399e-07	7.41862232929587e-06
KANSL3	0.755	3.54483035855946e-05	0.000180186105446265
KAT7	0.56	0.00216040748076618	0.00578566049286747
KBTBD2	0.685	0.000175499806409407	0.000684820983717064
KCMF1	0.705	0.000112718835930004	0.000471935968327988
KCNE1L	0.89	1.089569535484e-06	1.19702174767769e-05
KCNE3	0.775	2.18739871249429e-05	0.000121490526395946
KCNF1	0.615	0.000755801164525227	0.00234443037581638
KCNG3	0.69375	0.000144798161455961	0.000586735962871215
KCNH6	0.6	0.00101500094711304	0.00301792925168627
KCNJ5	0.68	0.000195692325107188	0.000749739794593018
KCNK9	0.61625	0.000737244772513357	0.00232017996111423
KCNMB3	0.76	3.14518258701657e-05	0.000163577534785667
KCNN3	0.685	0.000175499806409407	0.000684820983717064
KCNQ3	0.605	0.000920631646330605	0.00278272442874472
KCTD10	0.54	0.00309941789506385	0.00781598163998738
KCTD17	0.765	2.78859114322128e-05	0.000148337792089713
KCTD20	0.905	7.16308183434933e-07	8.94797253268719e-06
KCTD5	0.55	0.00259127576053264	0.00669371469890505
KCTD6	0.65	0.000370577214714674	0.00128171380132836
KCTD7	0.875	1.64656339696201e-06	1.61166140996824e-05
KDELC1	0.535	0.00338617810416286	0.00842500753496648
KDELR1	0.56	0.00216040748076618	0.00578566049286747
KDELR3	0.73	6.37789373181263e-05	0.000292580650590964
KDM1A	0.545	0.00283496810068162	0.00724409063075326
KDM1B	0.625	0.000618735014385363	0.00198106137701395
KDM3B	0.76	3.14518258701657e-05	0.000163577534785667
KHDRBS1	0.635	0.00050509786183639	0.00166724211241016
KHSRP	0.58	0.00148914394837862	0.00418860627460211
KIAA0020	0.605	0.000920631646330605	0.00278272442874472
KIAA0100	0.755	3.54483035855946e-05	0.000180186105446265
KIAA0101	0.915	5.3962094881399e-07	7.41862232929587e-06
KIAA0195	0.67	0.0002427962136069	0.000898726001339752
KIAA0196	0.855	2.82668067308478e-06	2.4202416076153e-05
KIAA0907	0.965	1.25346341084409e-07	3.49870225728588e-06
KIAA0947	0.69	0.000157278919018067	0.000625434756131603
KIAA1210	0.545	0.00283496810068162	0.00724409063075326
KIAA1244	0.82	7.07814554901098e-06	4.89236276671569e-05
KIAA1429	0.79	1.51148333753515e-05	9.02814672020567e-05
KIAA1462	0.845	3.68758694002658e-06	2.95361368592243e-05
KIAA1522	0.76	3.14518258701657e-05	0.000163577534785667
KIAA1524	0.98	7.9755426041217e-08	3.40210093991248e-06
KIAA1549	0.845	3.68758694002658e-06	2.95361368592243e-05
KIAA1586	0.71	0.000100728574824904	0.000429649229346978
KIAA1614	0.635	0.00050509786183639	0.00166724211241016
KIAA1731	0.905	7.16308183434933e-07	8.94797253268719e-06
KIAA1841	0.9	8.24390623765936e-07	9.76161049156133e-06
KIAA1919	0.56	0.00216040748076618	0.00578566049286747
KIF11	0.975	9.27954895146854e-08	3.40210093991248e-06
KIF14	0.965	1.25346341084409e-07	3.49870225728588e-06
KIF15	0.95	1.95712680506333e-07	4.07273201134521e-06
KIF18A	0.97	1.07889036149444e-07	3.40210093991248e-06
KIF18B	0.98	7.9755426041217e-08	3.40210093991248e-06
KIF20A	0.96	1.45522449201962e-07	3.57193321666696e-06
KIF20B	0.945	2.2671996924295e-07	4.40869575746763e-06
KIF21A	0.725	7.15750220179334e-05	0.000323010433299601
KIF21B	0.575	0.00163603455905981	0.00453975595657296
KIF22	0.835	4.79681801879295e-06	3.64046453369017e-05
KIF23	0.955	1.68823306445631e-07	3.827171873193e-06
KIF24	0.9	8.24390623765936e-07	9.76161049156133e-06
KIF2A	0.885	1.25124954131195e-06	1.31836954981941e-05
KIF2C	0.96	1.45522449201962e-07	3.57193321666696e-06
KIF3A	0.59	0.00123115142568531	0.00355785685285973
KIF4A	0.975	9.27954895146854e-08	3.40210093991248e-06
KIF4B	0.97	1.07889036149444e-07	3.40210093991248e-06
KIF5A	0.57	0.00179615603870209	0.00492781420807733
KIF5B	0.835	4.79681801879295e-06	3.64046453369017e-05
KISS1R	0.60875	0.000855263433120923	0.00262090095308164
KITLG	0.83	5.46497987796712e-06	4.01859717833204e-05
KLC2	0.865	2.1605074831399e-06	1.98171076847124e-05
KLF5	0.57	0.00179615603870209	0.00492781420807733
KLHDC3	0.685	0.000175499806409407	0.000684820983717064
KLHDC8A	0.64	0.000455880005205689	0.00153341456296459
KLHL12	0.635	0.00050509786183639	0.00166724211241016
KLHL22	0.755	3.54483035855946e-05	0.000180186105446265
KLHL29	0.625	0.000618735014385363	0.00198106137701395
KLHL42	0.72	8.02666898884752e-05	0.000354376220922857
KLHL5	0.525	0.0040333265881658	0.00975770647214399
KLHL7	0.84	4.20731002837016e-06	3.28421644988877e-05
KNOP1	0.87	1.88679281309945e-06	1.79460657728551e-05
KNSTRN	0.875	1.64656339696201e-06	1.61166140996824e-05
KNTC1	0.955	1.68823306445631e-07	3.827171873193e-06
KPNA4	0.89	1.089569535484e-06	1.19702174767769e-05
KPNB1	0.955	1.68823306445631e-07	3.827171873193e-06
KPTN	0.59	0.00123115142568531	0.00355785685285973
KRBA1	0.68	0.000195692325107188	0.000749739794593018
KRT32	0.54	0.00309941789506385	0.00781598163998738
KRTAP10-3	0.54	0.00309941789506385	0.00781598163998738
KRTAP19-1	0.55375	0.00242124638007435	0.00639225115367041
KRTAP19-3	0.54	0.00309941789506385	0.00781598163998738
KRTAP19-4	0.6	0.00101500094711304	0.00301792925168627
KRTAP19-7	0.56875	0.00183837649505403	0.005042856902812
KRTAP21-3	0.525	0.0040333265881658	0.00975770647214399
KRTAP4-1	0.58	0.00148914394837862	0.00418860627460211
KRTAP4-3	0.525	0.0040333265881658	0.00975770647214399
KRTAP5-11	0.55375	0.00242124638007435	0.00639225115367041
KRTAP6-2	0.55875	0.00221041716592763	0.00591868280613515
KRTAP9-1	0.55	0.00259127576053264	0.00669371469890505
KRTCAP2	0.925	4.05337928111038e-07	6.14715691496644e-06
KTI12	0.795	1.334353247473e-05	8.1766513249387e-05
KXD1	0.53	0.0036968978425671	0.009085719581908
L3MBTL2	0.73	6.37789373181263e-05	0.000292580650590964
LAMB1	0.715	8.99495575381604e-05	0.000389462445936503
LAMB4	0.71	0.000100728574824904	0.000429649229346978
LAMC1	0.985	6.84979146736708e-08	3.40210093991248e-06
LAMTOR4	0.825	6.22172209996386e-06	4.42447616706491e-05
LAMTOR5	0.56	0.00216040748076618	0.00578566049286747
LAPTM4B	0.845	3.68758694002658e-06	2.95361368592243e-05
LARP1	0.71	0.000100728574824904	0.000429649229346978
LARP4B	0.795	1.334353247473e-05	8.1766513249387e-05
LARS	0.825	6.22172209996386e-06	4.42447616706491e-05
LAS1L	0.72	8.02666898884752e-05	0.000354376220922857
LASP1	0.785	1.71089613398845e-05	0.000100141783414488
LBR	0.84	4.20731002837016e-06	3.28421644988877e-05
LCE1C	0.6	0.00101500094711304	0.00301792925168627
LCE1E	0.53	0.0036968978425671	0.009085719581908
LCE1F	0.65	0.000370577214714674	0.00128171380132836
LCE2A	0.53	0.0036968978425671	0.009085719581908
LCE3C	0.55	0.00259127576053264	0.00669371469890505
LCE3D	0.55	0.00259127576053264	0.00669371469890505
LCMT1	0.68	0.000195692325107188	0.000749739794593018
LCTL	0.785	1.71089613398845e-05	0.000100141783414488
LDLRAD1	0.69	0.000157278919018067	0.000625434756131603
LEMD2	0.9	8.24390623765936e-07	9.76161049156133e-06
LEO1	0.545	0.00283496810068162	0.00724409063075326
LEPRE1	0.77	2.47065585006201e-05	0.000134491284702753
LETM1	0.915	5.3962094881399e-07	7.41862232929587e-06
LGALS3	0.545	0.00283496810068162	0.00724409063075326
LGALSL	0.61	0.000834448771709573	0.00255801155258175
LHFPL2	0.815	8.04665404174898e-06	5.41216342754223e-05
LHX4	0.815	8.04665404174898e-06	5.41216342754223e-05
LIG1	0.815	8.04665404174898e-06	5.41216342754223e-05
LIG3	0.895	9.48093909158843e-07	1.08165524799145e-05
LIMK2	0.685	0.000175499806409407	0.000684820983717064
LIMS1	0.75	3.99239747690405e-05	0.000198497012054823
LIN9	0.945	2.2671996924295e-07	4.40869575746763e-06
LINC00632	0.64	0.000455880005205689	0.00153341456296459
LLGL1	0.72	8.02666898884752e-05	0.000354376220922857
LMNA	0.665	0.000270155149348028	0.000981520711799842
LMNB1	0.925	4.05337928111038e-07	6.14715691496644e-06
LMNB2	0.98	7.9755426041217e-08	3.40210093991248e-06
LMTK2	0.62	0.00068408379506768	0.00215520260980729
LOC100130093	0.635	0.00050509786183639	0.00166724211241016
LOC100130872	0.625	0.000618735014385363	0.00198106137701395
LOC100131608	0.525	0.0040333265881658	0.00975770647214399
LOC100133301	0.525	0.0040333265881658	0.00975770647214399
LOC100287177	0.525	0.0040333265881658	0.00975770647214399
LOC100287852	0.785	1.71089613398845e-05	0.000100141783414488
LOC100505876	0.575	0.00163603455905981	0.00453975595657296
LOC100505991	0.945	2.2671996924295e-07	4.40869575746763e-06
LOC100506127	0.55	0.00259127576053264	0.00669371469890505
LOC100506562	0.765	2.78859114322128e-05	0.000148337792089713
LOC100506639	0.695	0.000140849475488425	0.000570867686550005
LOC100996332	0.715	8.99495575381604e-05	0.000389462445936503
LOC100996481	0.945	2.2671996924295e-07	4.40869575746763e-06
LOC100996485	0.595	0.00111825682847755	0.00327541636070051
LOC101060363	0.87	1.88679281309945e-06	1.79460657728551e-05
LOC101060373	0.69	0.000157278919018067	0.000625434756131603
LOC101927658	0.54	0.00309941789506385	0.00781598163998738
LOC101927705	0.85	3.2297312411167e-06	2.67757112509632e-05
LOC101928160	0.555	0.00236687990952711	0.00625154924488891
LOC101928375	0.94	2.6244899609118e-07	4.74986544011556e-06
LOC101928934	0.77	2.47065585006201e-05	0.000134491284702753
LOC101929336	0.81	9.1410957026028e-06	6.00293868259856e-05
LOC101929690	0.62	0.00068408379506768	0.00215520260980729
LOC285501	0.54625	0.00277215761370253	0.00715462769464799
LOC645359	0.60125	0.000990603719740246	0.0029926731743784
LOC647264	0.575	0.00163603455905981	0.00453975595657296
LOC648691	0.54	0.00309941789506385	0.00781598163998738
LOC653739	0.7	0.000126046450120709	0.000519655812382222
LOC728114	0.61125	0.000814104839349961	0.00252304742225317
LOC730338	0.735	5.67913978399837e-05	0.000266034864453307
LOC81691	0.81	9.1410957026028e-06	6.00293868259856e-05
LOC93432	0.59	0.00123115142568531	0.00355785685285973
LONP1	0.67	0.0002427962136069	0.000898726001339752
LOX	0.68	0.000195692325107188	0.000749739794593018
LOXL2	0.665	0.000270155149348028	0.000981520711799842
LOXL4	0.615	0.000755801164525227	0.00234443037581638
LPCAT1	0.79	1.51148333753515e-05	9.02814672020567e-05
LPGAT1	0.82	7.07814554901098e-06	4.89236276671569e-05
LPL	0.97	1.07889036149444e-07	3.40210093991248e-06
LPPR1	0.56	0.00216040748076618	0.00578566049286747
LPPR4	0.865	2.1605074831399e-06	1.98171076847124e-05
LRIF1	0.61	0.000834448771709573	0.00255801155258175
LRP11	0.75	3.99239747690405e-05	0.000198497012054823
LRP12	0.735	5.67913978399837e-05	0.000266034864453307
LRPAP1	0.535	0.00338617810416286	0.00842500753496648
LRPPRC	0.73	6.37789373181263e-05	0.000292580650590964
LRR1	0.535	0.00338617810416286	0.00842500753496648
LRRC1	0.935	3.03587915917447e-07	5.13342233475482e-06
LRRC14	0.83	5.46497987796712e-06	4.01859717833204e-05
LRRC16A	0.675	0.000218053044043653	0.000820323801334475
LRRC2-AS1	0.845	3.68758694002658e-06	2.95361368592243e-05
LRRC20	0.605	0.000920631646330605	0.00278272442874472
LRRC42	0.93	3.50920354330597e-07	5.64472161869465e-06
LRRC45	0.67	0.0002427962136069	0.000898726001339752
LRRC57	0.555	0.00236687990952711	0.00625154924488891
LRRC58	0.73	6.37789373181263e-05	0.000292580650590964
LRRC59	0.93	3.50920354330597e-07	5.64472161869465e-06
LRWD1	0.68	0.000195692325107188	0.000749739794593018
LSG1	0.77	2.47065585006201e-05	0.000134491284702753
LSM11	0.675	0.000218053044043653	0.000820323801334475
LSM12	0.895	9.48093909158843e-07	1.08165524799145e-05
LSM14B	0.745	4.4932539013276e-05	0.000219165096229471
LSM4	0.795	1.334353247473e-05	8.1766513249387e-05
LSM5	0.545	0.00283496810068162	0.00724409063075326
LSM7	0.59	0.00123115142568531	0.00355785685285973
LTV1	0.775	2.18739871249429e-05	0.000121490526395946
LY6H	0.88875	1.12799373597205e-06	1.23845786532289e-05
LYAR	0.875	1.64656339696201e-06	1.61166140996824e-05
LYPD1	0.8	1.17713390976881e-05	7.37858902394842e-05
LYRM2	0.7	0.000126046450120709	0.000519655812382222
LYRM4	0.72	8.02666898884752e-05	0.000354376220922857
LYSMD1	0.81	9.1410957026028e-06	6.00293868259856e-05
LYSMD4	0.875	1.64656339696201e-06	1.61166140996824e-05
LZTR1	0.785	1.71089613398845e-05	0.000100141783414488
LZTS2	0.665	0.000270155149348028	0.000981520711799842
MAD2L1	0.945	2.2671996924295e-07	4.40869575746763e-06
MAD2L1BP	0.84	4.20731002837016e-06	3.28421644988877e-05
MAEA	0.695	0.000140849475488425	0.000570867686550005
MAF1	0.575	0.00163603455905981	0.00453975595657296
MAFA	0.85	3.2297312411167e-06	2.67757112509632e-05
MAFG	0.965	1.25346341084409e-07	3.49870225728588e-06
MAGEA10	0.545	0.00283496810068162	0.00724409063075326
MAGEB10	0.5425	0.00296450346066579	0.00757177102526445
MAGEB16	0.545	0.00283496810068162	0.00724409063075326
MAGEB2	0.5425	0.00296450346066579	0.00757177102526445
MAGEB6	0.725	7.15750220179334e-05	0.000323010433299601
MAGED2	0.76	3.14518258701657e-05	0.000163577534785667
MAGOH	0.78	1.93522646843025e-05	0.000110033783053924
MAL2	0.735	5.67913978399837e-05	0.000266034864453307
MAMSTR	0.625	0.000618735014385363	0.00198106137701395
MAN1B1	0.595	0.00111825682847755	0.00327541636070051
MANBAL	0.655	0.000333757823755221	0.00117503433384432
MAP2	0.565	0.00197056927973582	0.00534266970792512
MAP2K2	0.57	0.00179615603870209	0.00492781420807733
MAP2K6	0.655	0.000333757823755221	0.00117503433384432
MAP3K15	0.54	0.00309941789506385	0.00781598163998738
MAP3K7	0.86	2.47214107296223e-06	2.18179228027796e-05
MAP3K9	0.635	0.00050509786183639	0.00166724211241016
MAP4K2	0.665	0.000270155149348028	0.000981520711799842
MAP4K4	0.825	6.22172209996386e-06	4.42447616706491e-05
MAPK1	0.835	4.79681801879295e-06	3.64046453369017e-05
MAPK14	0.53	0.0036968978425671	0.009085719581908
MAPK3	0.545	0.00283496810068162	0.00724409063075326
MAPK6	0.735	5.67913978399837e-05	0.000266034864453307
MAPK7	0.595	0.00111825682847755	0.00327541636070051
MAPK8IP2	0.765	2.78859114322128e-05	0.000148337792089713
MAPKAP1	0.55	0.00259127576053264	0.00669371469890505
MAPKAPK5	0.935	3.03587915917447e-07	5.13342233475482e-06
MAPRE1	0.86	2.47214107296223e-06	2.18179228027796e-05
MARCKS	0.705	0.000112718835930004	0.000471935968327988
MARCKSL1	0.6	0.00101500094711304	0.00301792925168627
MARS	0.915	5.3962094881399e-07	7.41862232929587e-06
MARS2	0.775	2.18739871249429e-05	0.000121490526395946
MAST2	0.63	0.000559233923892233	0.00181815955824595
MASTL	0.9	8.24390623765936e-07	9.76161049156133e-06
MAT2A	0.655	0.000333757823755221	0.00117503433384432
MATN3	0.67	0.0002427962136069	0.000898726001339752
MAZ	0.73	6.37789373181263e-05	0.000292580650590964
MBD1	0.59	0.00123115142568531	0.00355785685285973
MBLAC1	0.635	0.00050509786183639	0.00166724211241016
MCAM	0.75	3.99239747690405e-05	0.000198497012054823
MCHR2	0.535	0.00338617810416286	0.00842500753496648
MCIDAS	0.73	6.37789373181263e-05	0.000292580650590964
MCM10	0.97	1.07889036149444e-07	3.40210093991248e-06
MCM2	0.95	1.95712680506333e-07	4.07273201134521e-06
MCM3	0.94	2.6244899609118e-07	4.74986544011556e-06
MCM4	0.895	9.48093909158843e-07	1.08165524799145e-05
MCM5	0.925	4.05337928111038e-07	6.14715691496644e-06
MCM6	0.95	1.95712680506333e-07	4.07273201134521e-06
MCM7	0.93	3.50920354330597e-07	5.64472161869465e-06
MCM8	0.89	1.089569535484e-06	1.19702174767769e-05
MCMBP	0.595	0.00111825682847755	0.00327541636070051
MCMDC2	0.915	5.3962094881399e-07	7.41862232929587e-06
MCRS1	0.96	1.45522449201962e-07	3.57193321666696e-06
MCU	0.825	6.22172209996386e-06	4.42447616706491e-05
MCUR1	0.825	6.22172209996386e-06	4.42447616706491e-05
MDK	0.94	2.6244899609118e-07	4.74986544011556e-06
ME1	0.75	3.99239747690405e-05	0.000198497012054823
ME2	0.53	0.0036968978425671	0.009085719581908
MEA1	0.96	1.45522449201962e-07	3.57193321666696e-06
MECOM	0.645	0.000411167085279773	0.00140269691217959
MED1	0.895	9.48093909158843e-07	1.08165524799145e-05
MED10	0.575	0.00163603455905981	0.00453975595657296
MED20	1	4.32046305398615e-08	3.40210093991248e-06
MED24	1	4.32046305398615e-08	3.40210093991248e-06
MED25	0.62	0.00068408379506768	0.00215520260980729
MED27	0.68	0.000195692325107188	0.000749739794593018
MED8	0.73	6.37789373181263e-05	0.000292580650590964
MELK	0.98	7.9755426041217e-08	3.40210093991248e-06
MEP1A	0.77	2.47065585006201e-05	0.000134491284702753
MESP1	0.595	0.00111825682847755	0.00327541636070051
MESP2	0.925	4.05337928111038e-07	6.14715691496644e-06
METAP2	0.81	9.1410957026028e-06	6.00293868259856e-05
METTL1	0.91	6.21944833634203e-07	8.1533007741065e-06
METTL11B	0.57	0.00179615603870209	0.00492781420807733
METTL13	0.965	1.25346341084409e-07	3.49870225728588e-06
METTL18	0.755	3.54483035855946e-05	0.000180186105446265
METTL21A	0.74	5.05332430644767e-05	0.000241107493694495
METTL23	0.845	3.68758694002658e-06	2.95361368592243e-05
METTL2A	0.92	4.6785430063423e-07	6.73348529226945e-06
METTL2B	0.855	2.82668067308478e-06	2.4202416076153e-05
METTL4	0.705	0.000112718835930004	0.000471935968327988
METTL5	0.865	2.1605074831399e-06	1.98171076847124e-05
MEX3A	0.875	1.64656339696201e-06	1.61166140996824e-05
MEX3C	0.775	2.18739871249429e-05	0.000121490526395946
MEX3D	0.74	5.05332430644767e-05	0.000241107493694495
MFAP1	0.69	0.000157278919018067	0.000625434756131603
MFAP3	0.73	6.37789373181263e-05	0.000292580650590964
MFF	0.885	1.25124954131195e-06	1.31836954981941e-05
MFGE8	0.715	8.99495575381604e-05	0.000389462445936503
MFI2	0.66	0.00030038370292762	0.00107615459261746
MFN1	0.64	0.000455880005205689	0.00153341456296459
MFRP	0.925	4.05337928111038e-07	6.14715691496644e-06
MFSD10	0.765	2.78859114322128e-05	0.000148337792089713
MFSD11	0.64	0.000455880005205689	0.00153341456296459
MFSD5	0.84	4.20731002837016e-06	3.28421644988877e-05
MFSD6	0.64	0.000455880005205689	0.00153341456296459
MGA	0.63	0.000559233923892233	0.00181815955824595
MGAT4A	0.95	1.95712680506333e-07	4.07273201134521e-06
MGAT5	0.705	0.000112718835930004	0.000471935968327988
MGME1	0.6	0.00101500094711304	0.00301792925168627
MIB1	0.79	1.51148333753515e-05	9.02814672020567e-05
MICALL1	0.865	2.1605074831399e-06	1.98171076847124e-05
MID1IP1	0.92	4.6785430063423e-07	6.73348529226945e-06
MIEN1	0.755	3.54483035855946e-05	0.000180186105446265
MIER2	0.555	0.00236687990952711	0.00625154924488891
MIER3	0.68	0.000195692325107188	0.000749739794593018
MIIP	0.705	0.000112718835930004	0.000471935968327988
MINA	0.77	2.47065585006201e-05	0.000134491284702753
MIR1244-1	0.785	1.71089613398845e-05	0.000100141783414488
MIR1248	0.57	0.00179615603870209	0.00492781420807733
MIR3658	1	4.32046305398615e-08	3.40210093991248e-06
MIS18A	0.87	1.88679281309945e-06	1.79460657728551e-05
MITD1	1	4.32046305398615e-08	3.40210093991248e-06
MKI67	0.925	4.05337928111038e-07	6.14715691496644e-06
MKI67IP	0.905	7.16308183434933e-07	8.94797253268719e-06
MKKS	0.635	0.00050509786183639	0.00166724211241016
MLF1IP	0.92	4.6785430063423e-07	6.73348529226945e-06
MLH1	0.63	0.000559233923892233	0.00181815955824595
MLLT11	0.555	0.00236687990952711	0.00625154924488891
MLX	0.585	0.00135449195794624	0.00386451968634122
MMD	0.785	1.71089613398845e-05	0.000100141783414488
MMP1	0.825	6.22172209996386e-06	4.42447616706491e-05
MMP10	0.665	0.000270155149348028	0.000981520711799842
MMP11	0.89	1.089569535484e-06	1.19702174767769e-05
MMP14	0.685	0.000175499806409407	0.000684820983717064
MMP9	0.69	0.000157278919018067	0.000625434756131603
MMS19	0.69	0.000157278919018067	0.000625434756131603
MMS22L	0.845	3.68758694002658e-06	2.95361368592243e-05
MND1	0.935	3.03587915917447e-07	5.13342233475482e-06
MNF1	0.965	1.25346341084409e-07	3.49870225728588e-06
MOCS3	0.53	0.0036968978425671	0.009085719581908
MON1A	0.59	0.00123115142568531	0.00355785685285973
MORC2	0.69	0.000157278919018067	0.000625434756131603
MOS	0.575	0.00163603455905981	0.00453975595657296
MOSPD1	0.73	6.37789373181263e-05	0.000292580650590964
MPHOSPH9	0.72	8.02666898884752e-05	0.000354376220922857
MPP3	0.7	0.000126046450120709	0.000519655812382222
MPP6	0.84	4.20731002837016e-06	3.28421644988877e-05
MPP7	0.755	3.54483035855946e-05	0.000180186105446265
MPV17	0.78	1.93522646843025e-05	0.000110033783053924
MPV17L2	0.575	0.00163603455905981	0.00453975595657296
MPZ	0.525	0.0040333265881658	0.00975770647214399
MPZL1	0.94	2.6244899609118e-07	4.74986544011556e-06
MRAP2	0.875	1.64656339696201e-06	1.61166140996824e-05
MRE11A	0.625	0.000618735014385363	0.00198106137701395
MRGBP	0.95	1.95712680506333e-07	4.07273201134521e-06
MRGPRG	0.575	0.00163603455905981	0.00453975595657296
MRPL10	0.81	9.1410957026028e-06	6.00293868259856e-05
MRPL13	0.72	8.02666898884752e-05	0.000354376220922857
MRPL14	0.7	0.000126046450120709	0.000519655812382222
MRPL17	0.725	7.15750220179334e-05	0.000323010433299601
MRPL18	0.635	0.00050509786183639	0.00166724211241016
MRPL21	0.6	0.00101500094711304	0.00301792925168627
MRPL22	0.54	0.00309941789506385	0.00781598163998738
MRPL24	0.74	5.05332430644767e-05	0.000241107493694495
MRPL3	0.755	3.54483035855946e-05	0.000180186105446265
MRPL38	0.81	9.1410957026028e-06	6.00293868259856e-05
MRPL42	0.86	2.47214107296223e-06	2.18179228027796e-05
MRPL47	0.94	2.6244899609118e-07	4.74986544011556e-06
MRPL48	0.63	0.000559233923892233	0.00181815955824595
MRPL50	0.73	6.37789373181263e-05	0.000292580650590964
MRPL52	0.73	6.37789373181263e-05	0.000292580650590964
MRPL55	0.59	0.00123115142568531	0.00355785685285973
MRPL9	0.99	5.87865691681344e-08	3.40210093991248e-06
MRPS10	0.975	9.27954895146854e-08	3.40210093991248e-06
MRPS11	0.59	0.00123115142568531	0.00355785685285973
MRPS12	0.855	2.82668067308478e-06	2.4202416076153e-05
MRPS16	0.78	1.93522646843025e-05	0.000110033783053924
MRPS18A	0.66	0.00030038370292762	0.00107615459261746
MRPS23	1	4.32046305398615e-08	3.40210093991248e-06
MRPS7	0.855	2.82668067308478e-06	2.4202416076153e-05
MRS2	0.585	0.00135449195794624	0.00386451968634122
MRTO4	0.535	0.00338617810416286	0.00842500753496648
MSANTD3	0.865	2.1605074831399e-06	1.98171076847124e-05
MSGN1	0.55	0.00259127576053264	0.00669371469890505
MSH2	0.97	1.07889036149444e-07	3.40210093991248e-06
MSH6	0.875	1.64656339696201e-06	1.61166140996824e-05
MSI1	0.575	0.00163603455905981	0.00453975595657296
MSI2	0.88	1.4358808324566e-06	1.46869377257879e-05
MSL1	0.68	0.000195692325107188	0.000749739794593018
MST4	0.71	0.000100728574824904	0.000429649229346978
MSTO1	0.94	2.6244899609118e-07	4.74986544011556e-06
MSX1	0.755	3.54483035855946e-05	0.000180186105446265
MTA2	0.815	8.04665404174898e-06	5.41216342754223e-05
MTA3	0.81	9.1410957026028e-06	6.00293868259856e-05
MTBP	0.88	1.4358808324566e-06	1.46869377257879e-05
MTCH1	0.985	6.84979146736708e-08	3.40210093991248e-06
MTERFD1	0.76	3.14518258701657e-05	0.000163577534785667
MTF2	0.555	0.00236687990952711	0.00625154924488891
MTFR2	0.965	1.25346341084409e-07	3.49870225728588e-06
MTHFD1L	0.915	5.3962094881399e-07	7.41862232929587e-06
MTL5	0.76	3.14518258701657e-05	0.000163577534785667
MTMR2	0.635	0.00050509786183639	0.00166724211241016
MTPAP	0.655	0.000333757823755221	0.00117503433384432
MTPN	0.745	4.4932539013276e-05	0.000219165096229471
MTRNR2L10	0.575	0.00163603455905981	0.00453975595657296
MTX1	0.965	1.25346341084409e-07	3.49870225728588e-06
MTX2	0.815	8.04665404174898e-06	5.41216342754223e-05
MTX3	0.74	5.05332430644767e-05	0.000241107493694495
MUC13	0.555	0.00236687990952711	0.00625154924488891
MURC	0.815	8.04665404174898e-06	5.41216342754223e-05
MUS81	0.76	3.14518258701657e-05	0.000163577534785667
MVD	0.69	0.000157278919018067	0.000625434756131603
MXD3	0.82	7.07814554901098e-06	4.89236276671569e-05
MYADML2	0.5925	0.00117345016459725	0.00343650457339632
MYBL2	0.97	1.07889036149444e-07	3.40210093991248e-06
MYBPHL	0.68	0.000195692325107188	0.000749739794593018
MYCN	0.54	0.00309941789506385	0.00781598163998738
MYEOV2	0.635	0.00050509786183639	0.00166724211241016
MYL10	0.6	0.00101500094711304	0.00301792925168627
MYL6B	0.89	1.089569535484e-06	1.19702174767769e-05
MYLK2	0.74	5.05332430644767e-05	0.000241107493694495
MYO18B	0.625	0.000618735014385363	0.00198106137701395
MYO1A	0.765	2.78859114322128e-05	0.000148337792089713
MYO5C	0.75	3.99239747690405e-05	0.000198497012054823
MYOM3	0.535	0.00338617810416286	0.00842500753496648
MZT1	0.89	1.089569535484e-06	1.19702174767769e-05
MZT2B	0.595	0.00111825682847755	0.00327541636070051
N4BP3	0.73	6.37789373181263e-05	0.000292580650590964
NAA15	0.745	4.4932539013276e-05	0.000219165096229471
NAA20	0.645	0.000411167085279773	0.00140269691217959
NAA25	0.845	3.68758694002658e-06	2.95361368592243e-05
NAA35	0.525	0.0040333265881658	0.00975770647214399
NAA38	0.765	2.78859114322128e-05	0.000148337792089713
NAA40	0.975	9.27954895146854e-08	3.40210093991248e-06
NAA50	0.735	5.67913978399837e-05	0.000266034864453307
NABP2	1	4.32046305398615e-08	3.40210093991248e-06
NACA	0.665	0.000270155149348028	0.000981520711799842
NACC1	0.58	0.00148914394837862	0.00418860627460211
NAE1	0.925	4.05337928111038e-07	6.14715691496644e-06
NAGPA	0.555	0.00236687990952711	0.00625154924488891
NANOS1	0.645	0.000411167085279773	0.00140269691217959
NANP	0.83	5.46497987796712e-06	4.01859717833204e-05
NANS	0.68	0.000195692325107188	0.000749739794593018
NAP1L1	0.735	5.67913978399837e-05	0.000266034864453307
NAPB	0.6	0.00101500094711304	0.00301792925168627
NAPG	0.625	0.000618735014385363	0.00198106137701395
NARF	0.955	1.68823306445631e-07	3.827171873193e-06
NARS	0.825	6.22172209996386e-06	4.42447616706491e-05
NAT10	0.665	0.000270155149348028	0.000981520711799842
NAT9	0.93	3.50920354330597e-07	5.64472161869465e-06
NCAPD2	0.865	2.1605074831399e-06	1.98171076847124e-05
NCAPG	0.96	1.45522449201962e-07	3.57193321666696e-06
NCAPG2	0.92	4.6785430063423e-07	6.73348529226945e-06
NCAPH	0.965	1.25346341084409e-07	3.49870225728588e-06
NCAPH2	0.94	2.6244899609118e-07	4.74986544011556e-06
NCBP2	0.805	1.03769182056013e-05	6.6595689591576e-05
NCDN	0.805	1.03769182056013e-05	6.6595689591576e-05
NCKAP1	0.845	3.68758694002658e-06	2.95361368592243e-05
NCL	0.76	3.14518258701657e-05	0.000163577534785667
NCOA5	0.75	3.99239747690405e-05	0.000198497012054823
NCSTN	0.78	1.93522646843025e-05	0.000110033783053924
NDC1	0.895	9.48093909158843e-07	1.08165524799145e-05
NDC80	0.96	1.45522449201962e-07	3.57193321666696e-06
NDE1	0.77	2.47065585006201e-05	0.000134491284702753
NDOR1	0.87	1.88679281309945e-06	1.79460657728551e-05
NDRG1	0.55	0.00259127576053264	0.00669371469890505
NDRG3	0.97	1.07889036149444e-07	3.40210093991248e-06
NDUFA4L2	0.92	4.6785430063423e-07	6.73348529226945e-06
NDUFAF5	0.64	0.000455880005205689	0.00153341456296459
NDUFB3	0.555	0.00236687990952711	0.00625154924488891
NDUFB4	0.54	0.00309941789506385	0.00781598163998738
NDUFS2	0.53	0.0036968978425671	0.009085719581908
NDUFS6	0.585	0.00135449195794624	0.00386451968634122
NDUFS8	0.555	0.00236687990952711	0.00625154924488891
NEB	0.78	1.93522646843025e-05	0.000110033783053924
NECAB3	1	4.32046305398615e-08	3.40210093991248e-06
NEDD1	0.905	7.16308183434933e-07	8.94797253268719e-06
NEDD4L	0.615	0.000755801164525227	0.00234443037581638
NEDD8	0.71	0.000100728574824904	0.000429649229346978
NEIL3	0.935	3.03587915917447e-07	5.13342233475482e-06
NEK2	0.97	1.07889036149444e-07	3.40210093991248e-06
NEK4	0.785	1.71089613398845e-05	0.000100141783414488
NEK8	0.595	0.00111825682847755	0.00327541636070051
NELFA	0.65	0.000370577214714674	0.00128171380132836
NELFB	0.805	1.03769182056013e-05	6.6595689591576e-05
NELFCD	0.635	0.00050509786183639	0.00166724211241016
NETO2	0.805	1.03769182056013e-05	6.6595689591576e-05
NF2	0.775	2.18739871249429e-05	0.000121490526395946
NFU1	0.59	0.00123115142568531	0.00355785685285973
NFYA	0.75	3.99239747690405e-05	0.000198497012054823
NGDN	0.575	0.00163603455905981	0.00453975595657296
NGFRAP1	0.78	1.93522646843025e-05	0.000110033783053924
NGRN	0.615	0.000755801164525227	0.00234443037581638
NHLH2	0.6325	0.000531524003397399	0.00175413946510614
NHP2L1	0.815	8.04665404174898e-06	5.41216342754223e-05
NIF3L1	0.6	0.00101500094711304	0.00301792925168627
NIP7	0.6	0.00101500094711304	0.00301792925168627
NIPA1	0.705	0.000112718835930004	0.000471935968327988
NIPA2	0.975	9.27954895146854e-08	3.40210093991248e-06
NKAIN1	0.73625	5.51614079482565e-05	0.000262974611959258
NKAP	0.64	0.000455880005205689	0.00153341456296459
NKX1-2	0.56375	0.00201653683232594	0.00546391254103365
NKX3-2	0.67875	0.000201071179426915	0.000770178750525375
NLE1	0.925	4.05337928111038e-07	6.14715691496644e-06
NLK	0.655	0.000333757823755221	0.00117503433384432
NMB	0.92	4.6785430063423e-07	6.73348529226945e-06
[truncated: 1,549 more rows]
