# Supplementary material for: Adaptively capturing the heterogeneity of expression for cancer biomarker identification
Source: BMC Bioinformatics. 2018 Nov 3;19:401. doi: 10.1186/s12859-018-2437-2 (PMC6215657; doi:10.1186/s12859-018-2437-2)
Supplement: Supplementary file 6 — Table S5. List of 3686 DEGs identified on the HCC RNA-Seq data set with negative aGRP statistics. (CSV 205 kb) [file 12859_2018_2437_MOESM6_ESM.csv]

	aGRP	p-value	q-value
1-Sep	-0.525	0.0040333265881658	0.00975770647214399
4-Sep	-0.91	6.21944833634203e-07	8.1533007741065e-06
A1BG	-0.985	6.84979146736708e-08	3.40210093991248e-06
A1CF	-0.9	8.24390623765936e-07	9.76161049156133e-06
A2M	-0.885	1.25124954131195e-06	1.31836954981941e-05
A2ML1	-0.84	4.20731002837016e-06	3.28421644988877e-05
A3GALT2	-0.63	0.000559233923892233	0.00181815955824595
AADAC	-0.875	1.64656339696201e-06	1.61166140996824e-05
AADAT	-0.975	9.27954895146854e-08	3.40210093991248e-06
AASS	-0.98	7.9755426041217e-08	3.40210093991248e-06
AATK	-0.62	0.00068408379506768	0.00215520260980729
ABAT	-0.985	6.84979146736708e-08	3.40210093991248e-06
ABCA10	-0.9	8.24390623765936e-07	9.76161049156133e-06
ABCA13	-0.765	2.78859114322128e-05	0.000148337792089713
ABCA6	-0.985	6.84979146736708e-08	3.40210093991248e-06
ABCA8	-0.905	7.16308183434933e-07	8.94797253268719e-06
ABCA9	-1	4.32046305398615e-08	3.40210093991248e-06
ABCB4	-0.955	1.68823306445631e-07	3.827171873193e-06
ABCC11	-0.7	0.000126046450120709	0.000519655812382222
ABCC6	-0.97	1.07889036149444e-07	3.40210093991248e-06
ABCC9	-0.81	9.1410957026028e-06	6.00293868259856e-05
ABCD2	-0.695	0.000140849475488425	0.000570867686550005
ABCD3	-0.66	0.00030038370292762	0.00107615459261746
ABCD4	-0.79	1.51148333753515e-05	9.02814672020567e-05
ABCG2	-0.855	2.82668067308478e-06	2.4202416076153e-05
ABCG5	-0.945	2.2671996924295e-07	4.40869575746763e-06
ABCG8	-0.945	2.2671996924295e-07	4.40869575746763e-06
ABHD1	-0.59	0.00123115142568531	0.00355785685285973
ABHD14A-ACY1	-0.69	0.000157278919018067	0.000625434756131603
ABHD14B	-0.94	2.6244899609118e-07	4.74986544011556e-06
ABHD15	-0.62	0.00068408379506768	0.00215520260980729
ABHD2	-0.995	5.04153117031336e-08	3.40210093991248e-06
ABHD6	-0.85	3.2297312411167e-06	2.67757112509632e-05
ABI3	-0.705	0.000112718835930004	0.000471935968327988
ABI3BP	-0.695	0.000140849475488425	0.000570867686550005
ABLIM3	-0.65	0.000370577214714674	0.00128171380132836
ABTB1	-0.725	7.15750220179334e-05	0.000323010433299601
ABTB2	-0.775	2.18739871249429e-05	0.000121490526395946
ACAA1	-0.98	7.9755426041217e-08	3.40210093991248e-06
ACAA2	-0.98	7.9755426041217e-08	3.40210093991248e-06
ACACB	-0.775	2.18739871249429e-05	0.000121490526395946
ACAD11	-0.82	7.07814554901098e-06	4.89236276671569e-05
ACAD8	-0.75	3.99239747690405e-05	0.000198497012054823
ACADL	-0.91	6.21944833634203e-07	8.1533007741065e-06
ACADM	-0.93	3.50920354330597e-07	5.64472161869465e-06
ACADS	-0.975	9.27954895146854e-08	3.40210093991248e-06
ACADSB	-0.88	1.4358808324566e-06	1.46869377257879e-05
ACADVL	-0.86	2.47214107296223e-06	2.18179228027796e-05
ACAP1	-0.81	9.1410957026028e-06	6.00293868259856e-05
ACAT1	-0.885	1.25124954131195e-06	1.31836954981941e-05
ACBD4	-0.94	2.6244899609118e-07	4.74986544011556e-06
ACCS	-0.72	8.02666898884752e-05	0.000354376220922857
ACE2	-0.59	0.00123115142568531	0.00355785685285973
ACER1	-0.7825	1.8197709503287e-05	0.000106478807762296
ACER2	-0.72	8.02666898884752e-05	0.000354376220922857
ACKR2	-0.945	2.2671996924295e-07	4.40869575746763e-06
ACKR4	-0.935	3.03587915917447e-07	5.13342233475482e-06
ACMSD	-0.915	5.3962094881399e-07	7.41862232929587e-06
ACO1	-0.935	3.03587915917447e-07	5.13342233475482e-06
ACOT1	-0.605	0.000920631646330605	0.00278272442874472
ACOT12	-1	4.32046305398615e-08	3.40210093991248e-06
ACOT13	-0.7	0.000126046450120709	0.000519655812382222
ACOT2	-0.72	8.02666898884752e-05	0.000354376220922857
ACOT4	-0.74	5.05332430644767e-05	0.000241107493694495
ACOT6	-0.655	0.000333757823755221	0.00117503433384432
ACOX1	-0.93	3.50920354330597e-07	5.64472161869465e-06
ACOX2	-0.91	6.21944833634203e-07	8.1533007741065e-06
ACSF3	-0.775	2.18739871249429e-05	0.000121490526395946
ACSL1	-0.82	7.07814554901098e-06	4.89236276671569e-05
ACSL5	-0.92	4.6785430063423e-07	6.73348529226945e-06
ACSM2A	-0.96	1.45522449201962e-07	3.57193321666696e-06
ACSM2B	-0.915	5.3962094881399e-07	7.41862232929587e-06
ACSM5	-0.97	1.07889036149444e-07	3.40210093991248e-06
ACSS3	-0.58	0.00148914394837862	0.00418860627460211
ACVR1C	-0.65	0.000370577214714674	0.00128171380132836
ACY3	-0.735	5.67913978399837e-05	0.000266034864453307
ACYP2	-0.915	5.3962094881399e-07	7.41862232929587e-06
ADAD2	-0.71875	8.2590547754835e-05	0.000364544054541581
ADAM33	-0.6	0.00101500094711304	0.00301792925168627
ADAMTS1	-0.57	0.00179615603870209	0.00492781420807733
ADAMTS2	-0.59	0.00123115142568531	0.00355785685285973
ADAMTS8	-0.765	2.78859114322128e-05	0.000148337792089713
ADAMTSL1	-0.635	0.00050509786183639	0.00166724211241016
ADAMTSL3	-0.93	3.50920354330597e-07	5.64472161869465e-06
ADAMTSL4	-0.79	1.51148333753515e-05	9.02814672020567e-05
ADAP1	-0.835	4.79681801879295e-06	3.64046453369017e-05
ADAP2	-0.74	5.05332430644767e-05	0.000241107493694495
ADARB1	-0.725	7.15750220179334e-05	0.000323010433299601
ADARB2	-0.61	0.000834448771709573	0.00255801155258175
ADCY1	-0.83	5.46497987796712e-06	4.01859717833204e-05
ADCY10	-0.71	0.000100728574824904	0.000429649229346978
ADCY4	-0.585	0.00135449195794624	0.00386451968634122
ADCY5	-0.725	7.15750220179334e-05	0.000323010433299601
ADCY7	-0.595	0.00111825682847755	0.00327541636070051
ADCY9	-0.57	0.00179615603870209	0.00492781420807733
ADD2	-0.565	0.00197056927973582	0.00534266970792512
ADH1A	-0.99	5.87865691681344e-08	3.40210093991248e-06
ADH1B	-1	4.32046305398615e-08	3.40210093991248e-06
ADH4	-0.97	1.07889036149444e-07	3.40210093991248e-06
ADH5	-0.595	0.00111825682847755	0.00327541636070051
ADH6	-0.965	1.25346341084409e-07	3.49870225728588e-06
ADH7	-0.89	1.089569535484e-06	1.19702174767769e-05
ADHFE1	-0.9	8.24390623765936e-07	9.76161049156133e-06
ADI1	-0.865	2.1605074831399e-06	1.98171076847124e-05
ADIRF	-0.765	2.78859114322128e-05	0.000148337792089713
ADK	-0.825	6.22172209996386e-06	4.42447616706491e-05
ADORA3	-0.54	0.00309941789506385	0.00781598163998738
ADRA1A	-0.99	5.87865691681344e-08	3.40210093991248e-06
ADRA1B	-1	4.32046305398615e-08	3.40210093991248e-06
ADRA2A	-0.69	0.000157278919018067	0.000625434756131603
ADRA2B	-1	4.32046305398615e-08	3.40210093991248e-06
ADRB1	-0.68	0.000195692325107188	0.000749739794593018
ADRB2	-0.93	3.50920354330597e-07	5.64472161869465e-06
AEBP1	-0.69	0.000157278919018067	0.000625434756131603
AFAP1L2	-0.77	2.47065585006201e-05	0.000134491284702753
AFF1	-0.835	4.79681801879295e-06	3.64046453369017e-05
AFF4	-0.735	5.67913978399837e-05	0.000266034864453307
AFM	-0.96	1.45522449201962e-07	3.57193321666696e-06
AGAP11	-0.575	0.00163603455905981	0.00453975595657296
AGAP2	-0.605	0.000920631646330605	0.00278272442874472
AGBL4	-0.53	0.0036968978425671	0.009085719581908
AGL	-0.83	5.46497987796712e-06	4.01859717833204e-05
AGMO	-0.955	1.68823306445631e-07	3.827171873193e-06
AGPAT2	-0.63	0.000559233923892233	0.00181815955824595
AGTR1	-0.575	0.00163603455905981	0.00453975595657296
AGXT	-0.96	1.45522449201962e-07	3.57193321666696e-06
AGXT2	-0.905	7.16308183434933e-07	8.94797253268719e-06
AHDC1	-0.665	0.000270155149348028	0.000981520711799842
AHR	-0.58	0.00148914394837862	0.00418860627460211
AHSG	-0.57	0.00179615603870209	0.00492781420807733
AIG1	-0.845	3.68758694002658e-06	2.95361368592243e-05
AIM1	-0.8	1.17713390976881e-05	7.37858902394842e-05
AIM2	-0.63	0.000559233923892233	0.00181815955824595
AJAP1	-0.865	2.1605074831399e-06	1.98171076847124e-05
AKAP11	-0.65	0.000370577214714674	0.00128171380132836
AKAP13	-0.86	2.47214107296223e-06	2.18179228027796e-05
AKAP3	-0.815	8.04665404174898e-06	5.41216342754223e-05
AKAP6	-0.705	0.000112718835930004	0.000471935968327988
AKAP7	-0.81	9.1410957026028e-06	6.00293868259856e-05
AKAP9	-0.62	0.00068408379506768	0.00215520260980729
AKNA	-0.71	0.000100728574824904	0.000429649229346978
AKR1A1	-0.595	0.00111825682847755	0.00327541636070051
AKR1D1	-0.95	1.95712680506333e-07	4.07273201134521e-06
AKR7A3	-1	4.32046305398615e-08	3.40210093991248e-06
AKR7L	-0.965	1.25346341084409e-07	3.49870225728588e-06
AKT1	-0.61	0.000834448771709573	0.00255801155258175
AKT2	-0.53	0.0036968978425671	0.009085719581908
AKTIP	-0.73	6.37789373181263e-05	0.000292580650590964
ALAD	-0.895	9.48093909158843e-07	1.08165524799145e-05
ALAS1	-0.84	4.20731002837016e-06	3.28421644988877e-05
ALB	-0.935	3.03587915917447e-07	5.13342233475482e-06
ALDH1A2	-0.54	0.00309941789506385	0.00781598163998738
ALDH1A3	-0.54	0.00309941789506385	0.00781598163998738
ALDH1B1	-0.665	0.000270155149348028	0.000981520711799842
ALDH1L1	-0.685	0.000175499806409407	0.000684820983717064
ALDH2	-1	4.32046305398615e-08	3.40210093991248e-06
ALDH3A2	-0.555	0.00236687990952711	0.00625154924488891
ALDH4A1	-0.69	0.000157278919018067	0.000625434756131603
ALDH5A1	-0.945	2.2671996924295e-07	4.40869575746763e-06
ALDH6A1	-0.985	6.84979146736708e-08	3.40210093991248e-06
ALDH7A1	-0.695	0.000140849475488425	0.000570867686550005
ALDH8A1	-0.98	7.9755426041217e-08	3.40210093991248e-06
ALDH9A1	-0.53	0.0036968978425671	0.009085719581908
ALDOB	-0.985	6.84979146736708e-08	3.40210093991248e-06
ALKBH7	-0.805	1.03769182056013e-05	6.6595689591576e-05
ALLC	-0.92	4.6785430063423e-07	6.73348529226945e-06
ALPK1	-0.76	3.14518258701657e-05	0.000163577534785667
ALPL	-0.89	1.089569535484e-06	1.19702174767769e-05
AMBP	-0.895	9.48093909158843e-07	1.08165524799145e-05
AMDHD1	-0.935	3.03587915917447e-07	5.13342233475482e-06
AMER1	-0.845	3.68758694002658e-06	2.95361368592243e-05
AMFR	-0.635	0.00050509786183639	0.00166724211241016
AMHR2	-0.7	0.000126046450120709	0.000519655812382222
AMICA1	-0.665	0.000270155149348028	0.000981520711799842
AMOTL2	-0.9	8.24390623765936e-07	9.76161049156133e-06
AMPD1	-0.885	1.25124954131195e-06	1.31836954981941e-05
AMPH	-0.695	0.000140849475488425	0.000570867686550005
AMT	-0.665	0.000270155149348028	0.000981520711799842
AMY2B	-0.645	0.000411167085279773	0.00140269691217959
ANG	-0.985	6.84979146736708e-08	3.40210093991248e-06
ANGPTL1	-0.94	2.6244899609118e-07	4.74986544011556e-06
ANGPTL2	-0.55	0.00259127576053264	0.00669371469890505
ANGPTL3	-0.995	5.04153117031336e-08	3.40210093991248e-06
ANGPTL4	-0.835	4.79681801879295e-06	3.64046453369017e-05
ANGPTL6	-0.985	6.84979146736708e-08	3.40210093991248e-06
ANK3	-0.835	4.79681801879295e-06	3.64046453369017e-05
ANKAR	-0.805	1.03769182056013e-05	6.6595689591576e-05
ANKFY1	-0.745	4.4932539013276e-05	0.000219165096229471
ANKK1	-0.58625	0.00132263121252496	0.0038196978300989
ANKRD12	-0.585	0.00135449195794624	0.00386451968634122
ANKRD17	-0.69	0.000157278919018067	0.000625434756131603
ANKRD20A1	-0.775	2.18739871249429e-05	0.000121490526395946
ANKRD20A3	-0.86	2.47214107296223e-06	2.18179228027796e-05
ANKRD20A4	-0.5375	0.00323990843083233	0.00815968304043698
ANKRD24	-0.99	5.87865691681344e-08	3.40210093991248e-06
ANKRD37	-0.94	2.6244899609118e-07	4.74986544011556e-06
ANKRD42	-0.64	0.000455880005205689	0.00153341456296459
ANKRD44	-0.78	1.93522646843025e-05	0.000110033783053924
ANKRD53	-0.645	0.000411167085279773	0.00140269691217959
ANKRD55	-0.865	2.1605074831399e-06	1.98171076847124e-05
ANKS1A	-0.96	1.45522449201962e-07	3.57193321666696e-06
ANKS4B	-0.9	8.24390623765936e-07	9.76161049156133e-06
ANO1	-0.78	1.93522646843025e-05	0.000110033783053924
ANO9	-0.695	0.000140849475488425	0.000570867686550005
ANPEP	-0.6	0.00101500094711304	0.00301792925168627
ANTXR2	-0.855	2.82668067308478e-06	2.4202416076153e-05
ANTXRL	-0.5575	0.00226148576113316	0.00604987195132857
ANXA10	-1	4.32046305398615e-08	3.40210093991248e-06
ANXA3	-0.535	0.00338617810416286	0.00842500753496648
ANXA6	-0.635	0.00050509786183639	0.00166724211241016
AOAH	-0.875	1.64656339696201e-06	1.61166140996824e-05
AOC3	-0.82	7.07814554901098e-06	4.89236276671569e-05
AOX1	-0.99	5.87865691681344e-08	3.40210093991248e-06
AP1AR	-0.6	0.00101500094711304	0.00301792925168627
AP4S1	-0.835	4.79681801879295e-06	3.64046453369017e-05
AP5M1	-0.58	0.00148914394837862	0.00418860627460211
APBA1	-0.84	4.20731002837016e-06	3.28421644988877e-05
APBA2	-0.555	0.00236687990952711	0.00625154924488891
APBB2	-0.6	0.00101500094711304	0.00301792925168627
APBB3	-0.7	0.000126046450120709	0.000519655812382222
APCDD1	-0.625	0.000618735014385363	0.00198106137701395
APCS	-0.525	0.0040333265881658	0.00975770647214399
APLNR	-0.655	0.000333757823755221	0.00117503433384432
APOA1	-0.99	5.87865691681344e-08	3.40210093991248e-06
APOA5	-1	4.32046305398615e-08	3.40210093991248e-06
APOB	-0.67	0.0002427962136069	0.000898726001339752
APOBEC2	-0.73	6.37789373181263e-05	0.000292580650590964
APOBEC3C	-0.6	0.00101500094711304	0.00301792925168627
APOBEC3G	-0.54	0.00309941789506385	0.00781598163998738
APOC1	-0.92	4.6785430063423e-07	6.73348529226945e-06
APOC3	-0.975	9.27954895146854e-08	3.40210093991248e-06
APOF	-1	4.32046305398615e-08	3.40210093991248e-06
APOH	-0.97	1.07889036149444e-07	3.40210093991248e-06
APOL1	-0.8	1.17713390976881e-05	7.37858902394842e-05
APOL3	-0.715	8.99495575381604e-05	0.000389462445936503
APOL6	-0.815	8.04665404174898e-06	5.41216342754223e-05
APP	-0.57	0.00179615603870209	0.00492781420807733
AQP1	-0.65	0.000370577214714674	0.00128171380132836
AQP11	-0.71	0.000100728574824904	0.000429649229346978
AQP3	-0.67	0.0002427962136069	0.000898726001339752
AQP4	-0.925	4.05337928111038e-07	6.14715691496644e-06
AQP7	-0.905	7.16308183434933e-07	8.94797253268719e-06
AQP9	-0.945	2.2671996924295e-07	4.40869575746763e-06
AR	-1	4.32046305398615e-08	3.40210093991248e-06
ARAP2	-0.57	0.00179615603870209	0.00492781420807733
ARC	-0.625	0.000618735014385363	0.00198106137701395
ARG1	-0.82	7.07814554901098e-06	4.89236276671569e-05
ARHGAP1	-0.53	0.0036968978425671	0.009085719581908
ARHGAP15	-0.855	2.82668067308478e-06	2.4202416076153e-05
ARHGAP20	-0.65	0.000370577214714674	0.00128171380132836
ARHGAP24	-0.8	1.17713390976881e-05	7.37858902394842e-05
ARHGAP25	-0.895	9.48093909158843e-07	1.08165524799145e-05
ARHGAP29	-0.53	0.0036968978425671	0.009085719581908
ARHGAP30	-0.695	0.000140849475488425	0.000570867686550005
ARHGAP31	-0.675	0.000218053044043653	0.000820323801334475
ARHGAP32	-0.76	3.14518258701657e-05	0.000163577534785667
ARHGAP42	-0.79	1.51148333753515e-05	9.02814672020567e-05
ARHGAP6	-0.57	0.00179615603870209	0.00492781420807733
ARHGAP9	-0.78	1.93522646843025e-05	0.000110033783053924
ARHGDIB	-0.615	0.000755801164525227	0.00234443037581638
ARHGEF10	-0.61	0.000834448771709573	0.00255801155258175
ARHGEF10L	-0.61	0.000834448771709573	0.00255801155258175
ARHGEF12	-0.755	3.54483035855946e-05	0.000180186105446265
ARHGEF17	-0.585	0.00135449195794624	0.00386451968634122
ARHGEF25	-0.535	0.00338617810416286	0.00842500753496648
ARHGEF26	-0.67	0.0002427962136069	0.000898726001339752
ARHGEF33	-0.705	0.000112718835930004	0.000471935968327988
ARHGEF6	-0.73	6.37789373181263e-05	0.000292580650590964
ARID3C	-0.985	6.84979146736708e-08	3.40210093991248e-06
ARID4A	-0.975	9.27954895146854e-08	3.40210093991248e-06
ARID5A	-0.74	5.05332430644767e-05	0.000241107493694495
ARL10	-0.565	0.00197056927973582	0.00534266970792512
ARL11	-0.56	0.00216040748076618	0.00578566049286747
ARL6IP1	-0.715	8.99495575381604e-05	0.000389462445936503
ARMC5	-0.805	1.03769182056013e-05	6.6595689591576e-05
ARPP21	-0.76	3.14518258701657e-05	0.000163577534785667
ARRB1	-0.525	0.0040333265881658	0.00975770647214399
ARRDC5	-0.745	4.4932539013276e-05	0.000219165096229471
ARSD	-0.77	2.47065585006201e-05	0.000134491284702753
ARSF	-0.68	0.000195692325107188	0.000749739794593018
ART4	-0.985	6.84979146736708e-08	3.40210093991248e-06
ARVCF	-0.71	0.000100728574824904	0.000429649229346978
ASB2	-0.64	0.000455880005205689	0.00153341456296459
ASB4	-0.75	3.99239747690405e-05	0.000198497012054823
ASCL2	-0.835	4.79681801879295e-06	3.64046453369017e-05
ASGR1	-0.82	7.07814554901098e-06	4.89236276671569e-05
ASGR2	-0.805	1.03769182056013e-05	6.6595689591576e-05
ASL	-0.75	3.99239747690405e-05	0.000198497012054823
ASPA	-0.935	3.03587915917447e-07	5.13342233475482e-06
ASPDH	-0.985	6.84979146736708e-08	3.40210093991248e-06
ASPG	-0.985	6.84979146736708e-08	3.40210093991248e-06
ASPRV1	-0.845	3.68758694002658e-06	2.95361368592243e-05
ASS1	-0.97	1.07889036149444e-07	3.40210093991248e-06
ASTL	-0.665	0.000270155149348028	0.000981520711799842
ASTN1	-0.63	0.000559233923892233	0.00181815955824595
ASXL3	-0.695	0.000140849475488425	0.000570867686550005
ATAD3C	-0.825	6.22172209996386e-06	4.42447616706491e-05
ATF7	-0.655	0.000333757823755221	0.00117503433384432
ATF7IP	-0.63	0.000559233923892233	0.00181815955824595
ATF7IP2	-0.88	1.4358808324566e-06	1.46869377257879e-05
ATG16L2	-0.75	3.99239747690405e-05	0.000198497012054823
ATG2A	-0.745	4.4932539013276e-05	0.000219165096229471
ATG2B	-0.68	0.000195692325107188	0.000749739794593018
ATL1	-0.56	0.00216040748076618	0.00578566049286747
ATMIN	-0.69	0.000157278919018067	0.000625434756131603
ATOH7	-0.76	3.14518258701657e-05	0.000163577534785667
ATOH8	-1	4.32046305398615e-08	3.40210093991248e-06
ATP11C	-0.805	1.03769182056013e-05	6.6595689591576e-05
ATP13A4	-0.82	7.07814554901098e-06	4.89236276671569e-05
ATP1B2	-0.765	2.78859114322128e-05	0.000148337792089713
ATP2A3	-0.725	7.15750220179334e-05	0.000323010433299601
ATP5D	-0.655	0.000333757823755221	0.00117503433384432
ATP5S	-0.545	0.00283496810068162	0.00724409063075326
ATP8A1	-0.7	0.000126046450120709	0.000519655812382222
ATP8B4	-0.735	5.67913978399837e-05	0.000266034864453307
ATXN7	-0.66	0.00030038370292762	0.00107615459261746
ATXN7L1	-0.71	0.000100728574824904	0.000429649229346978
AUH	-0.73	6.37789373181263e-05	0.000292580650590964
AURKC	-0.6	0.00101500094711304	0.00301792925168627
AUTS2	-0.585	0.00135449195794624	0.00386451968634122
AVIL	-0.695	0.000140849475488425	0.000570867686550005
AVPI1	-0.89	1.089569535484e-06	1.19702174767769e-05
AVPR1A	-0.72	8.02666898884752e-05	0.000354376220922857
AXL	-0.995	5.04153117031336e-08	3.40210093991248e-06
AZGP1	-0.93	3.50920354330597e-07	5.64472161869465e-06
B2M	-0.56	0.00216040748076618	0.00578566049286747
B3GALT5	-0.765	2.78859114322128e-05	0.000148337792089713
B3GAT1	-0.875	1.64656339696201e-06	1.61166140996824e-05
B4GALNT3	-0.6	0.00101500094711304	0.00301792925168627
B4GALT1	-0.575	0.00163603455905981	0.00453975595657296
BAAT	-0.875	1.64656339696201e-06	1.61166140996824e-05
BACH2	-0.54	0.00309941789506385	0.00781598163998738
BAI1	-0.62	0.00068408379506768	0.00215520260980729
BAI3	-0.875	1.64656339696201e-06	1.61166140996824e-05
BAIAP2	-0.755	3.54483035855946e-05	0.000180186105446265
BAIAP3	-0.79	1.51148333753515e-05	9.02814672020567e-05
BANK1	-0.605	0.000920631646330605	0.00278272442874472
BASP1	-0.745	4.4932539013276e-05	0.000219165096229471
BATF2	-0.745	4.4932539013276e-05	0.000219165096229471
BAZ2B	-0.915	5.3962094881399e-07	7.41862232929587e-06
BBOX1	-0.75	3.99239747690405e-05	0.000198497012054823
BBS2	-0.525	0.0040333265881658	0.00975770647214399
BBS9	-0.78	1.93522646843025e-05	0.000110033783053924
BCAS3	-0.8	1.17713390976881e-05	7.37858902394842e-05
BCHE	-0.67	0.0002427962136069	0.000898726001339752
BCKDHB	-0.935	3.03587915917447e-07	5.13342233475482e-06
BCKDK	-0.605	0.000920631646330605	0.00278272442874472
BCL11B	-0.695	0.000140849475488425	0.000570867686550005
BCL2	-0.55	0.00259127576053264	0.00669371469890505
BCO2	-1	4.32046305398615e-08	3.40210093991248e-06
BDH1	-0.89	1.089569535484e-06	1.19702174767769e-05
BDH2	-0.93	3.50920354330597e-07	5.64472161869465e-06
BDNF	-0.83	5.46497987796712e-06	4.01859717833204e-05
BEAN1	-0.86	2.47214107296223e-06	2.18179228027796e-05
BEGAIN	-0.655	0.000333757823755221	0.00117503433384432
BEND4	-0.82	7.07814554901098e-06	4.89236276671569e-05
BEST2	-0.56	0.00216040748076618	0.00578566049286747
BHLHE22	-0.825	6.22172209996386e-06	4.42447616706491e-05
BHMT	-0.95	1.95712680506333e-07	4.07273201134521e-06
BHMT2	-0.725	7.15750220179334e-05	0.000323010433299601
BIN2	-0.825	6.22172209996386e-06	4.42447616706491e-05
BIRC6	-0.625	0.000618735014385363	0.00198106137701395
BLCAP	-0.835	4.79681801879295e-06	3.64046453369017e-05
BLID	-0.835	4.79681801879295e-06	3.64046453369017e-05
BLK	-0.815	8.04665404174898e-06	5.41216342754223e-05
BLVRB	-0.555	0.00236687990952711	0.00625154924488891
BMP1	-0.905	7.16308183434933e-07	8.94797253268719e-06
BMP10	-1	4.32046305398615e-08	3.40210093991248e-06
BMP3	-0.59	0.00123115142568531	0.00355785685285973
BMP5	-0.905	7.16308183434933e-07	8.94797253268719e-06
BMP6	-0.93	3.50920354330597e-07	5.64472161869465e-06
BMPER	-1	4.32046305398615e-08	3.40210093991248e-06
BMPR1B	-0.575	0.00163603455905981	0.00453975595657296
BMPR2	-0.67	0.0002427962136069	0.000898726001339752
BMX	-0.86	2.47214107296223e-06	2.18179228027796e-05
BNC1	-0.69	0.000157278919018067	0.000625434756131603
BNIP2	-0.805	1.03769182056013e-05	6.6595689591576e-05
BOC	-0.545	0.00283496810068162	0.00724409063075326
BOK	-1	4.32046305398615e-08	3.40210093991248e-06
BPHL	-0.635	0.00050509786183639	0.00166724211241016
BRINP1	-0.84	4.20731002837016e-06	3.28421644988877e-05
BRINP2	-0.66	0.00030038370292762	0.00107615459261746
BRSK2	-0.625	0.000618735014385363	0.00198106137701395
BSDC1	-0.595	0.00111825682847755	0.00327541636070051
BSN	-0.62	0.00068408379506768	0.00215520260980729
BST2	-0.7	0.000126046450120709	0.000519655812382222
BTBD17	-0.5625	0.00206348650864818	0.00558939442622688
BTBD18	-0.77	2.47065585006201e-05	0.000134491284702753
BTBD6	-0.58	0.00148914394837862	0.00418860627460211
BTBD9	-0.62	0.00068408379506768	0.00215520260980729
BTD	-0.82	7.07814554901098e-06	4.89236276671569e-05
BTLA	-0.695	0.000140849475488425	0.000570867686550005
BTN3A2	-0.585	0.00135449195794624	0.00386451968634122
BTN3A3	-0.71	0.000100728574824904	0.000429649229346978
BTNL9	-0.855	2.82668067308478e-06	2.4202416076153e-05
BZRAP1	-0.74	5.05332430644767e-05	0.000241107493694495
C10orf105	-0.9	8.24390623765936e-07	9.76161049156133e-06
C10orf107	-0.6	0.00101500094711304	0.00301792925168627
C10orf118	-0.68	0.000195692325107188	0.000749739794593018
C10orf128	-0.78	1.93522646843025e-05	0.000110033783053924
C10orf62	-0.63	0.000559233923892233	0.00181815955824595
C10orf85	-0.6825	0.000185337725061574	0.000722887347069892
C10orf90	-0.785	1.71089613398845e-05	0.000100141783414488
C11orf21	-0.765	2.78859114322128e-05	0.000148337792089713
C11orf24	-0.615	0.000755801164525227	0.00234443037581638
C11orf34	-0.87	1.88679281309945e-06	1.79460657728551e-05
C11orf35	-0.725	7.15750220179334e-05	0.000323010433299601
C11orf42	-0.685	0.000175499806409407	0.000684820983717064
C11orf54	-0.96	1.45522449201962e-07	3.57193321666696e-06
C11orf63	-0.57	0.00179615603870209	0.00492781420807733
C11orf65	-0.95	1.95712680506333e-07	4.07273201134521e-06
C11orf71	-0.695	0.000140849475488425	0.000570867686550005
C11orf85	-0.575	0.00163603455905981	0.00453975595657296
C11orf89	-0.715	8.99495575381604e-05	0.000389462445936503
C11orf96	-0.77	2.47065585006201e-05	0.000134491284702753
C12orf54	-0.69875	0.000129603217224883	0.000534193571514997
C12orf60	-0.875	1.64656339696201e-06	1.61166140996824e-05
C14orf105	-0.72	8.02666898884752e-05	0.000354376220922857
C14orf144	-0.62125	0.000667170568977804	0.00213497021899443
C14orf159	-0.9	8.24390623765936e-07	9.76161049156133e-06
C14orf180	-0.955	1.68823306445631e-07	3.827171873193e-06
C14orf182	-0.975	9.27954895146854e-08	3.40210093991248e-06
C14orf183	-0.9	8.24390623765936e-07	9.76161049156133e-06
C14orf28	-0.715	8.99495575381604e-05	0.000389462445936503
C14orf37	-0.8	1.17713390976881e-05	7.37858902394842e-05
C14orf64	-0.92	4.6785430063423e-07	6.73348529226945e-06
C15orf43	-0.935	3.03587915917447e-07	5.13342233475482e-06
C16orf45	-0.66	0.00030038370292762	0.00107615459261746
C16orf46	-0.745	4.4932539013276e-05	0.000219165096229471
C16orf47	-0.525	0.0040333265881658	0.00975770647214399
C16orf52	-0.535	0.00338617810416286	0.00842500753496648
C16orf54	-0.735	5.67913978399837e-05	0.000266034864453307
C16orf58	-0.58	0.00148914394837862	0.00418860627460211
C16orf62	-0.715	8.99495575381604e-05	0.000389462445936503
C16orf70	-0.82	7.07814554901098e-06	4.89236276671569e-05
C16orf72	-0.645	0.000411167085279773	0.00140269691217959
C16orf80	-0.705	0.000112718835930004	0.000471935968327988
C16orf86	-0.945	2.2671996924295e-07	4.40869575746763e-06
C16orf87	-0.57	0.00179615603870209	0.00492781420807733
C16orf95	-0.915	5.3962094881399e-07	7.41862232929587e-06
C16orf96	-0.815	8.04665404174898e-06	5.41216342754223e-05
C17orf107	-0.625	0.000618735014385363	0.00198106137701395
C17orf47	-0.86	2.47214107296223e-06	2.18179228027796e-05
C19orf18	-0.675	0.000218053044043653	0.000820323801334475
C19orf35	-0.74	5.05332430644767e-05	0.000241107493694495
C19orf38	-0.65	0.000370577214714674	0.00128171380132836
C19orf54	-0.615	0.000755801164525227	0.00234443037581638
C19orf66	-0.845	3.68758694002658e-06	2.95361368592243e-05
C19orf71	-0.74	5.05332430644767e-05	0.000241107493694495
C19orf77	-0.95	1.95712680506333e-07	4.07273201134521e-06
C1orf101	-0.595	0.00111825682847755	0.00327541636070051
C1orf162	-0.875	1.64656339696201e-06	1.61166140996824e-05
C1orf168	-0.97	1.07889036149444e-07	3.40210093991248e-06
C1orf173	-0.745	4.4932539013276e-05	0.000219165096229471
C1orf200	-0.805	1.03769182056013e-05	6.6595689591576e-05
C1orf228	-0.72	8.02666898884752e-05	0.000354376220922857
C1QB	-0.84	4.20731002837016e-06	3.28421644988877e-05
C1QC	-0.825	6.22172209996386e-06	4.42447616706491e-05
C1QTNF1	-0.935	3.03587915917447e-07	5.13342233475482e-06
C1QTNF7	-0.7	0.000126046450120709	0.000519655812382222
C1QTNF9	-0.765	2.78859114322128e-05	0.000148337792089713
C1R	-0.99	5.87865691681344e-08	3.40210093991248e-06
C1RL	-0.955	1.68823306445631e-07	3.827171873193e-06
C20orf195	-0.66	0.00030038370292762	0.00107615459261746
C20orf62	-0.81	9.1410957026028e-06	6.00293868259856e-05
C21orf33	-0.92	4.6785430063423e-07	6.73348529226945e-06
C21orf37	-0.55	0.00259127576053264	0.00669371469890505
C21orf88	-0.81	9.1410957026028e-06	6.00293868259856e-05
C21orf91	-0.75	3.99239747690405e-05	0.000198497012054823
C2CD2	-0.535	0.00338617810416286	0.00842500753496648
C2CD4C	-0.555	0.00236687990952711	0.00625154924488891
C2orf40	-0.7	0.000126046450120709	0.000519655812382222
C2orf42	-0.9	8.24390623765936e-07	9.76161049156133e-06
C2orf88	-0.755	3.54483035855946e-05	0.000180186105446265
C3	-0.955	1.68823306445631e-07	3.827171873193e-06
C3orf20	-0.565	0.00197056927973582	0.00534266970792512
C4BPA	-0.835	4.79681801879295e-06	3.64046453369017e-05
C4BPB	-0.765	2.78859114322128e-05	0.000148337792089713
C4orf29	-0.955	1.68823306445631e-07	3.827171873193e-06
C4orf3	-0.845	3.68758694002658e-06	2.95361368592243e-05
C4orf33	-0.76	3.14518258701657e-05	0.000163577534785667
C5	-0.745	4.4932539013276e-05	0.000219165096229471
C5orf27	-0.78	1.93522646843025e-05	0.000110033783053924
C5orf49	-0.62	0.00068408379506768	0.00215520260980729
C5orf56	-0.745	4.4932539013276e-05	0.000219165096229471
C6	-1	4.32046305398615e-08	3.40210093991248e-06
C6orf123	-0.875	1.64656339696201e-06	1.61166140996824e-05
C6orf164	-0.6	0.00101500094711304	0.00301792925168627
C6orf201	-0.655	0.000333757823755221	0.00117503433384432
C6orf99	-0.585	0.00135449195794624	0.00386451968634122
C7	-0.91	6.21944833634203e-07	8.1533007741065e-06
C7orf10	-0.695	0.000140849475488425	0.000570867686550005
C7orf41	-0.72	8.02666898884752e-05	0.000354376220922857
C7orf63	-0.98	7.9755426041217e-08	3.40210093991248e-06
C8A	-0.995	5.04153117031336e-08	3.40210093991248e-06
C8B	-0.98	7.9755426041217e-08	3.40210093991248e-06
C8G	-0.73	6.37789373181263e-05	0.000292580650590964
C8orf31	-0.85	3.2297312411167e-06	2.67757112509632e-05
C8orf4	-0.83	5.46497987796712e-06	4.01859717833204e-05
C8orf46	-0.97	1.07889036149444e-07	3.40210093991248e-06
C8orf58	-0.575	0.00163603455905981	0.00453975595657296
C9	-1	4.32046305398615e-08	3.40210093991248e-06
C9orf123	-0.565	0.00197056927973582	0.00534266970792512
C9orf131	-0.91	6.21944833634203e-07	8.1533007741065e-06
C9orf139	-0.69	0.000157278919018067	0.000625434756131603
C9orf173	-0.685	0.000175499806409407	0.000684820983717064
C9orf3	-0.89	1.089569535484e-06	1.19702174767769e-05
C9orf72	-0.86	2.47214107296223e-06	2.18179228027796e-05
C9orf84	-0.585	0.00135449195794624	0.00386451968634122
CA1	-0.82	7.07814554901098e-06	4.89236276671569e-05
CA2	-0.635	0.00050509786183639	0.00166724211241016
CA3	-0.885	1.25124954131195e-06	1.31836954981941e-05
CA5A	-0.92	4.6785430063423e-07	6.73348529226945e-06
CA6	-0.5825	0.00142034755778386	0.00404911265821394
CAB39L	-0.75	3.99239747690405e-05	0.000198497012054823
CABP4	-0.865	2.1605074831399e-06	1.98171076847124e-05
CACNA1H	-0.645	0.000411167085279773	0.00140269691217959
CACNA2D1	-0.64	0.000455880005205689	0.00153341456296459
CACNA2D2	-0.595	0.00111825682847755	0.00327541636070051
CACNB2	-0.795	1.334353247473e-05	8.1766513249387e-05
CADM3	-0.54	0.00309941789506385	0.00781598163998738
CALD1	-0.585	0.00135449195794624	0.00386451968634122
CALML3	-0.66	0.00030038370292762	0.00107615459261746
CALML6	-0.595	0.00111825682847755	0.00327541636070051
CALN1	-0.835	4.79681801879295e-06	3.64046453369017e-05
CAMK2B	-0.865	2.1605074831399e-06	1.98171076847124e-05
CAMK2D	-0.575	0.00163603455905981	0.00453975595657296
CAMK4	-0.925	4.05337928111038e-07	6.14715691496644e-06
CAMKK2	-0.63	0.000559233923892233	0.00181815955824595
CAMTA2	-0.77	2.47065585006201e-05	0.000134491284702753
CAPN3	-0.955	1.68823306445631e-07	3.827171873193e-06
CARD11	-0.67	0.0002427962136069	0.000898726001339752
CARD8	-0.585	0.00135449195794624	0.00386451968634122
CARF	-0.85	3.2297312411167e-06	2.67757112509632e-05
CARKD	-0.755	3.54483035855946e-05	0.000180186105446265
CASC1	-0.64	0.000455880005205689	0.00153341456296459
CASP1	-0.625	0.000618735014385363	0.00198106137701395
CASS4	-0.81	9.1410957026028e-06	6.00293868259856e-05
CAST	-0.595	0.00111825682847755	0.00327541636070051
CAT	-0.985	6.84979146736708e-08	3.40210093991248e-06
CBFA2T3	-0.97	1.07889036149444e-07	3.40210093991248e-06
CBLB	-0.84	4.20731002837016e-06	3.28421644988877e-05
CBLN2	-0.5375	0.00323990843083233	0.00815968304043698
CBLN3	-0.785	1.71089613398845e-05	0.000100141783414488
CBLN4	-0.65	0.000370577214714674	0.00128171380132836
CBR4	-0.91	6.21944833634203e-07	8.1533007741065e-06
CBS	-0.74	5.05332430644767e-05	0.000241107493694495
CBX7	-0.9	8.24390623765936e-07	9.76161049156133e-06
CC2D2B	-0.73	6.37789373181263e-05	0.000292580650590964
CCBE1	-0.99	5.87865691681344e-08	3.40210093991248e-06
CCDC101	-0.54	0.00309941789506385	0.00781598163998738
CCDC106	-0.545	0.00283496810068162	0.00724409063075326
CCDC13	-0.615	0.000755801164525227	0.00234443037581638
CCDC146	-0.96	1.45522449201962e-07	3.57193321666696e-06
CCDC147	-0.6	0.00101500094711304	0.00301792925168627
CCDC151	-0.79	1.51148333753515e-05	9.02814672020567e-05
CCDC158	-0.83	5.46497987796712e-06	4.01859717833204e-05
CCDC160	-0.66	0.00030038370292762	0.00107615459261746
CCDC17	-0.83	5.46497987796712e-06	4.01859717833204e-05
CCDC176	-0.83	5.46497987796712e-06	4.01859717833204e-05
CCDC179	-0.785	1.71089613398845e-05	0.000100141783414488
CCDC25	-0.71	0.000100728574824904	0.000429649229346978
CCDC28A	-0.61	0.000834448771709573	0.00255801155258175
CCDC30	-0.635	0.00050509786183639	0.00166724211241016
CCDC38	-0.915	5.3962094881399e-07	7.41862232929587e-06
CCDC42	-0.7775	2.05763749070442e-05	0.000116917901703955
CCDC64B	-0.65	0.000370577214714674	0.00128171380132836
CCDC69	-0.67	0.0002427962136069	0.000898726001339752
CCDC73	-0.605	0.000920631646330605	0.00278272442874472
CCDC85B	-0.7	0.000126046450120709	0.000519655812382222
CCDC88B	-0.575	0.00163603455905981	0.00453975595657296
CCDC89	-0.76	3.14518258701657e-05	0.000163577534785667
CCDC90B	-0.69	0.000157278919018067	0.000625434756131603
CCDC92	-0.545	0.00283496810068162	0.00724409063075326
CCK	-0.6875	0.000166154539779972	0.000660579418602748
CCL16	-0.96	1.45522449201962e-07	3.57193321666696e-06
CCL17	-0.53	0.0036968978425671	0.009085719581908
CCL19	-0.795	1.334353247473e-05	8.1766513249387e-05
CCL2	-0.745	4.4932539013276e-05	0.000219165096229471
CCL21	-0.885	1.25124954131195e-06	1.31836954981941e-05
CCL22	-0.655	0.000333757823755221	0.00117503433384432
CCL23	-1	4.32046305398615e-08	3.40210093991248e-06
CCL3	-0.825	6.22172209996386e-06	4.42447616706491e-05
CCL4	-0.805	1.03769182056013e-05	6.6595689591576e-05
CCM2L	-0.755	3.54483035855946e-05	0.000180186105446265
CCNB1IP1	-0.69	0.000157278919018067	0.000625434756131603
CCNH	-0.83	5.46497987796712e-06	4.01859717833204e-05
CCNI	-0.82	7.07814554901098e-06	4.89236276671569e-05
CCNK	-0.565	0.00197056927973582	0.00534266970792512
CCNL1	-0.6	0.00101500094711304	0.00301792925168627
CCR1	-0.8	1.17713390976881e-05	7.37858902394842e-05
CCR2	-0.65	0.000370577214714674	0.00128171380132836
CCR4	-0.55	0.00259127576053264	0.00669371469890505
CCR5	-0.54	0.00309941789506385	0.00781598163998738
CCR7	-0.725	7.15750220179334e-05	0.000323010433299601
CCR9	-0.93	3.50920354330597e-07	5.64472161869465e-06
CCS	-0.845	3.68758694002658e-06	2.95361368592243e-05
CCSER1	-0.74	5.05332430644767e-05	0.000241107493694495
CCT6B	-0.86	2.47214107296223e-06	2.18179228027796e-05
CD14	-0.995	5.04153117031336e-08	3.40210093991248e-06
CD163	-0.965	1.25346341084409e-07	3.49870225728588e-06
CD180	-0.815	8.04665404174898e-06	5.41216342754223e-05
CD1C	-0.62	0.00068408379506768	0.00215520260980729
CD1D	-0.905	7.16308183434933e-07	8.94797253268719e-06
CD1E	-0.525	0.0040333265881658	0.00975770647214399
CD2	-0.595	0.00111825682847755	0.00327541636070051
CD200R1	-0.76	3.14518258701657e-05	0.000163577534785667
CD207	-0.66	0.00030038370292762	0.00107615459261746
CD22	-0.61	0.000834448771709573	0.00255801155258175
CD226	-0.945	2.2671996924295e-07	4.40869575746763e-06
CD244	-1	4.32046305398615e-08	3.40210093991248e-06
CD247	-0.845	3.68758694002658e-06	2.95361368592243e-05
CD27	-0.525	0.0040333265881658	0.00975770647214399
CD274	-0.83	5.46497987796712e-06	4.01859717833204e-05
CD300A	-0.705	0.000112718835930004	0.000471935968327988
CD300C	-0.575	0.00163603455905981	0.00453975595657296
CD300LG	-1	4.32046305398615e-08	3.40210093991248e-06
CD302	-0.945	2.2671996924295e-07	4.40869575746763e-06
CD33	-0.73	6.37789373181263e-05	0.000292580650590964
CD36	-0.53	0.0036968978425671	0.009085719581908
CD38	-0.75	3.99239747690405e-05	0.000198497012054823
CD3E	-0.805	1.03769182056013e-05	6.6595689591576e-05
CD3G	-0.645	0.000411167085279773	0.00140269691217959
CD40LG	-0.73	6.37789373181263e-05	0.000292580650590964
CD48	-0.635	0.00050509786183639	0.00166724211241016
CD5	-0.665	0.000270155149348028	0.000981520711799842
CD53	-0.525	0.0040333265881658	0.00975770647214399
CD59	-0.625	0.000618735014385363	0.00198106137701395
CD5L	-0.98	7.9755426041217e-08	3.40210093991248e-06
CD6	-0.715	8.99495575381604e-05	0.000389462445936503
CD68	-0.63	0.000559233923892233	0.00181815955824595
CD69	-0.815	8.04665404174898e-06	5.41216342754223e-05
CD72	-0.6	0.00101500094711304	0.00301792925168627
CD74	-0.645	0.000411167085279773	0.00140269691217959
CD79A	-0.735	5.67913978399837e-05	0.000266034864453307
CD79B	-0.725	7.15750220179334e-05	0.000323010433299601
CD81	-0.97	1.07889036149444e-07	3.40210093991248e-06
CD82	-0.625	0.000618735014385363	0.00198106137701395
CD84	-0.605	0.000920631646330605	0.00278272442874472
CD8A	-0.815	8.04665404174898e-06	5.41216342754223e-05
CD96	-0.755	3.54483035855946e-05	0.000180186105446265
CD97	-0.74	5.05332430644767e-05	0.000241107493694495
CDA	-0.68	0.000195692325107188	0.000749739794593018
CDADC1	-0.82	7.07814554901098e-06	4.89236276671569e-05
CDC14B	-0.885	1.25124954131195e-06	1.31836954981941e-05
CDC26	-0.84	4.20731002837016e-06	3.28421644988877e-05
CDC37L1	-0.9	8.24390623765936e-07	9.76161049156133e-06
CDC42EP3	-0.8	1.17713390976881e-05	7.37858902394842e-05
CDH1	-0.805	1.03769182056013e-05	6.6595689591576e-05
CDH19	-0.8	1.17713390976881e-05	7.37858902394842e-05
CDH2	-0.615	0.000755801164525227	0.00234443037581638
CDH20	-0.655	0.000333757823755221	0.00117503433384432
CDH26	-0.72	8.02666898884752e-05	0.000354376220922857
CDH4	-0.545	0.00283496810068162	0.00724409063075326
CDH5	-0.965	1.25346341084409e-07	3.49870225728588e-06
CDHR1	-0.885	1.25124954131195e-06	1.31836954981941e-05
CDHR2	-0.98	7.9755426041217e-08	3.40210093991248e-06
CDHR5	-0.89	1.089569535484e-06	1.19702174767769e-05
CDK9	-0.82	7.07814554901098e-06	4.89236276671569e-05
CDKL2	-0.635	0.00050509786183639	0.00166724211241016
CDKN1C	-0.705	0.000112718835930004	0.000471935968327988
CDKN2AIP	-0.565	0.00197056927973582	0.00534266970792512
CDNF	-0.74	5.05332430644767e-05	0.000241107493694495
CDO1	-0.99	5.87865691681344e-08	3.40210093991248e-06
CDRT4	-0.64	0.000455880005205689	0.00153341456296459
CEACAM21	-0.875	1.64656339696201e-06	1.61166140996824e-05
CEACAM3	-0.815	8.04665404174898e-06	5.41216342754223e-05
CEACAM4	-0.78	1.93522646843025e-05	0.000110033783053924
CEACAM8	-0.57	0.00179615603870209	0.00492781420807733
CEBPD	-0.585	0.00135449195794624	0.00386451968634122
CECR1	-0.57	0.00179615603870209	0.00492781420807733
CELF2	-0.69	0.000157278919018067	0.000625434756131603
CENPC	-0.965	1.25346341084409e-07	3.49870225728588e-06
CEP120	-0.59	0.00123115142568531	0.00355785685285973
CEP57	-0.525	0.0040333265881658	0.00975770647214399
CEP70	-0.655	0.000333757823755221	0.00117503433384432
CEP85L	-0.57	0.00179615603870209	0.00492781420807733
CEPT1	-0.9	8.24390623765936e-07	9.76161049156133e-06
CES2	-0.805	1.03769182056013e-05	6.6595689591576e-05
CES3	-0.65	0.000370577214714674	0.00128171380132836
CES4A	-0.755	3.54483035855946e-05	0.000180186105446265
CETP	-1	4.32046305398615e-08	3.40210093991248e-06
CFD	-0.79	1.51148333753515e-05	9.02814672020567e-05
CFH	-0.665	0.000270155149348028	0.000981520711799842
CFHR1	-0.55	0.00259127576053264	0.00669371469890505
CFHR2	-0.72	8.02666898884752e-05	0.000354376220922857
CFHR3	-0.915	5.3962094881399e-07	7.41862232929587e-06
CFHR4	-0.82	7.07814554901098e-06	4.89236276671569e-05
CFI	-0.98	7.9755426041217e-08	3.40210093991248e-06
CFL2	-0.865	2.1605074831399e-06	1.98171076847124e-05
CFLAR	-0.97	1.07889036149444e-07	3.40210093991248e-06
CFP	-1	4.32046305398615e-08	3.40210093991248e-06
CFTR	-0.75	3.99239747690405e-05	0.000198497012054823
CGNL1	-0.8	1.17713390976881e-05	7.37858902394842e-05
CH25H	-0.865	2.1605074831399e-06	1.98171076847124e-05
CHAD	-0.605	0.000920631646330605	0.00278272442874472
CHD9	-0.895	9.48093909158843e-07	1.08165524799145e-05
CHDH	-0.815	8.04665404174898e-06	5.41216342754223e-05
CHIC2	-0.875	1.64656339696201e-06	1.61166140996824e-05
CHN2	-0.705	0.000112718835930004	0.000471935968327988
CHP1	-0.79	1.51148333753515e-05	9.02814672020567e-05
CHRD	-0.715	8.99495575381604e-05	0.000389462445936503
CHRM2	-0.925	4.05337928111038e-07	6.14715691496644e-06
CHRM5	-0.535	0.00338617810416286	0.00842500753496648
CHRNA4	-1	4.32046305398615e-08	3.40210093991248e-06
CHRNE	-0.885	1.25124954131195e-06	1.31836954981941e-05
CHST15	-0.74	5.05332430644767e-05	0.000241107493694495
CHST4	-0.755	3.54483035855946e-05	0.000180186105446265
CHST7	-0.765	2.78859114322128e-05	0.000148337792089713
CHURC1	-0.725	7.15750220179334e-05	0.000323010433299601
CIITA	-0.68	0.000195692325107188	0.000749739794593018
CIRBP	-0.745	4.4932539013276e-05	0.000219165096229471
CKMT2	-0.65	0.000370577214714674	0.00128171380132836
CLASP1	-0.675	0.000218053044043653	0.000820323801334475
CLDN10	-0.855	2.82668067308478e-06	2.4202416076153e-05
CLDN14	-0.765	2.78859114322128e-05	0.000148337792089713
CLDN2	-0.825	6.22172209996386e-06	4.42447616706491e-05
CLDN20	-0.605	0.000920631646330605	0.00278272442874472
CLDN24	-0.74	5.05332430644767e-05	0.000241107493694495
CLDN5	-0.755	3.54483035855946e-05	0.000180186105446265
CLDN8	-0.66625	0.000263056670132267	0.000972692749627044
CLDN9	-0.625	0.000618735014385363	0.00198106137701395
CLDND2	-0.68	0.000195692325107188	0.000749739794593018
CLEC10A	-0.81	9.1410957026028e-06	6.00293868259856e-05
CLEC12A	-0.955	1.68823306445631e-07	3.827171873193e-06
CLEC12B	-0.69	0.000157278919018067	0.000625434756131603
CLEC17A	-0.755	3.54483035855946e-05	0.000180186105446265
CLEC1A	-0.65	0.000370577214714674	0.00128171380132836
CLEC1B	-1	4.32046305398615e-08	3.40210093991248e-06
CLEC2B	-0.665	0.000270155149348028	0.000981520711799842
CLEC3B	-0.995	5.04153117031336e-08	3.40210093991248e-06
CLEC4C	-0.835	4.79681801879295e-06	3.64046453369017e-05
CLEC4F	-0.79	1.51148333753515e-05	9.02814672020567e-05
CLEC4G	-1	4.32046305398615e-08	3.40210093991248e-06
CLEC4M	-1	4.32046305398615e-08	3.40210093991248e-06
CLEC7A	-0.615	0.000755801164525227	0.00234443037581638
CLEC9A	-0.865	2.1605074831399e-06	1.98171076847124e-05
CLECL1	-0.695	0.000140849475488425	0.000570867686550005
CLIC6	-0.64	0.000455880005205689	0.00153341456296459
CLK1	-0.795	1.334353247473e-05	8.1766513249387e-05
CLK4	-0.785	1.71089613398845e-05	0.000100141783414488
CLMN	-0.755	3.54483035855946e-05	0.000180186105446265
CLN5	-0.73	6.37789373181263e-05	0.000292580650590964
CLN8	-0.855	2.82668067308478e-06	2.4202416076153e-05
CLNK	-0.665	0.000270155149348028	0.000981520711799842
CLPX	-0.72	8.02666898884752e-05	0.000354376220922857
CLRN1	-0.65	0.000370577214714674	0.00128171380132836
CLRN3	-0.745	4.4932539013276e-05	0.000219165096229471
CLSTN2	-0.84	4.20731002837016e-06	3.28421644988877e-05
CLSTN3	-0.565	0.00197056927973582	0.00534266970792512
CLU	-0.77	2.47065585006201e-05	0.000134491284702753
CLUAP1	-0.685	0.000175499806409407	0.000684820983717064
CLUH	-0.685	0.000175499806409407	0.000684820983717064
CLYBL	-0.955	1.68823306445631e-07	3.827171873193e-06
CMA1	-0.59	0.00123115142568531	0.00355785685285973
CMBL	-0.71	0.000100728574824904	0.000429649229346978
CMKLR1	-0.795	1.334353247473e-05	8.1766513249387e-05
CMTM2	-0.62	0.00068408379506768	0.00215520260980729
CMYA5	-0.645	0.000411167085279773	0.00140269691217959
CNDP1	-0.995	5.04153117031336e-08	3.40210093991248e-06
CNDP2	-0.615	0.000755801164525227	0.00234443037581638
CNGA1	-0.92	4.6785430063423e-07	6.73348529226945e-06
CNIH1	-0.59	0.00123115142568531	0.00355785685285973
CNKSR1	-0.555	0.00236687990952711	0.00625154924488891
CNKSR3	-0.765	2.78859114322128e-05	0.000148337792089713
CNOT6L	-0.875	1.64656339696201e-06	1.61166140996824e-05
CNR2	-0.73	6.37789373181263e-05	0.000292580650590964
CNRIP1	-0.83	5.46497987796712e-06	4.01859717833204e-05
CNTFR	-0.795	1.334353247473e-05	8.1766513249387e-05
CNTN3	-0.585	0.00135449195794624	0.00386451968634122
CNTN4	-0.885	1.25124954131195e-06	1.31836954981941e-05
COBL	-0.695	0.000140849475488425	0.000570867686550005
COBLL1	-0.93	3.50920354330597e-07	5.64472161869465e-06
COL14A1	-0.66	0.00030038370292762	0.00107615459261746
COL20A1	-0.85	3.2297312411167e-06	2.67757112509632e-05
COL23A1	-0.605	0.000920631646330605	0.00278272442874472
COL25A1	-1	4.32046305398615e-08	3.40210093991248e-06
COL4A3	-0.8	1.17713390976881e-05	7.37858902394842e-05
COL4A3BP	-0.625	0.000618735014385363	0.00198106137701395
COL4A4	-0.765	2.78859114322128e-05	0.000148337792089713
COL6A1	-0.66	0.00030038370292762	0.00107615459261746
COL6A2	-0.635	0.00050509786183639	0.00166724211241016
COL6A6	-1	4.32046305398615e-08	3.40210093991248e-06
COLEC10	-1	4.32046305398615e-08	3.40210093991248e-06
COLEC11	-0.75	3.99239747690405e-05	0.000198497012054823
COLQ	-0.825	6.22172209996386e-06	4.42447616706491e-05
COMT	-0.685	0.000175499806409407	0.000684820983717064
COQ4	-0.7	0.000126046450120709	0.000519655812382222
COQ6	-0.675	0.000218053044043653	0.000820323801334475
COQ9	-0.765	2.78859114322128e-05	0.000148337792089713
CORO1A	-0.6	0.00101500094711304	0.00301792925168627
CORO2B	-0.55	0.00259127576053264	0.00669371469890505
CORO7	-0.53	0.0036968978425671	0.009085719581908
COX18	-0.81	9.1410957026028e-06	6.00293868259856e-05
CP	-0.795	1.334353247473e-05	8.1766513249387e-05
CPAMD8	-0.88	1.4358808324566e-06	1.46869377257879e-05
CPB2	-0.87	1.88679281309945e-06	1.79460657728551e-05
CPEB3	-1	4.32046305398615e-08	3.40210093991248e-06
CPED1	-0.995	5.04153117031336e-08	3.40210093991248e-06
CPN1	-0.69	0.000157278919018067	0.000625434756131603
CPN2	-0.655	0.000333757823755221	0.00117503433384432
CPNE6	-0.58	0.00148914394837862	0.00418860627460211
CPNE8	-0.705	0.000112718835930004	0.000471935968327988
CPO	-0.65	0.000370577214714674	0.00128171380132836
CPS1	-0.96	1.45522449201962e-07	3.57193321666696e-06
CPT1A	-0.8	1.17713390976881e-05	7.37858902394842e-05
CPT2	-0.965	1.25346341084409e-07	3.49870225728588e-06
CPXM2	-0.815	8.04665404174898e-06	5.41216342754223e-05
CR1	-0.975	9.27954895146854e-08	3.40210093991248e-06
CR1L	-0.59	0.00123115142568531	0.00355785685285973
CRADD	-0.79	1.51148333753515e-05	9.02814672020567e-05
CRAT	-0.775	2.18739871249429e-05	0.000121490526395946
CRBN	-0.87	1.88679281309945e-06	1.79460657728551e-05
CREB3L3	-0.65	0.000370577214714674	0.00128171380132836
CREBBP	-0.845	3.68758694002658e-06	2.95361368592243e-05
CREBL2	-0.885	1.25124954131195e-06	1.31836954981941e-05
CREBRF	-0.85	3.2297312411167e-06	2.67757112509632e-05
CRHBP	-1	4.32046305398615e-08	3.40210093991248e-06
CRISPLD1	-0.875	1.64656339696201e-06	1.61166140996824e-05
CRISPLD2	-0.72	8.02666898884752e-05	0.000354376220922857
CRK	-0.545	0.00283496810068162	0.00724409063075326
CRLS1	-0.7	0.000126046450120709	0.000519655812382222
CRTAC1	-0.79	1.51148333753515e-05	9.02814672020567e-05
CRTAM	-0.8	1.17713390976881e-05	7.37858902394842e-05
CRX	-0.845	3.68758694002658e-06	2.95361368592243e-05
CRY2	-0.87	1.88679281309945e-06	1.79460657728551e-05
CRYAA	-0.795	1.334353247473e-05	8.1766513249387e-05
CRYL1	-0.995	5.04153117031336e-08	3.40210093991248e-06
CRYM	-0.77	2.47065585006201e-05	0.000134491284702753
CRYZ	-0.66	0.00030038370292762	0.00107615459261746
CSAD	-0.875	1.64656339696201e-06	1.61166140996824e-05
CSF1R	-0.85	3.2297312411167e-06	2.67757112509632e-05
CSF2RB	-0.625	0.000618735014385363	0.00198106137701395
CSRNP1	-0.85	3.2297312411167e-06	2.67757112509632e-05
CSRP1	-0.655	0.000333757823755221	0.00117503433384432
CST3	-0.555	0.00236687990952711	0.00625154924488891
CST7	-0.95	1.95712680506333e-07	4.07273201134521e-06
CTAGE1	-0.62	0.00068408379506768	0.00215520260980729
CTBS	-0.81	9.1410957026028e-06	6.00293868259856e-05
CTC1	-0.53	0.0036968978425671	0.009085719581908
CTCFL	-0.56	0.00216040748076618	0.00578566049286747
CTH	-1	4.32046305398615e-08	3.40210093991248e-06
CTIF	-0.83	5.46497987796712e-06	4.01859717833204e-05
CTNNA3	-0.895	9.48093909158843e-07	1.08165524799145e-05
CTNND1	-0.705	0.000112718835930004	0.000471935968327988
CTSG	-0.815	8.04665404174898e-06	5.41216342754223e-05
CTSL	-0.55	0.00259127576053264	0.00669371469890505
CTSW	-0.75	3.99239747690405e-05	0.000198497012054823
CTSZ	-0.555	0.00236687990952711	0.00625154924488891
CTTNBP2	-0.815	8.04665404174898e-06	5.41216342754223e-05
CUBN	-0.64	0.000455880005205689	0.00153341456296459
CUX2	-0.84	4.20731002837016e-06	3.28421644988877e-05
CWF19L2	-0.615	0.000755801164525227	0.00234443037581638
CWH43	-0.605	0.000920631646330605	0.00278272442874472
CX3CL1	-0.8	1.17713390976881e-05	7.37858902394842e-05
CX3CR1	-0.63	0.000559233923892233	0.00181815955824595
CXCL12	-0.97	1.07889036149444e-07	3.40210093991248e-06
CXCL14	-1	4.32046305398615e-08	3.40210093991248e-06
CXCL2	-0.89	1.089569535484e-06	1.19702174767769e-05
CXCR1	-0.76	3.14518258701657e-05	0.000163577534785667
CXCR2	-0.775	2.18739871249429e-05	0.000121490526395946
CXCR5	-0.5975	0.00106547231086029	0.00316530825197182
CXCR6	-0.73	6.37789373181263e-05	0.000292580650590964
CXorf21	-0.565	0.00197056927973582	0.00534266970792512
CXorf65	-0.575	0.00163603455905981	0.00453975595657296
CYB5A	-0.94	2.6244899609118e-07	4.74986544011556e-06
CYB5D1	-0.79	1.51148333753515e-05	9.02814672020567e-05
CYB5D2	-0.945	2.2671996924295e-07	4.40869575746763e-06
CYB5R2	-0.64	0.000455880005205689	0.00153341456296459
CYBRD1	-0.565	0.00197056927973582	0.00534266970792512
CYFIP2	-1	4.32046305398615e-08	3.40210093991248e-06
CYGB	-0.865	2.1605074831399e-06	1.98171076847124e-05
CYLD	-0.665	0.000270155149348028	0.000981520711799842
CYP1A1	-0.85	3.2297312411167e-06	2.67757112509632e-05
CYP1A2	-1	4.32046305398615e-08	3.40210093991248e-06
CYP26A1	-0.975	9.27954895146854e-08	3.40210093991248e-06
CYP27A1	-0.955	1.68823306445631e-07	3.827171873193e-06
CYP2A13	-0.92	4.6785430063423e-07	6.73348529226945e-06
CYP2A6	-0.97	1.07889036149444e-07	3.40210093991248e-06
CYP2A7	-0.955	1.68823306445631e-07	3.827171873193e-06
CYP2B6	-1	4.32046305398615e-08	3.40210093991248e-06
CYP2C18	-0.72	8.02666898884752e-05	0.000354376220922857
CYP2C19	-0.86	2.47214107296223e-06	2.18179228027796e-05
CYP2C8	-1	4.32046305398615e-08	3.40210093991248e-06
CYP2C9	-0.98	7.9755426041217e-08	3.40210093991248e-06
CYP2D6	-0.805	1.03769182056013e-05	6.6595689591576e-05
CYP2E1	-0.965	1.25346341084409e-07	3.49870225728588e-06
CYP2J2	-0.965	1.25346341084409e-07	3.49870225728588e-06
CYP2U1	-0.945	2.2671996924295e-07	4.40869575746763e-06
CYP39A1	-0.97	1.07889036149444e-07	3.40210093991248e-06
CYP3A4	-0.985	6.84979146736708e-08	3.40210093991248e-06
CYP3A43	-0.9	8.24390623765936e-07	9.76161049156133e-06
CYP3A5	-0.74	5.05332430644767e-05	0.000241107493694495
CYP4A11	-1	4.32046305398615e-08	3.40210093991248e-06
CYP4A22	-1	4.32046305398615e-08	3.40210093991248e-06
CYP4F11	-0.575	0.00163603455905981	0.00453975595657296
CYP4F12	-0.855	2.82668067308478e-06	2.4202416076153e-05
CYP4F2	-0.92	4.6785430063423e-07	6.73348529226945e-06
CYP4F3	-0.895	9.48093909158843e-07	1.08165524799145e-05
CYP4V2	-1	4.32046305398615e-08	3.40210093991248e-06
CYP4X1	-0.775	2.18739871249429e-05	0.000121490526395946
CYP4Z1	-0.735	5.67913978399837e-05	0.000266034864453307
CYP7B1	-0.99	5.87865691681344e-08	3.40210093991248e-06
CYP8B1	-0.995	5.04153117031336e-08	3.40210093991248e-06
CYR61	-0.74	5.05332430644767e-05	0.000241107493694495
CYS1	-0.86	2.47214107296223e-06	2.18179228027796e-05
CYSLTR1	-0.77	2.47065585006201e-05	0.000134491284702753
CYTIP	-0.68	0.000195692325107188	0.000749739794593018
CYYR1	-0.695	0.000140849475488425	0.000570867686550005
D2HGDH	-0.655	0.000333757823755221	0.00117503433384432
DAAM1	-0.915	5.3962094881399e-07	7.41862232929587e-06
DAAM2	-0.95	1.95712680506333e-07	4.07273201134521e-06
DACH1	-0.985	6.84979146736708e-08	3.40210093991248e-06
DACT1	-0.655	0.000333757823755221	0.00117503433384432
DACT2	-0.55	0.00259127576053264	0.00669371469890505
DACT3	-0.76	3.14518258701657e-05	0.000163577534785667
DAK	-0.975	9.27954895146854e-08	3.40210093991248e-06
DAO	-0.79	1.51148333753515e-05	9.02814672020567e-05
DAPK1	-0.94	2.6244899609118e-07	4.74986544011556e-06
DAPP1	-0.67	0.0002427962136069	0.000898726001339752
DBH	-0.965	1.25346341084409e-07	3.49870225728588e-06
DBT	-0.915	5.3962094881399e-07	7.41862232929587e-06
DCAF11	-0.91	6.21944833634203e-07	8.1533007741065e-06
DCAF5	-0.59	0.00123115142568531	0.00355785685285973
DCDC2C	-0.79	1.51148333753515e-05	9.02814672020567e-05
DCDC5	-0.705	0.000112718835930004	0.000471935968327988
DCHS1	-0.775	2.18739871249429e-05	0.000121490526395946
DCLK1	-1	4.32046305398615e-08	3.40210093991248e-06
DCLK2	-0.585	0.00135449195794624	0.00386451968634122
DCN	-0.9	8.24390623765936e-07	9.76161049156133e-06
DCP1B	-0.76	3.14518258701657e-05	0.000163577534785667
DCT	-0.585	0.00135449195794624	0.00386451968634122
DCTD	-0.53	0.0036968978425671	0.009085719581908
DCUN1D3	-0.85	3.2297312411167e-06	2.67757112509632e-05
DCXR	-0.975	9.27954895146854e-08	3.40210093991248e-06
DDB2	-0.83	5.46497987796712e-06	4.01859717833204e-05
DDI2	-0.775	2.18739871249429e-05	0.000121490526395946
DDT	-0.56	0.00216040748076618	0.00578566049286747
DDX19B	-0.86	2.47214107296223e-06	2.18179228027796e-05
DDX24	-0.585	0.00135449195794624	0.00386451968634122
DDX25	-0.615	0.000755801164525227	0.00234443037581638
DDX58	-0.78	1.93522646843025e-05	0.000110033783053924
DDX60	-0.64	0.000455880005205689	0.00153341456296459
DDX60L	-0.675	0.000218053044043653	0.000820323801334475
DECR1	-0.865	2.1605074831399e-06	1.98171076847124e-05
DEF6	-0.55	0.00259127576053264	0.00669371469890505
DEGS2	-0.675	0.000218053044043653	0.000820323801334475
DENND1C	-0.665	0.000270155149348028	0.000981520711799842
DENND2D	-0.755	3.54483035855946e-05	0.000180186105446265
DEPDC7	-0.98	7.9755426041217e-08	3.40210093991248e-06
DES	-0.66	0.00030038370292762	0.00107615459261746
DEXI	-0.76	3.14518258701657e-05	0.000163577534785667
DFFB	-0.59	0.00123115142568531	0.00355785685285973
DFNB59	-0.685	0.000175499806409407	0.000684820983717064
DGCR6L	-0.8	1.17713390976881e-05	7.37858902394842e-05
DGKA	-0.645	0.000411167085279773	0.00140269691217959
DHFRL1	-0.635	0.00050509786183639	0.00166724211241016
DHODH	-0.87	1.88679281309945e-06	1.79460657728551e-05
DHRS1	-0.935	3.03587915917447e-07	5.13342233475482e-06
DHRS12	-0.955	1.68823306445631e-07	3.827171873193e-06
DHRS2	-0.625	0.000618735014385363	0.00198106137701395
DHRS3	-0.8	1.17713390976881e-05	7.37858902394842e-05
DHRS4	-0.705	0.000112718835930004	0.000471935968327988
DHRS4L2	-0.585	0.00135449195794624	0.00386451968634122
DHRS9	-0.56	0.00216040748076618	0.00578566049286747
DHTKD1	-0.865	2.1605074831399e-06	1.98171076847124e-05
DIAPH1	-0.66	0.00030038370292762	0.00107615459261746
DIAPH2	-0.665	0.000270155149348028	0.000981520711799842
DIRAS3	-0.905	7.16308183434933e-07	8.94797253268719e-06
DKFZp779M0652	-0.57	0.00179615603870209	0.00492781420807733
DLC1	-0.935	3.03587915917447e-07	5.13342233475482e-06
DLEC1	-0.945	2.2671996924295e-07	4.40869575746763e-06
DLG2	-0.875	1.64656339696201e-06	1.61166140996824e-05
DLGAP2	-0.91	6.21944833634203e-07	8.1533007741065e-06
DLL1	-0.64	0.000455880005205689	0.00153341456296459
DLST	-0.59	0.00123115142568531	0.00355785685285973
DMD	-0.9	8.24390623765936e-07	9.76161049156133e-06
DMGDH	-1	4.32046305398615e-08	3.40210093991248e-06
DMRTA1	-0.97	1.07889036149444e-07	3.40210093991248e-06
DNAAF3	-0.71	0.000100728574824904	0.000429649229346978
DNAH2	-0.74	5.05332430644767e-05	0.000241107493694495
DNAH6	-0.695	0.000140849475488425	0.000570867686550005
DNAH9	-0.625	0.000618735014385363	0.00198106137701395
DNAI2	-0.525	0.0040333265881658	0.00975770647214399
DNAJB14	-0.685	0.000175499806409407	0.000684820983717064
DNAJC12	-0.775	2.18739871249429e-05	0.000121490526395946
DNAJC19	-0.67	0.0002427962136069	0.000898726001339752
DNAJC25	-0.92	4.6785430063423e-07	6.73348529226945e-06
DNAJC27	-0.575	0.00163603455905981	0.00453975595657296
DNHD1	-0.735	5.67913978399837e-05	0.000266034864453307
DNMBP	-0.625	0.000618735014385363	0.00198106137701395
DNMT3L	-0.68	0.000195692325107188	0.000749739794593018
DOCK10	-0.715	8.99495575381604e-05	0.000389462445936503
DOCK2	-0.68	0.000195692325107188	0.000749739794593018
DOCK8	-0.76	3.14518258701657e-05	0.000163577534785667
DOK2	-0.67	0.0002427962136069	0.000898726001339752
DOPEY1	-0.755	3.54483035855946e-05	0.000180186105446265
DPEP2	-0.9	8.24390623765936e-07	9.76161049156133e-06
DPF3	-0.96	1.45522449201962e-07	3.57193321666696e-06
DPH1	-0.61	0.000834448771709573	0.00255801155258175
DPP10	-0.72	8.02666898884752e-05	0.000354376220922857
DPPA4	-0.55	0.00259127576053264	0.00669371469890505
DPT	-0.925	4.05337928111038e-07	6.14715691496644e-06
DPYS	-0.925	4.05337928111038e-07	6.14715691496644e-06
DRD1	-0.835	4.79681801879295e-06	3.64046453369017e-05
DRD5	-0.69	0.000157278919018067	0.000625434756131603
DSCAM	-0.98	7.9755426041217e-08	3.40210093991248e-06
DSCAML1	-0.715	8.99495575381604e-05	0.000389462445936503
DSE	-0.535	0.00338617810416286	0.00842500753496648
DSG1	-0.965	1.25346341084409e-07	3.49870225728588e-06
DTHD1	-0.95	1.95712680506333e-07	4.07273201134521e-06
DUSP1	-0.915	5.3962094881399e-07	7.41862232929587e-06
DUSP10	-0.71	0.000100728574824904	0.000429649229346978
DUSP16	-0.885	1.25124954131195e-06	1.31836954981941e-05
DUSP2	-0.72	8.02666898884752e-05	0.000354376220922857
DUX5	-1	4.32046305398615e-08	3.40210093991248e-06
DYNC2H1	-0.645	0.000411167085279773	0.00140269691217959
DYSF	-0.53	0.0036968978425671	0.009085719581908
EBF4	-0.69	0.000157278919018067	0.000625434756131603
EBI3	-0.76	3.14518258701657e-05	0.000163577534785667
ECE1	-0.805	1.03769182056013e-05	6.6595689591576e-05
ECH1	-0.565	0.00197056927973582	0.00534266970792512
ECHDC2	-0.965	1.25346341084409e-07	3.49870225728588e-06
ECHDC3	-0.715	8.99495575381604e-05	0.000389462445936503
ECHS1	-0.935	3.03587915917447e-07	5.13342233475482e-06
ECI2	-0.825	6.22172209996386e-06	4.42447616706491e-05
ECM1	-1	4.32046305398615e-08	3.40210093991248e-06
ECM2	-0.98	7.9755426041217e-08	3.40210093991248e-06
ECSCR	-0.565	0.00197056927973582	0.00534266970792512
ECSIT	-0.6	0.00101500094711304	0.00301792925168627
ECT2L	-0.785	1.71089613398845e-05	0.000100141783414488
EDA2R	-0.65	0.000370577214714674	0.00128171380132836
EDAR	-0.83	5.46497987796712e-06	4.01859717833204e-05
EDEM1	-0.855	2.82668067308478e-06	2.4202416076153e-05
EDN1	-0.73	6.37789373181263e-05	0.000292580650590964
EDN2	-0.855	2.82668067308478e-06	2.4202416076153e-05
EDNRB	-0.92	4.6785430063423e-07	6.73348529226945e-06
EFCAB1	-0.68	0.000195692325107188	0.000749739794593018
EFCAB4B	-0.795	1.334353247473e-05	8.1766513249387e-05
EFCAB6	-0.81	9.1410957026028e-06	6.00293868259856e-05
EFCC1	-0.815	8.04665404174898e-06	5.41216342754223e-05
EFEMP2	-0.6	0.00101500094711304	0.00301792925168627
EFHD1	-0.525	0.0040333265881658	0.00975770647214399
EFNB1	-0.63	0.000559233923892233	0.00181815955824595
EFNB3	-0.86	2.47214107296223e-06	2.18179228027796e-05
EFS	-0.68	0.000195692325107188	0.000749739794593018
EGR1	-0.97	1.07889036149444e-07	3.40210093991248e-06
EGR2	-0.825	6.22172209996386e-06	4.42447616706491e-05
EGR3	-0.685	0.000175499806409407	0.000684820983717064
EHBP1	-0.695	0.000140849475488425	0.000570867686550005
EHD3	-0.99	5.87865691681344e-08	3.40210093991248e-06
EHHADH	-0.98	7.9755426041217e-08	3.40210093991248e-06
EI24	-0.745	4.4932539013276e-05	0.000219165096229471
EIF4E3	-0.665	0.000270155149348028	0.000981520711799842
EIF4EBP3	-0.55	0.00259127576053264	0.00669371469890505
EIF5	-0.815	8.04665404174898e-06	5.41216342754223e-05
ELAC1	-0.59	0.00123115142568531	0.00355785685285973
ELANE	-0.64	0.000455880005205689	0.00153341456296459
ELF2	-0.78	1.93522646843025e-05	0.000110033783053924
ELFN1	-0.995	5.04153117031336e-08	3.40210093991248e-06
ELMO1	-0.555	0.00236687990952711	0.00625154924488891
ELMO3	-0.68	0.000195692325107188	0.000749739794593018
ELMSAN1	-0.79	1.51148333753515e-05	9.02814672020567e-05
ELP2	-0.635	0.00050509786183639	0.00166724211241016
ELTD1	-0.65	0.000370577214714674	0.00128171380132836
EMCN	-0.65	0.000370577214714674	0.00128171380132836
EMILIN1	-0.78	1.93522646843025e-05	0.000110033783053924
EMILIN3	-0.525	0.0040333265881658	0.00975770647214399
EML1	-0.75	3.99239747690405e-05	0.000198497012054823
EMP2	-0.595	0.00111825682847755	0.00327541636070051
EMR1	-0.95	1.95712680506333e-07	4.07273201134521e-06
EMR3	-0.695	0.000140849475488425	0.000570867686550005
ENDOU	-0.605	0.000920631646330605	0.00278272442874472
ENDOV	-0.58	0.00148914394837862	0.00418860627460211
ENG	-1	4.32046305398615e-08	3.40210093991248e-06
ENKD1	-0.705	0.000112718835930004	0.000471935968327988
ENO3	-0.695	0.000140849475488425	0.000570867686550005
ENOSF1	-0.55	0.00259127576053264	0.00669371469890505
ENPEP	-0.865	2.1605074831399e-06	1.98171076847124e-05
ENTPD5	-0.915	5.3962094881399e-07	7.41862232929587e-06
ENTPD8	-0.805	1.03769182056013e-05	6.6595689591576e-05
EOMES	-0.91	6.21944833634203e-07	8.1533007741065e-06
EP400NL	-0.895	9.48093909158843e-07	1.08165524799145e-05
EPAS1	-0.9	8.24390623765936e-07	9.76161049156133e-06
EPB41L3	-0.575	0.00163603455905981	0.00453975595657296
EPB41L4A	-0.81	9.1410957026028e-06	6.00293868259856e-05
EPB41L4B	-0.9	8.24390623765936e-07	9.76161049156133e-06
EPB42	-0.83	5.46497987796712e-06	4.01859717833204e-05
EPGN	-0.59	0.00123115142568531	0.00355785685285973
EPHA2	-0.75	3.99239747690405e-05	0.000198497012054823
EPHA3	-0.735	5.67913978399837e-05	0.000266034864453307
EPHB1	-0.91	6.21944833634203e-07	8.1533007741065e-06
EPHX2	-0.97	1.07889036149444e-07	3.40210093991248e-06
EPM2A	-0.72	8.02666898884752e-05	0.000354376220922857
EPOR	-0.655	0.000333757823755221	0.00117503433384432
EPS15	-0.725	7.15750220179334e-05	0.000323010433299601
EPSTI1	-0.62	0.00068408379506768	0.00215520260980729
EPX	-0.58	0.00148914394837862	0.00418860627460211
ERBB2	-0.63	0.000559233923892233	0.00181815955824595
ERBB4	-0.74	5.05332430644767e-05	0.000241107493694495
ERC1	-0.595	0.00111825682847755	0.00327541636070051
ERCC5	-0.66	0.00030038370292762	0.00107615459261746
ERCC6	-0.79	1.51148333753515e-05	9.02814672020567e-05
ERCC6L2	-0.535	0.00338617810416286	0.00842500753496648
ERG	-0.89	1.089569535484e-06	1.19702174767769e-05
ERICH1	-0.62	0.00068408379506768	0.00215520260980729
ERLIN1	-0.63	0.000559233923892233	0.00181815955824595
ERLIN2	-0.67	0.0002427962136069	0.000898726001339752
ERMAP	-0.875	1.64656339696201e-06	1.61166140996824e-05
ERMARD	-0.735	5.67913978399837e-05	0.000266034864453307
ERMN	-0.615	0.000755801164525227	0.00234443037581638
ERRFI1	-0.78	1.93522646843025e-05	0.000110033783053924
ERVW-1	-0.895	9.48093909158843e-07	1.08165524799145e-05
ESD	-0.565	0.00197056927973582	0.00534266970792512
ESPN	-0.755	3.54483035855946e-05	0.000180186105446265
ESR1	-1	4.32046305398615e-08	3.40210093991248e-06
ESR2	-0.745	4.4932539013276e-05	0.000219165096229471
ESRP2	-0.98	7.9755426041217e-08	3.40210093991248e-06
ESRRB	-0.84	4.20731002837016e-06	3.28421644988877e-05
ESRRG	-0.74	5.05332430644767e-05	0.000241107493694495
ETFDH	-0.97	1.07889036149444e-07	3.40210093991248e-06
ETHE1	-0.61	0.000834448771709573	0.00255801155258175
ETNK2	-0.84	4.20731002837016e-06	3.28421644988877e-05
ETNPPL	-0.885	1.25124954131195e-06	1.31836954981941e-05
ETS1	-0.935	3.03587915917447e-07	5.13342233475482e-06
ETS2	-0.785	1.71089613398845e-05	0.000100141783414488
EVA1A	-0.93	3.50920354330597e-07	5.64472161869465e-06
EVA1C	-0.73	6.37789373181263e-05	0.000292580650590964
EVI2B	-0.82	7.07814554901098e-06	4.89236276671569e-05
EVL	-0.765	2.78859114322128e-05	0.000148337792089713
EXD3	-0.54	0.00309941789506385	0.00781598163998738
EXOC3L1	-0.635	0.00050509786183639	0.00166724211241016
EXOC3L2	-0.705	0.000112718835930004	0.000471935968327988
EXOC3L4	-0.85	3.2297312411167e-06	2.67757112509632e-05
EXPH5	-0.94	2.6244899609118e-07	4.74986544011556e-06
F11	-1	4.32046305398615e-08	3.40210093991248e-06
F12	-0.965	1.25346341084409e-07	3.49870225728588e-06
F13B	-0.66	0.00030038370292762	0.00107615459261746
F2	-0.875	1.64656339696201e-06	1.61166140996824e-05
F2R	-0.54	0.00309941789506385	0.00781598163998738
F5	-0.55	0.00259127576053264	0.00669371469890505
F7	-0.755	3.54483035855946e-05	0.000180186105446265
F9	-0.99	5.87865691681344e-08	3.40210093991248e-06
FAAH	-0.98	7.9755426041217e-08	3.40210093991248e-06
FAAH2	-0.89	1.089569535484e-06	1.19702174767769e-05
FABP1	-0.89	1.089569535484e-06	1.19702174767769e-05
FAH	-0.9	8.24390623765936e-07	9.76161049156133e-06
FAHD2A	-0.905	7.16308183434933e-07	8.94797253268719e-06
FAIM3	-0.825	6.22172209996386e-06	4.42447616706491e-05
FAM107A	-0.91	6.21944833634203e-07	8.1533007741065e-06
FAM110B	-0.55	0.00259127576053264	0.00669371469890505
FAM110C	-0.55	0.00259127576053264	0.00669371469890505
FAM122A	-0.57	0.00179615603870209	0.00492781420807733
FAM122C	-0.585	0.00135449195794624	0.00386451968634122
FAM124A	-0.725	7.15750220179334e-05	0.000323010433299601
FAM129C	-0.82	7.07814554901098e-06	4.89236276671569e-05
FAM134B	-0.85	3.2297312411167e-06	2.67757112509632e-05
FAM13A	-0.905	7.16308183434933e-07	8.94797253268719e-06
FAM149A	-0.99	5.87865691681344e-08	3.40210093991248e-06
FAM150B	-0.685	0.000175499806409407	0.000684820983717064
FAM151A	-0.565	0.00197056927973582	0.00534266970792512
FAM160A1	-0.645	0.000411167085279773	0.00140269691217959
FAM160A2	-0.66	0.00030038370292762	0.00107615459261746
FAM163B	-0.98	7.9755426041217e-08	3.40210093991248e-06
FAM167B	-0.95	1.95712680506333e-07	4.07273201134521e-06
FAM179A	-0.735	5.67913978399837e-05	0.000266034864453307
FAM180A	-0.99	5.87865691681344e-08	3.40210093991248e-06
FAM186A	-0.58	0.00148914394837862	0.00418860627460211
FAM188A	-0.6	0.00101500094711304	0.00301792925168627
FAM188B	-0.57	0.00179615603870209	0.00492781420807733
FAM189A1	-0.685	0.000175499806409407	0.000684820983717064
FAM189A2	-0.66	0.00030038370292762	0.00107615459261746
FAM196B	-0.885	1.25124954131195e-06	1.31836954981941e-05
FAM198A	-0.62	0.00068408379506768	0.00215520260980729
FAM198B	-0.54	0.00309941789506385	0.00781598163998738
FAM19A1	-0.76	3.14518258701657e-05	0.000163577534785667
FAM19A2	-0.645	0.000411167085279773	0.00140269691217959
FAM205A	-0.68	0.000195692325107188	0.000749739794593018
FAM20C	-0.535	0.00338617810416286	0.00842500753496648
FAM210B	-0.79	1.51148333753515e-05	9.02814672020567e-05
FAM211B	-0.605	0.000920631646330605	0.00278272442874472
FAM214A	-0.93	3.50920354330597e-07	5.64472161869465e-06
FAM227B	-0.615	0.000755801164525227	0.00234443037581638
FAM228B	-0.55	0.00259127576053264	0.00669371469890505
FAM229A	-0.645	0.000411167085279773	0.00140269691217959
FAM26F	-0.66	0.00030038370292762	0.00107615459261746
FAM43B	-0.71	0.000100728574824904	0.000429649229346978
FAM46C	-0.73	6.37789373181263e-05	0.000292580650590964
FAM47E	-0.6	0.00101500094711304	0.00301792925168627
FAM49A	-0.57	0.00179615603870209	0.00492781420807733
FAM65A	-0.74	5.05332430644767e-05	0.000241107493694495
FAM65B	-0.89	1.089569535484e-06	1.19702174767769e-05
FAM65C	-1	4.32046305398615e-08	3.40210093991248e-06
FAM76B	-0.765	2.78859114322128e-05	0.000148337792089713
FAM78A	-0.69	0.000157278919018067	0.000625434756131603
FAM83B	-0.54	0.00309941789506385	0.00781598163998738
FAM83E	-0.715	8.99495575381604e-05	0.000389462445936503
FAM83F	-0.78	1.93522646843025e-05	0.000110033783053924
FAM84A	-0.62	0.00068408379506768	0.00215520260980729
FAM8A1	-0.575	0.00163603455905981	0.00453975595657296
FAM9B	-0.83	5.46497987796712e-06	4.01859717833204e-05
FANCC	-0.83	5.46497987796712e-06	4.01859717833204e-05
FAS	-0.795	1.334353247473e-05	8.1766513249387e-05
FASLG	-0.84	4.20731002837016e-06	3.28421644988877e-05
FAT3	-0.64	0.000455880005205689	0.00153341456296459
FAT4	-0.98	7.9755426041217e-08	3.40210093991248e-06
FAXDC2	-0.96	1.45522449201962e-07	3.57193321666696e-06
FBLN5	-0.92	4.6785430063423e-07	6.73348529226945e-06
FBP1	-0.965	1.25346341084409e-07	3.49870225728588e-06
FBXL3	-0.735	5.67913978399837e-05	0.000266034864453307
FBXO15	-0.785	1.71089613398845e-05	0.000100141783414488
FBXO21	-0.605	0.000920631646330605	0.00278272442874472
FBXO3	-0.605	0.000920631646330605	0.00278272442874472
FBXO31	-0.74	5.05332430644767e-05	0.000241107493694495
FBXO33	-0.625	0.000618735014385363	0.00198106137701395
FBXO40	-0.81	9.1410957026028e-06	6.00293868259856e-05
FBXO8	-0.855	2.82668067308478e-06	2.4202416076153e-05
FBXW12	-0.615	0.000755801164525227	0.00234443037581638
FBXW7	-0.685	0.000175499806409407	0.000684820983717064
FCER1G	-0.58	0.00148914394837862	0.00418860627460211
FCER2	-0.78	1.93522646843025e-05	0.000110033783053924
FCGR2B	-0.995	5.04153117031336e-08	3.40210093991248e-06
FCGR3A	-0.76	3.14518258701657e-05	0.000163577534785667
FCGR3B	-0.74	5.05332430644767e-05	0.000241107493694495
FCGRT	-0.955	1.68823306445631e-07	3.827171873193e-06
FCHO1	-0.78	1.93522646843025e-05	0.000110033783053924
FCHO2	-0.56	0.00216040748076618	0.00578566049286747
FCHSD2	-0.825	6.22172209996386e-06	4.42447616706491e-05
FCN1	-0.54	0.00309941789506385	0.00781598163998738
FCN2	-1	4.32046305398615e-08	3.40210093991248e-06
FCN3	-1	4.32046305398615e-08	3.40210093991248e-06
FCRL1	-0.815	8.04665404174898e-06	5.41216342754223e-05
FCRL2	-0.72	8.02666898884752e-05	0.000354376220922857
FCRL3	-0.755	3.54483035855946e-05	0.000180186105446265
FCRL5	-0.695	0.000140849475488425	0.000570867686550005
FCRL6	-0.9	8.24390623765936e-07	9.76161049156133e-06
FCRLA	-0.585	0.00135449195794624	0.00386451968634122
FDX1	-0.88	1.4358808324566e-06	1.46869377257879e-05
FERMT2	-0.88	1.4358808324566e-06	1.46869377257879e-05
FETUB	-0.895	9.48093909158843e-07	1.08165524799145e-05
FEZ1	-0.915	5.3962094881399e-07	7.41862232929587e-06
FGA	-0.93	3.50920354330597e-07	5.64472161869465e-06
FGB	-0.96	1.45522449201962e-07	3.57193321666696e-06
FGD2	-0.805	1.03769182056013e-05	6.6595689591576e-05
FGD4	-0.8	1.17713390976881e-05	7.37858902394842e-05
FGF14	-0.53	0.0036968978425671	0.009085719581908
FGFBP2	-0.605	0.000920631646330605	0.00278272442874472
FGFR1OP2	-0.72	8.02666898884752e-05	0.000354376220922857
FGG	-0.925	4.05337928111038e-07	6.14715691496644e-06
FGGY	-0.635	0.00050509786183639	0.00166724211241016
FGL1	-0.645	0.000411167085279773	0.00140269691217959
FGL2	-0.885	1.25124954131195e-06	1.31836954981941e-05
FGR	-0.64	0.000455880005205689	0.00153341456296459
FHL1	-0.73	6.37789373181263e-05	0.000292580650590964
FILIP1	-0.775	2.18739871249429e-05	0.000121490526395946
FITM1	-0.95	1.95712680506333e-07	4.07273201134521e-06
FKBP15	-0.625	0.000618735014385363	0.00198106137701395
FLI1	-0.85	3.2297312411167e-06	2.67757112509632e-05
FLJ20021	-0.55	0.00259127576053264	0.00669371469890505
FLJ20712	-0.92	4.6785430063423e-07	6.73348529226945e-06
FLJ32790	-0.66	0.00030038370292762	0.00107615459261746
FLJ42393	-0.705	0.000112718835930004	0.000471935968327988
FLT3	-0.8	1.17713390976881e-05	7.37858902394842e-05
FLT3LG	-0.66	0.00030038370292762	0.00107615459261746
FLT4	-0.9	8.24390623765936e-07	9.76161049156133e-06
FLVCR2	-0.64	0.000455880005205689	0.00153341456296459
FMO2	-0.83	5.46497987796712e-06	4.01859717833204e-05
FMO3	-0.775	2.18739871249429e-05	0.000121490526395946
FMO4	-0.86	2.47214107296223e-06	2.18179228027796e-05
FNBP1	-0.705	0.000112718835930004	0.000471935968327988
FNDC3A	-0.685	0.000175499806409407	0.000684820983717064
FNDC4	-0.595	0.00111825682847755	0.00327541636070051
FNDC5	-0.9	8.24390623765936e-07	9.76161049156133e-06
FNDC9	-0.945	2.2671996924295e-07	4.40869575746763e-06
FOLH1B	-0.94	2.6244899609118e-07	4.74986544011556e-06
FOLR2	-0.79	1.51148333753515e-05	9.02814672020567e-05
FOLR4	-0.545	0.00283496810068162	0.00724409063075326
FOS	-0.895	9.48093909158843e-07	1.08165524799145e-05
FOSB	-0.86	2.47214107296223e-06	2.18179228027796e-05
FOXA3	-0.59	0.00123115142568531	0.00355785685285973
FOXF1	-0.965	1.25346341084409e-07	3.49870225728588e-06
FOXN3	-0.55	0.00259127576053264	0.00669371469890505
FOXO1	-0.82	7.07814554901098e-06	4.89236276671569e-05
FPGS	-0.75	3.99239747690405e-05	0.000198497012054823
FPR1	-0.735	5.67913978399837e-05	0.000266034864453307
FPR2	-0.79	1.51148333753515e-05	9.02814672020567e-05
FREM2	-0.79	1.51148333753515e-05	9.02814672020567e-05
FREM3	-0.575	0.00163603455905981	0.00453975595657296
FRMD4A	-0.77	2.47065585006201e-05	0.000134491284702753
FRMD4B	-1	4.32046305398615e-08	3.40210093991248e-06
FRMPD3	-0.59625	0.00109156952590728	0.00324173736176875
FRMPD4	-0.6525	0.000351717153911135	0.00123801325635535
FTCD	-0.965	1.25346341084409e-07	3.49870225728588e-06
FTCDNL1	-0.91	6.21944833634203e-07	8.1533007741065e-06
FTO	-0.615	0.000755801164525227	0.00234443037581638
FUCA1	-0.815	8.04665404174898e-06	5.41216342754223e-05
FUOM	-0.875	1.64656339696201e-06	1.61166140996824e-05
FUT3	-0.565	0.00197056927973582	0.00534266970792512
FUT6	-0.655	0.000333757823755221	0.00117503433384432
FXN	-0.745	4.4932539013276e-05	0.000219165096229471
FXYD1	-0.865	2.1605074831399e-06	1.98171076847124e-05
FXYD6	-0.97	1.07889036149444e-07	3.40210093991248e-06
FXYD7	-0.795	1.334353247473e-05	8.1766513249387e-05
FYB	-0.825	6.22172209996386e-06	4.42447616706491e-05
FYCO1	-0.665	0.000270155149348028	0.000981520711799842
FYN	-0.94	2.6244899609118e-07	4.74986544011556e-06
FZD4	-0.69	0.000157278919018067	0.000625434756131603
FZR1	-0.705	0.000112718835930004	0.000471935968327988
G6PC	-0.855	2.82668067308478e-06	2.4202416076153e-05
GAB1	-0.78	1.93522646843025e-05	0.000110033783053924
GABARAPL1	-0.97	1.07889036149444e-07	3.40210093991248e-06
GABRB3	-0.765	2.78859114322128e-05	0.000148337792089713
GABRP	-0.795	1.334353247473e-05	8.1766513249387e-05
GADD45A	-0.915	5.3962094881399e-07	7.41862232929587e-06
GADD45B	-0.92	4.6785430063423e-07	6.73348529226945e-06
GALM	-0.68	0.000195692325107188	0.000749739794593018
GALNT14	-0.9	8.24390623765936e-07	9.76161049156133e-06
GALNT15	-0.905	7.16308183434933e-07	8.94797253268719e-06
GALNT16	-0.885	1.25124954131195e-06	1.31836954981941e-05
GALNT3	-0.6	0.00101500094711304	0.00301792925168627
GALNTL6	-0.67	0.0002427962136069	0.000898726001339752
GAMT	-0.895	9.48093909158843e-07	1.08165524799145e-05
GANC	-0.9	8.24390623765936e-07	9.76161049156133e-06
GAPT	-0.575	0.00163603455905981	0.00453975595657296
GAS1	-0.85	3.2297312411167e-06	2.67757112509632e-05
GAS2	-0.64	0.000455880005205689	0.00153341456296459
GAS6	-0.82	7.07814554901098e-06	4.89236276671569e-05
GATA2	-0.615	0.000755801164525227	0.00234443037581638
GATA3	-0.91	6.21944833634203e-07	8.1533007741065e-06
GATA6	-0.62	0.00068408379506768	0.00215520260980729
GATM	-0.775	2.18739871249429e-05	0.000121490526395946
GATSL3	-0.65	0.000370577214714674	0.00128171380132836
GBP1	-0.685	0.000175499806409407	0.000684820983717064
GBP4	-0.74	5.05332430644767e-05	0.000241107493694495
GBP5	-0.625	0.000618735014385363	0.00198106137701395
GBP7	-0.87	1.88679281309945e-06	1.79460657728551e-05
GC	-0.81	9.1410957026028e-06	6.00293868259856e-05
GCDH	-0.955	1.68823306445631e-07	3.827171873193e-06
GCGR	-0.92	4.6785430063423e-07	6.73348529226945e-06
GCH1	-0.905	7.16308183434933e-07	8.94797253268719e-06
GCHFR	-0.61	0.000834448771709573	0.00255801155258175
GCK	-0.535	0.00338617810416286	0.00842500753496648
GCKR	-0.875	1.64656339696201e-06	1.61166140996824e-05
GCNT7	-0.67	0.0002427962136069	0.000898726001339752
GDAP1L1	-0.535	0.00338617810416286	0.00842500753496648
GDF6	-0.825	6.22172209996386e-06	4.42447616706491e-05
GDF7	-0.855	2.82668067308478e-06	2.4202416076153e-05
GEM	-0.625	0.000618735014385363	0.00198106137701395
GET4	-0.62	0.00068408379506768	0.00215520260980729
GFOD1	-0.86	2.47214107296223e-06	2.18179228027796e-05
GFOD2	-0.935	3.03587915917447e-07	5.13342233475482e-06
GFRA1	-0.76	3.14518258701657e-05	0.000163577534785667
GFRA2	-0.96	1.45522449201962e-07	3.57193321666696e-06
GGCX	-0.64	0.000455880005205689	0.00153341456296459
GGT5	-0.915	5.3962094881399e-07	7.41862232929587e-06
GHR	-0.96	1.45522449201962e-07	3.57193321666696e-06
GIMAP1	-0.94	2.6244899609118e-07	4.74986544011556e-06
GIMAP1-GIMAP5	-0.89	1.089569535484e-06	1.19702174767769e-05
GIMAP2	-0.73	6.37789373181263e-05	0.000292580650590964
GIMAP4	-0.89	1.089569535484e-06	1.19702174767769e-05
GIMAP6	-0.9	8.24390623765936e-07	9.76161049156133e-06
GIMAP7	-0.825	6.22172209996386e-06	4.42447616706491e-05
GIMAP8	-0.95	1.95712680506333e-07	4.07273201134521e-06
GINM1	-0.56	0.00216040748076618	0.00578566049286747
GIPC2	-0.74	5.05332430644767e-05	0.000241107493694495
GIPC3	-0.72	8.02666898884752e-05	0.000354376220922857
GJA4	-0.78	1.93522646843025e-05	0.000110033783053924
GJB1	-0.575	0.00163603455905981	0.00453975595657296
GJB2	-0.725	7.15750220179334e-05	0.000323010433299601
GJB3	-0.705	0.000112718835930004	0.000471935968327988
GJB4	-0.665	0.000270155149348028	0.000981520711799842
GJB5	-0.58	0.00148914394837862	0.00418860627460211
GJC2	-0.655	0.000333757823755221	0.00117503433384432
GJC3	-0.79	1.51148333753515e-05	9.02814672020567e-05
GK	-0.6	0.00101500094711304	0.00301792925168627
GLB1L2	-0.685	0.000175499806409407	0.000684820983717064
GLI2	-0.525	0.0040333265881658	0.00975770647214399
GLI3	-0.55	0.00259127576053264	0.00669371469890505
GLIPR1L1	-0.53	0.0036968978425671	0.009085719581908
GLIS1	-0.54	0.00309941789506385	0.00781598163998738
GLP2R	-0.85	3.2297312411167e-06	2.67757112509632e-05
GLRX5	-0.55	0.00259127576053264	0.00669371469890505
GLS2	-1	4.32046305398615e-08	3.40210093991248e-06
GLT8D1	-0.685	0.000175499806409407	0.000684820983717064
GLT8D2	-0.725	7.15750220179334e-05	0.000323010433299601
GLTPD2	-0.64	0.000455880005205689	0.00153341456296459
GLTSCR1L	-0.665	0.000270155149348028	0.000981520711799842
GLUD1	-0.765	2.78859114322128e-05	0.000148337792089713
GLUD2	-0.64	0.000455880005205689	0.00153341456296459
GLYAT	-1	4.32046305398615e-08	3.40210093991248e-06
GLYATL1	-1	4.32046305398615e-08	3.40210093991248e-06
GLYATL3	-0.735	5.67913978399837e-05	0.000266034864453307
GLYCTK	-0.82	7.07814554901098e-06	4.89236276671569e-05
GMFG	-0.73	6.37789373181263e-05	0.000292580650590964
GMNC	-0.715	8.99495575381604e-05	0.000389462445936503
GMPR	-0.635	0.00050509786183639	0.00166724211241016
GNA14	-1	4.32046305398615e-08	3.40210093991248e-06
GNAO1	-0.995	5.04153117031336e-08	3.40210093991248e-06
GNE	-0.975	9.27954895146854e-08	3.40210093991248e-06
GNG11	-0.805	1.03769182056013e-05	6.6595689591576e-05
GNG2	-0.82	7.07814554901098e-06	4.89236276671569e-05
GNG7	-0.915	5.3962094881399e-07	7.41862232929587e-06
GNGT2	-0.775	2.18739871249429e-05	0.000121490526395946
GNMT	-0.98	7.9755426041217e-08	3.40210093991248e-06
GNPNAT1	-0.96	1.45522449201962e-07	3.57193321666696e-06
GNRH2	-0.92	4.6785430063423e-07	6.73348529226945e-06
GNRHR	-0.89	1.089569535484e-06	1.19702174767769e-05
GOLGA6A	-0.935	3.03587915917447e-07	5.13342233475482e-06
GOLGA8R	-0.595	0.00111825682847755	0.00327541636070051
GOLGB1	-0.685	0.000175499806409407	0.000684820983717064
GOT1	-0.825	6.22172209996386e-06	4.42447616706491e-05
GOT2	-0.895	9.48093909158843e-07	1.08165524799145e-05
GP1BA	-0.895	9.48093909158843e-07	1.08165524799145e-05
GP5	-0.605	0.000920631646330605	0.00278272442874472
GPBAR1	-0.57	0.00179615603870209	0.00492781420807733
GPBP1L1	-0.645	0.000411167085279773	0.00140269691217959
GPD1	-0.94	2.6244899609118e-07	4.74986544011556e-06
GPER1	-0.665	0.000270155149348028	0.000981520711799842
GPHN	-0.995	5.04153117031336e-08	3.40210093991248e-06
GPLD1	-0.83	5.46497987796712e-06	4.01859717833204e-05
GPM6A	-1	4.32046305398615e-08	3.40210093991248e-06
GPM6B	-0.575	0.00163603455905981	0.00453975595657296
GPR113	-0.53	0.0036968978425671	0.009085719581908
GPR116	-0.77	2.47065585006201e-05	0.000134491284702753
GPR123	-0.95	1.95712680506333e-07	4.07273201134521e-06
GPR125	-0.81	9.1410957026028e-06	6.00293868259856e-05
GPR128	-1	4.32046305398615e-08	3.40210093991248e-06
GPR132	-0.585	0.00135449195794624	0.00386451968634122
GPR135	-0.605	0.000920631646330605	0.00278272442874472
GPR142	-0.62875	0.000573588001641978	0.001864480612321
GPR146	-0.985	6.84979146736708e-08	3.40210093991248e-06
GPR15	-0.61	0.000834448771709573	0.00255801155258175
GPR155	-0.595	0.00111825682847755	0.00327541636070051
GPR17	-0.905	7.16308183434933e-07	8.94797253268719e-06
GPR171	-0.76	3.14518258701657e-05	0.000163577534785667
GPR174	-0.755	3.54483035855946e-05	0.000180186105446265
GPR18	-0.805	1.03769182056013e-05	6.6595689591576e-05
GPR182	-1	4.32046305398615e-08	3.40210093991248e-06
GPR26	-0.68625	0.000170767052998455	0.000678763160237557
GPR45	-0.6975	0.000133254414148576	0.000549113610081052
GPR55	-0.81	9.1410957026028e-06	6.00293868259856e-05
GPR65	-0.825	6.22172209996386e-06	4.42447616706491e-05
GPR68	-0.725	7.15750220179334e-05	0.000323010433299601
GPR83	-0.93	3.50920354330597e-07	5.64472161869465e-06
GPR85	-0.605	0.000920631646330605	0.00278272442874472
GPRASP1	-0.82	7.07814554901098e-06	4.89236276671569e-05
GPT	-0.965	1.25346341084409e-07	3.49870225728588e-06
GPT2	-0.935	3.03587915917447e-07	5.13342233475482e-06
GRAMD1C	-0.995	5.04153117031336e-08	3.40210093991248e-06
GRAMD3	-0.82	7.07814554901098e-06	4.89236276671569e-05
GRAP	-0.97	1.07889036149444e-07	3.40210093991248e-06
GRAP2	-0.72	8.02666898884752e-05	0.000354376220922857
GRASP	-0.54	0.00309941789506385	0.00781598163998738
GREM2	-0.88	1.4358808324566e-06	1.46869377257879e-05
GRHL2	-0.825	6.22172209996386e-06	4.42447616706491e-05
GRHPR	-0.995	5.04153117031336e-08	3.40210093991248e-06
GRID2IP	-0.615	0.000755801164525227	0.00234443037581638
GRIN3A	-0.955	1.68823306445631e-07	3.827171873193e-06
GRIN3B	-0.82	7.07814554901098e-06	4.89236276671569e-05
GRK5	-0.69	0.000157278919018067	0.000625434756131603
GRM6	-0.565	0.00197056927973582	0.00534266970792512
GRM8	-0.545	0.00283496810068162	0.00724409063075326
GSAP	-0.54	0.00309941789506385	0.00781598163998738
GSDMB	-0.685	0.000175499806409407	0.000684820983717064
GSTM2	-0.735	5.67913978399837e-05	0.000266034864453307
GSTM5	-0.56	0.00216040748076618	0.00578566049286747
GSTO1	-0.705	0.000112718835930004	0.000471935968327988
GSTZ1	-0.975	9.27954895146854e-08	3.40210093991248e-06
GTF2IRD2	-0.86	2.47214107296223e-06	2.18179228027796e-05
GTF2IRD2B	-0.845	3.68758694002658e-06	2.95361368592243e-05
GTSCR1	-0.57375	0.00167478429480683	0.00464654406205047
GUCY1A2	-0.66	0.00030038370292762	0.00107615459261746
GYPC	-0.555	0.00236687990952711	0.00625154924488891
GYPE	-0.55	0.00259127576053264	0.00669371469890505
GYS2	-1	4.32046305398615e-08	3.40210093991248e-06
GZMA	-0.795	1.334353247473e-05	8.1766513249387e-05
GZMB	-0.665	0.000270155149348028	0.000981520711799842
GZMH	-0.78	1.93522646843025e-05	0.000110033783053924
GZMK	-0.775	2.18739871249429e-05	0.000121490526395946
GZMM	-0.84	4.20731002837016e-06	3.28421644988877e-05
H6PD	-0.64	0.000455880005205689	0.00153341456296459
HAAO	-0.97	1.07889036149444e-07	3.40210093991248e-06
HADH	-0.825	6.22172209996386e-06	4.42447616706491e-05
HADHA	-0.58	0.00148914394837862	0.00418860627460211
HADHB	-0.81	9.1410957026028e-06	6.00293868259856e-05
HAGH	-0.81	9.1410957026028e-06	6.00293868259856e-05
HAMP	-0.98	7.9755426041217e-08	3.40210093991248e-06
HAND2	-0.925	4.05337928111038e-07	6.14715691496644e-06
HAO1	-0.96	1.45522449201962e-07	3.57193321666696e-06
HAO2	-0.965	1.25346341084409e-07	3.49870225728588e-06
HAPLN4	-0.97	1.07889036149444e-07	3.40210093991248e-06
HBB	-0.765	2.78859114322128e-05	0.000148337792089713
HCK	-0.63	0.000559233923892233	0.00181815955824595
HCLS1	-0.83	5.46497987796712e-06	4.01859717833204e-05
HCRTR1	-0.71	0.000100728574824904	0.000429649229346978
HCST	-0.63	0.000559233923892233	0.00181815955824595
HDAC9	-0.8	1.17713390976881e-05	7.37858902394842e-05
HDC	-0.895	9.48093909158843e-07	1.08165524799145e-05
HDHD3	-0.655	0.000333757823755221	0.00117503433384432
HEATR4	-0.67	0.0002427962136069	0.000898726001339752
HEATR5B	-0.685	0.000175499806409407	0.000684820983717064
HEBP1	-0.6	0.00101500094711304	0.00301792925168627
HECTD1	-0.655	0.000333757823755221	0.00117503433384432
HECTD3	-0.71	0.000100728574824904	0.000429649229346978
HECW2	-0.72	8.02666898884752e-05	0.000354376220922857
HELQ	-0.995	5.04153117031336e-08	3.40210093991248e-06
HELZ	-0.565	0.00197056927973582	0.00534266970792512
HELZ2	-0.535	0.00338617810416286	0.00842500753496648
HEMGN	-0.775	2.18739871249429e-05	0.000121490526395946
HEPACAM	-0.95	1.95712680506333e-07	4.07273201134521e-06
HEPH	-0.54	0.00309941789506385	0.00781598163998738
HERC1	-0.64	0.000455880005205689	0.00153341456296459
HERC5	-0.87	1.88679281309945e-06	1.79460657728551e-05
HERC6	-0.865	2.1605074831399e-06	1.98171076847124e-05
HERPUD1	-0.795	1.334353247473e-05	8.1766513249387e-05
HES1	-0.695	0.000140849475488425	0.000570867686550005
HEY2	-0.57	0.00179615603870209	0.00492781420807733
HGD	-0.92	4.6785430063423e-07	6.73348529226945e-06
HGF	-0.98	7.9755426041217e-08	3.40210093991248e-06
HGFAC	-1	4.32046305398615e-08	3.40210093991248e-06
HGSNAT	-0.66	0.00030038370292762	0.00107615459261746
HHIP	-0.99	5.87865691681344e-08	3.40210093991248e-06
HHIPL1	-0.81	9.1410957026028e-06	6.00293868259856e-05
HIBADH	-0.935	3.03587915917447e-07	5.13342233475482e-06
HIBCH	-0.56	0.00216040748076618	0.00578566049286747
HIC1	-0.755	3.54483035855946e-05	0.000180186105446265
HIGD1A	-0.53	0.0036968978425671	0.009085719581908
HIGD1C	-0.64	0.000455880005205689	0.00153341456296459
HIPK3	-0.665	0.000270155149348028	0.000981520711799842
HIVEP1	-0.77	2.47065585006201e-05	0.000134491284702753
HIVEP3	-0.7	0.000126046450120709	0.000519655812382222
HK3	-0.82	7.07814554901098e-06	4.89236276671569e-05
HLF	-0.91	6.21944833634203e-07	8.1533007741065e-06
HLX	-0.73	6.37789373181263e-05	0.000292580650590964
HMBOX1	-0.87	1.88679281309945e-06	1.79460657728551e-05
HMGCL	-0.95	1.95712680506333e-07	4.07273201134521e-06
HMGCLL1	-0.88	1.4358808324566e-06	1.46869377257879e-05
HMGCS2	-0.83	5.46497987796712e-06	4.01859717833204e-05
HMOX2	-0.73	6.37789373181263e-05	0.000292580650590964
HNF4A	-0.585	0.00135449195794624	0.00386451968634122
HNMT	-0.745	4.4932539013276e-05	0.000219165096229471
HOGA1	-0.9	8.24390623765936e-07	9.76161049156133e-06
HOMER2	-0.875	1.64656339696201e-06	1.61166140996824e-05
HOOK1	-0.54	0.00309941789506385	0.00781598163998738
HORMAD2	-0.615	0.000755801164525227	0.00234443037581638
HOXA1	-0.54	0.00309941789506385	0.00781598163998738
HOXA2	-0.72	8.02666898884752e-05	0.000354376220922857
HOXB3	-0.635	0.00050509786183639	0.00166724211241016
HOXB4	-0.78	1.93522646843025e-05	0.000110033783053924
HOXB6	-0.58	0.00148914394837862	0.00418860627460211
HP	-0.99	5.87865691681344e-08	3.40210093991248e-06
HPD	-0.995	5.04153117031336e-08	3.40210093991248e-06
HPN	-0.785	1.71089613398845e-05	0.000100141783414488
HPR	-0.97	1.07889036149444e-07	3.40210093991248e-06
HPX	-0.99	5.87865691681344e-08	3.40210093991248e-06
HR	-0.525	0.0040333265881658	0.00975770647214399
HRG	-0.925	4.05337928111038e-07	6.14715691496644e-06
HRH4	-0.615	0.000755801164525227	0.00234443037581638
HRSP12	-0.98	7.9755426041217e-08	3.40210093991248e-06
HS3ST3A1	-0.63	0.000559233923892233	0.00181815955824595
HS3ST3B1	-0.925	4.05337928111038e-07	6.14715691496644e-06
HSD11B1	-0.825	6.22172209996386e-06	4.42447616706491e-05
HSD17B13	-0.99	5.87865691681344e-08	3.40210093991248e-06
HSD17B2	-0.785	1.71089613398845e-05	0.000100141783414488
HSD17B4	-0.78	1.93522646843025e-05	0.000110033783053924
HSD17B6	-0.975	9.27954895146854e-08	3.40210093991248e-06
HSD3B2	-0.71	0.000100728574824904	0.000429649229346978
HSDL2	-0.675	0.000218053044043653	0.000820323801334475
HSF5	-0.78	1.93522646843025e-05	0.000110033783053924
HSH2D	-0.66	0.00030038370292762	0.00107615459261746
HSPB6	-0.58	0.00148914394837862	0.00418860627460211
HTR2A	-0.94	2.6244899609118e-07	4.74986544011556e-06
HTR2B	-0.85	3.2297312411167e-06	2.67757112509632e-05
HTR7	-0.655	0.000333757823755221	0.00117503433384432
HVCN1	-0.55	0.00259127576053264	0.00669371469890505
HYDIN	-0.62	0.00068408379506768	0.00215520260980729
ICAM2	-0.605	0.000920631646330605	0.00278272442874472
ICAM3	-0.925	4.05337928111038e-07	6.14715691496644e-06
ID1	-0.82	7.07814554901098e-06	4.89236276671569e-05
ID2	-0.91	6.21944833634203e-07	8.1533007741065e-06
ID3	-0.755	3.54483035855946e-05	0.000180186105446265
ID4	-0.65	0.000370577214714674	0.00128171380132836
IDNK	-0.915	5.3962094881399e-07	7.41862232929587e-06
IDO2	-0.985	6.84979146736708e-08	3.40210093991248e-06
IER2	-0.95	1.95712680506333e-07	4.07273201134521e-06
IFI16	-0.69	0.000157278919018067	0.000625434756131603
IFI27	-0.685	0.000175499806409407	0.000684820983717064
IFI44	-0.73	6.37789373181263e-05	0.000292580650590964
IFI44L	-0.76	3.14518258701657e-05	0.000163577534785667
IFIH1	-0.735	5.67913978399837e-05	0.000266034864453307
IFIT1	-0.825	6.22172209996386e-06	4.42447616706491e-05
IFIT1B	-0.685	0.000175499806409407	0.000684820983717064
IFIT2	-0.73	6.37789373181263e-05	0.000292580650590964
IFIT3	-0.695	0.000140849475488425	0.000570867686550005
IFITM1	-0.945	2.2671996924295e-07	4.40869575746763e-06
IFITM2	-0.58	0.00148914394837862	0.00418860627460211
IFITM5	-0.7	0.000126046450120709	0.000519655812382222
IFNA5	-0.67	0.0002427962136069	0.000898726001339752
IFNAR1	-0.96	1.45522449201962e-07	3.57193321666696e-06
IFNAR2	-0.74	5.05332430644767e-05	0.000241107493694495
IFNG	-0.71	0.000100728574824904	0.000429649229346978
IFNLR1	-0.61	0.000834448771709573	0.00255801155258175
IFT43	-0.695	0.000140849475488425	0.000570867686550005
IFT88	-0.9	8.24390623765936e-07	9.76161049156133e-06
IGF1	-0.795	1.334353247473e-05	8.1766513249387e-05
IGF2	-0.6	0.00101500094711304	0.00301792925168627
IGFALS	-0.96	1.45522449201962e-07	3.57193321666696e-06
IGFBP1	-0.59	0.00123115142568531	0.00355785685285973
IGFBP2	-0.735	5.67913978399837e-05	0.000266034864453307
IGFBP3	-0.925	4.05337928111038e-07	6.14715691496644e-06
IGFBP4	-0.885	1.25124954131195e-06	1.31836954981941e-05
IGFBP6	-0.7	0.000126046450120709	0.000519655812382222
IGFBP7	-0.695	0.000140849475488425	0.000570867686550005
IGFLR1	-0.59	0.00123115142568531	0.00355785685285973
IGFN1	-0.655	0.000333757823755221	0.00117503433384432
IGIP	-0.65	0.000370577214714674	0.00128171380132836
IGJ	-0.75	3.99239747690405e-05	0.000198497012054823
IGKV1D-16	-0.61125	0.000814104839349961	0.00252304742225317
IGLL5	-0.765	2.78859114322128e-05	0.000148337792089713
IGLON5	-0.73	6.37789373181263e-05	0.000292580650590964
IGSF10	-0.895	9.48093909158843e-07	1.08165524799145e-05
IGSF22	-0.58	0.00148914394837862	0.00418860627460211
IGSF23	-0.845	3.68758694002658e-06	2.95361368592243e-05
IGSF5	-0.605	0.000920631646330605	0.00278272442874472
IGSF6	-0.675	0.000218053044043653	0.000820323801334475
IGSF9B	-0.545	0.00283496810068162	0.00724409063075326
IKZF1	-0.795	1.334353247473e-05	8.1766513249387e-05
IKZF2	-0.665	0.000270155149348028	0.000981520711799842
IKZF5	-0.595	0.00111825682847755	0.00327541636070051
IL10	-0.75	3.99239747690405e-05	0.000198497012054823
IL10RA	-0.885	1.25124954131195e-06	1.31836954981941e-05
IL12RB1	-0.635	0.00050509786183639	0.00166724211241016
IL12RB2	-0.815	8.04665404174898e-06	5.41216342754223e-05
IL13RA1	-0.675	0.000218053044043653	0.000820323801334475
IL15	-0.55	0.00259127576053264	0.00669371469890505
IL16	-0.86	2.47214107296223e-06	2.18179228027796e-05
IL17RC	-0.565	0.00197056927973582	0.00534266970792512
IL18R1	-0.925	4.05337928111038e-07	6.14715691496644e-06
IL18RAP	-0.895	9.48093909158843e-07	1.08165524799145e-05
IL1B	-0.6	0.00101500094711304	0.00301792925168627
IL1R1	-0.83	5.46497987796712e-06	4.01859717833204e-05
IL1RL1	-0.835	4.79681801879295e-06	3.64046453369017e-05
IL1RN	-0.58	0.00148914394837862	0.00418860627460211
IL2	-0.58125	0.00145437088280564	0.00414475571079329
IL21R	-0.625	0.000618735014385363	0.00198106137701395
IL23A	-0.72	8.02666898884752e-05	0.000354376220922857
IL23R	-0.615	0.000755801164525227	0.00234443037581638
IL24	-0.865	2.1605074831399e-06	1.98171076847124e-05
IL26	-0.65875	0.000308421048137886	0.00110472303795766
IL27	-0.78	1.93522646843025e-05	0.000110033783053924
IL2RB	-0.905	7.16308183434933e-07	8.94797253268719e-06
IL2RG	-0.585	0.00135449195794624	0.00386451968634122
IL33	-0.98	7.9755426041217e-08	3.40210093991248e-06
IL34	-0.615	0.000755801164525227	0.00234443037581638
IL4R	-0.68	0.000195692325107188	0.000749739794593018
IL5	-0.94	2.6244899609118e-07	4.74986544011556e-06
IL5RA	-0.75	3.99239747690405e-05	0.000198497012054823
IL6	-0.61	0.000834448771709573	0.00255801155258175
IL6ST	-0.77	2.47065585006201e-05	0.000134491284702753
IL7	-0.59	0.00123115142568531	0.00355785685285973
IL7R	-0.745	4.4932539013276e-05	0.000219165096229471
ILVBL	-0.535	0.00338617810416286	0.00842500753496648
INCA1	-0.575	0.00163603455905981	0.00453975595657296
INF2	-0.67	0.0002427962136069	0.000898726001339752
ING1	-0.72	8.02666898884752e-05	0.000354376220922857
INHBC	-0.835	4.79681801879295e-06	3.64046453369017e-05
INMT	-0.96	1.45522449201962e-07	3.57193321666696e-06
INMT-FAM188B	-0.945	2.2671996924295e-07	4.40869575746763e-06
INPP4B	-0.72	8.02666898884752e-05	0.000354376220922857
INPP5B	-0.895	9.48093909158843e-07	1.08165524799145e-05
INPP5D	-0.735	5.67913978399837e-05	0.000266034864453307
INPP5K	-0.7	0.000126046450120709	0.000519655812382222
INS	-0.9	8.24390623765936e-07	9.76161049156133e-06
INS-IGF2	-1	4.32046305398615e-08	3.40210093991248e-06
INSIG1	-0.555	0.00236687990952711	0.00625154924488891
INSIG2	-0.58	0.00148914394837862	0.00418860627460211
INSL6	-0.565	0.00197056927973582	0.00534266970792512
INSM2	-0.53	0.0036968978425671	0.009085719581908
INSR	-0.625	0.000618735014385363	0.00198106137701395
INTS10	-0.785	1.71089613398845e-05	0.000100141783414488
INVS	-0.59	0.00123115142568531	0.00355785685285973
IPCEF1	-0.96	1.45522449201962e-07	3.57193321666696e-06
IQGAP2	-0.86	2.47214107296223e-06	2.18179228027796e-05
IQSEC1	-0.605	0.000920631646330605	0.00278272442874472
IRAK3	-0.655	0.000333757823755221	0.00117503433384432
IRF2	-0.835	4.79681801879295e-06	3.64046453369017e-05
IRF2BPL	-0.91	6.21944833634203e-07	8.1533007741065e-06
IRF4	-0.745	4.4932539013276e-05	0.000219165096229471
IRF7	-0.65	0.000370577214714674	0.00128171380132836
IRF8	-0.915	5.3962094881399e-07	7.41862232929587e-06
IRS1	-0.585	0.00135449195794624	0.00386451968634122
IRS2	-0.595	0.00111825682847755	0.00327541636070051
ISOC1	-0.565	0.00197056927973582	0.00534266970792512
ISOC2	-0.58	0.00148914394837862	0.00418860627460211
ISPD	-0.79	1.51148333753515e-05	9.02814672020567e-05
ITCH	-0.875	1.64656339696201e-06	1.61166140996824e-05
ITFG1	-0.645	0.000411167085279773	0.00140269691217959
ITGA1	-0.565	0.00197056927973582	0.00534266970792512
ITGA9	-0.995	5.04153117031336e-08	3.40210093991248e-06
ITGAD	-0.96	1.45522449201962e-07	3.57193321666696e-06
ITGAL	-0.595	0.00111825682847755	0.00327541636070051
ITIH1	-0.945	2.2671996924295e-07	4.40869575746763e-06
ITIH3	-0.81	9.1410957026028e-06	6.00293868259856e-05
ITIH4	-0.805	1.03769182056013e-05	6.6595689591576e-05
ITK	-0.805	1.03769182056013e-05	6.6595689591576e-05
ITLN1	-0.9	8.24390623765936e-07	9.76161049156133e-06
ITM2A	-0.625	0.000618735014385363	0.00198106137701395
ITPKB	-0.77	2.47065585006201e-05	0.000134491284702753
ITPR2	-0.855	2.82668067308478e-06	2.4202416076153e-05
ITPRIP	-0.685	0.000175499806409407	0.000684820983717064
ITSN1	-0.61	0.000834448771709573	0.00255801155258175
IVD	-0.975	9.27954895146854e-08	3.40210093991248e-06
IYD	-0.935	3.03587915917447e-07	5.13342233475482e-06
IZUMO4	-0.865	2.1605074831399e-06	1.98171076847124e-05
JAK1	-0.84	4.20731002837016e-06	3.28421644988877e-05
JAK2	-0.805	1.03769182056013e-05	6.6595689591576e-05
JAM2	-0.905	7.16308183434933e-07	8.94797253268719e-06
JDP2	-0.915	5.3962094881399e-07	7.41862232929587e-06
JMJD1C	-0.855	2.82668067308478e-06	2.4202416076153e-05
JMJD7-PLA2G4B	-0.555	0.00236687990952711	0.00625154924488891
JPH4	-0.725	7.15750220179334e-05	0.000323010433299601
JUN	-0.61	0.000834448771709573	0.00255801155258175
JUNB	-0.775	2.18739871249429e-05	0.000121490526395946
KALRN	-0.68	0.000195692325107188	0.000749739794593018
KANK3	-0.83	5.46497987796712e-06	4.01859717833204e-05
KAT2B	-0.815	8.04665404174898e-06	5.41216342754223e-05
KAT6B	-0.63	0.000559233923892233	0.00181815955824595
KAT8	-0.545	0.00283496810068162	0.00724409063075326
KATNAL1	-0.555	0.00236687990952711	0.00625154924488891
KAZN	-1	4.32046305398615e-08	3.40210093991248e-06
KBTBD11	-0.94	2.6244899609118e-07	4.74986544011556e-06
KBTBD3	-0.74	5.05332430644767e-05	0.000241107493694495
KCNA2	-0.59625	0.00109156952590728	0.00324173736176875
KCNA3	-0.88	1.4358808324566e-06	1.46869377257879e-05
KCNAB1	-0.565	0.00197056927973582	0.00534266970792512
KCNAB3	-0.59	0.00123115142568531	0.00355785685285973
KCNB1	-0.68	0.000195692325107188	0.000749739794593018
KCNC3	-0.655	0.000333757823755221	0.00117503433384432
KCNC4	-0.525	0.0040333265881658	0.00975770647214399
KCND3	-0.995	5.04153117031336e-08	3.40210093991248e-06
KCNE1	-0.825	6.22172209996386e-06	4.42447616706491e-05
KCNE2	-0.76	3.14518258701657e-05	0.000163577534785667
KCNIP1	-0.535	0.00338617810416286	0.00842500753496648
KCNJ1	-0.825	6.22172209996386e-06	4.42447616706491e-05
KCNJ10	-0.96	1.45522449201962e-07	3.57193321666696e-06
KCNJ15	-0.795	1.334353247473e-05	8.1766513249387e-05
KCNJ8	-0.97	1.07889036149444e-07	3.40210093991248e-06
KCNK16	-0.7275	6.75706642352392e-05	0.000309893656913239
KCNK17	-0.98	7.9755426041217e-08	3.40210093991248e-06
KCNK3	-0.74	5.05332430644767e-05	0.000241107493694495
KCNK5	-0.82	7.07814554901098e-06	4.89236276671569e-05
KCNK6	-0.94	2.6244899609118e-07	4.74986544011556e-06
KCNMA1	-0.815	8.04665404174898e-06	5.41216342754223e-05
KCNMB1	-0.54	0.00309941789506385	0.00781598163998738
KCNN2	-0.96	1.45522449201962e-07	3.57193321666696e-06
KCNQ1	-0.555	0.00236687990952711	0.00625154924488891
KCNQ5	-0.75	3.99239747690405e-05	0.000198497012054823
KCNS2	-0.54	0.00309941789506385	0.00781598163998738
KCNT1	-0.615	0.000755801164525227	0.00234443037581638
KCTD11	-0.595	0.00111825682847755	0.00327541636070051
KDM4B	-0.66	0.00030038370292762	0.00107615459261746
KDM5D	-0.555	0.00236687990952711	0.00625154924488891
KDM6B	-0.825	6.22172209996386e-06	4.42447616706491e-05
KDM8	-1	4.32046305398615e-08	3.40210093991248e-06
KDR	-0.97	1.07889036149444e-07	3.40210093991248e-06
KDSR	-0.865	2.1605074831399e-06	1.98171076847124e-05
KHDRBS2	-0.68	0.000195692325107188	0.000749739794593018
KHK	-0.785	1.71089613398845e-05	0.000100141783414488
KIAA0125	-0.725	7.15750220179334e-05	0.000323010433299601
KIAA0247	-0.7	0.000126046450120709	0.000519655812382222
KIAA0430	-0.795	1.334353247473e-05	8.1766513249387e-05
KIAA0825	-0.835	4.79681801879295e-06	3.64046453369017e-05
KIAA0922	-0.865	2.1605074831399e-06	1.98171076847124e-05
KIAA1045	-0.815	8.04665404174898e-06	5.41216342754223e-05
KIAA1109	-0.975	9.27954895146854e-08	3.40210093991248e-06
KIAA1161	-0.705	0.000112718835930004	0.000471935968327988
KIAA1456	-0.58	0.00148914394837862	0.00418860627460211
KIAA1551	-0.8	1.17713390976881e-05	7.37858902394842e-05
KIAA1644	-0.87	1.88679281309945e-06	1.79460657728551e-05
KIAA1671	-0.56	0.00216040748076618	0.00578566049286747
KIAA1683	-0.68	0.000195692325107188	0.000749739794593018
KIAA1737	-0.85	3.2297312411167e-06	2.67757112509632e-05
KIAA2018	-0.795	1.334353247473e-05	8.1766513249387e-05
KIAA2022	-0.65	0.000370577214714674	0.00128171380132836
KIAA2026	-0.65	0.000370577214714674	0.00128171380132836
KIF13B	-0.595	0.00111825682847755	0.00327541636070051
KIF17	-0.7	0.000126046450120709	0.000519655812382222
KIF19	-0.995	5.04153117031336e-08	3.40210093991248e-06
KIF1A	-0.605	0.000920631646330605	0.00278272442874472
KIF26A	-0.83	5.46497987796712e-06	4.01859717833204e-05
KIRREL3	-0.615	0.000755801164525227	0.00234443037581638
KLC4	-0.8	1.17713390976881e-05	7.37858902394842e-05
KLF10	-0.535	0.00338617810416286	0.00842500753496648
KLF11	-0.55	0.00259127576053264	0.00669371469890505
KLF12	-0.89	1.089569535484e-06	1.19702174767769e-05
KLF15	-0.715	8.99495575381604e-05	0.000389462445936503
KLF2	-0.805	1.03769182056013e-05	6.6595689591576e-05
KLF6	-0.695	0.000140849475488425	0.000570867686550005
KLF8	-0.88	1.4358808324566e-06	1.46869377257879e-05
KLF9	-0.98	7.9755426041217e-08	3.40210093991248e-06
KLHDC1	-0.955	1.68823306445631e-07	3.827171873193e-06
KLHDC2	-0.775	2.18739871249429e-05	0.000121490526395946
KLHDC7A	-0.89	1.089569535484e-06	1.19702174767769e-05
KLHL14	-0.605	0.000920631646330605	0.00278272442874472
KLHL2	-0.875	1.64656339696201e-06	1.61166140996824e-05
KLHL26	-0.715	8.99495575381604e-05	0.000389462445936503
KLHL28	-0.535	0.00338617810416286	0.00842500753496648
KLHL33	-0.605	0.000920631646330605	0.00278272442874472
KLHL36	-0.675	0.000218053044043653	0.000820323801334475
KLHL4	-0.73	6.37789373181263e-05	0.000292580650590964
KLHL8	-0.685	0.000175499806409407	0.000684820983717064
KLK10	-0.63875	0.000467746540862457	0.00157272472845992
KLK11	-0.85	3.2297312411167e-06	2.67757112509632e-05
KLKB1	-1	4.32046305398615e-08	3.40210093991248e-06
KLRB1	-0.805	1.03769182056013e-05	6.6595689591576e-05
KLRC1	-0.63	0.000559233923892233	0.00181815955824595
KLRC2	-0.615	0.000755801164525227	0.00234443037581638
KLRC3	-0.79	1.51148333753515e-05	9.02814672020567e-05
KLRC4	-0.835	4.79681801879295e-06	3.64046453369017e-05
KLRC4-KLRK1	-0.92	4.6785430063423e-07	6.73348529226945e-06
KLRD1	-0.99	5.87865691681344e-08	3.40210093991248e-06
KLRF1	-0.985	6.84979146736708e-08	3.40210093991248e-06
KLRG1	-0.81	9.1410957026028e-06	6.00293868259856e-05
KMO	-1	4.32046305398615e-08	3.40210093991248e-06
KNG1	-0.87	1.88679281309945e-06	1.79460657728551e-05
KRT5	-0.535	0.00338617810416286	0.00842500753496648
KRT7	-0.615	0.000755801164525227	0.00234443037581638
KRT72	-0.55375	0.00242124638007435	0.00639225115367041
KRT73	-0.7075	0.000106564686863653	0.00045398943154839
KRTCAP3	-0.69	0.000157278919018067	0.000625434756131603
KY	-0.54	0.00309941789506385	0.00781598163998738
L3MBTL4	-0.655	0.000333757823755221	0.00117503433384432
LAG3	-0.955	1.68823306445631e-07	3.827171873193e-06
LAMA2	-0.715	8.99495575381604e-05	0.000389462445936503
LAMB2	-0.74	5.05332430644767e-05	0.000241107493694495
LAMC3	-0.725	7.15750220179334e-05	0.000323010433299601
LAP3	-0.825	6.22172209996386e-06	4.42447616706491e-05
LAPTM4A	-0.695	0.000140849475488425	0.000570867686550005
LARP1B	-0.96	1.45522449201962e-07	3.57193321666696e-06
LARP4	-0.55	0.00259127576053264	0.00669371469890505
LARP7	-0.825	6.22172209996386e-06	4.42447616706491e-05
LAT	-0.715	8.99495575381604e-05	0.000389462445936503
LAX1	-0.72	8.02666898884752e-05	0.000354376220922857
LBX2	-0.79	1.51148333753515e-05	9.02814672020567e-05
LCA5	-0.71	0.000100728574824904	0.000429649229346978
LCN12	-0.73	6.37789373181263e-05	0.000292580650590964
LCN6	-0.7375	5.35758053135105e-05	0.00025548505961628
LCP2	-0.775	2.18739871249429e-05	0.000121490526395946
LDB2	-0.985	6.84979146736708e-08	3.40210093991248e-06
LDHAL6B	-0.72	8.02666898884752e-05	0.000354376220922857
LDHD	-0.91	6.21944833634203e-07	8.1533007741065e-06
LDLRAD2	-0.595	0.00111825682847755	0.00327541636070051
LDLRAD4	-0.55	0.00259127576053264	0.00669371469890505
LEAP2	-0.885	1.25124954131195e-06	1.31836954981941e-05
LECT2	-0.96	1.45522449201962e-07	3.57193321666696e-06
LEKR1	-0.545	0.00283496810068162	0.00724409063075326
LEPR	-0.89	1.089569535484e-06	1.19702174767769e-05
LEPREL1	-0.815	8.04665404174898e-06	5.41216342754223e-05
LGMN	-0.585	0.00135449195794624	0.00386451968634122
LGSN	-0.635	0.00050509786183639	0.00166724211241016
LHPP	-0.765	2.78859114322128e-05	0.000148337792089713
LHX2	-0.85	3.2297312411167e-06	2.67757112509632e-05
LIFR	-1	4.32046305398615e-08	3.40210093991248e-06
LIME1	-0.7	0.000126046450120709	0.000519655812382222
LIMS2	-0.93	3.50920354330597e-07	5.64472161869465e-06
LIN7A	-0.595	0.00111825682847755	0.00327541636070051
LINC00923	-0.64	0.000455880005205689	0.00153341456296459
LINGO2	-0.65	0.000370577214714674	0.00128171380132836
LINGO3	-0.7	0.000126046450120709	0.000519655812382222
LINGO4	-0.58	0.00148914394837862	0.00418860627460211
LIPA	-0.55	0.00259127576053264	0.00669371469890505
LIPC	-0.7	0.000126046450120709	0.000519655812382222
LIPG	-0.815	8.04665404174898e-06	5.41216342754223e-05
LMBRD1	-0.525	0.0040333265881658	0.00975770647214399
LMLN	-0.56	0.00216040748076618	0.00578566049286747
LMO2	-0.825	6.22172209996386e-06	4.42447616706491e-05
LMO7	-0.925	4.05337928111038e-07	6.14715691496644e-06
LMOD1	-0.635	0.00050509786183639	0.00166724211241016
LNP1	-0.55	0.00259127576053264	0.00669371469890505
LNX2	-0.59	0.00123115142568531	0.00355785685285973
LOC100128374	-0.8	1.17713390976881e-05	7.37858902394842e-05
LOC100129697	-0.75	3.99239747690405e-05	0.000198497012054823
LOC100131635	-0.725	7.15750220179334e-05	0.000323010433299601
LOC100131655	-0.565	0.00197056927973582	0.00534266970792512
LOC100132813	-0.96	1.45522449201962e-07	3.57193321666696e-06
LOC100288336	-0.7075	0.000106564686863653	0.00045398943154839
LOC100288814	-0.65	0.000370577214714674	0.00128171380132836
LOC100505555	-0.695	0.000140849475488425	0.000570867686550005
LOC100506718	-0.74	5.05332430644767e-05	0.000241107493694495
LOC100506746	-0.74	5.05332430644767e-05	0.000241107493694495
LOC100507217	-0.735	5.67913978399837e-05	0.000266034864453307
LOC100507258	-0.68	0.000195692325107188	0.000749739794593018
LOC100507353	-0.615	0.000755801164525227	0.00234443037581638
LOC100507472	-0.77	2.47065585006201e-05	0.000134491284702753
LOC100507548	-0.5825	0.00142034755778386	0.00404911265821394
LOC100652777	-0.75	3.99239747690405e-05	0.000198497012054823
LOC100652824	-0.905	7.16308183434933e-07	8.94797253268719e-06
LOC100653137	-0.9	8.24390623765936e-07	9.76161049156133e-06
LOC100653194	-0.615	0.000755801164525227	0.00234443037581638
LOC100996396	-0.94	2.6244899609118e-07	4.74986544011556e-06
LOC100996455	-0.725	7.15750220179334e-05	0.000323010433299601
LOC100996542	-0.745	4.4932539013276e-05	0.000219165096229471
LOC100996628	-0.825	6.22172209996386e-06	4.42447616706491e-05
LOC100996761	-0.68	0.000195692325107188	0.000749739794593018
LOC100996792	-0.78	1.93522646843025e-05	0.000110033783053924
LOC100996919	-0.625	0.000618735014385363	0.00198106137701395
LOC101060026	-0.55	0.00259127576053264	0.00669371469890505
LOC101060141	-0.965	1.25346341084409e-07	3.49870225728588e-06
LOC101060181	-0.59	0.00123115142568531	0.00355785685285973
LOC101060589	-0.955	1.68823306445631e-07	3.827171873193e-06
LOC101060817	-0.715	8.99495575381604e-05	0.000389462445936503
LOC101927481	-0.71	0.000100728574824904	0.000429649229346978
LOC101927727	-0.95	1.95712680506333e-07	4.07273201134521e-06
LOC101927775	-0.775	2.18739871249429e-05	0.000121490526395946
LOC101927933	-0.63	0.000559233923892233	0.00181815955824595
LOC101927965	-1	4.32046305398615e-08	3.40210093991248e-06
LOC101928143	-0.725	7.15750220179334e-05	0.000323010433299601
LOC101928189	-0.675	0.000218053044043653	0.000820323801334475
LOC101928198	-0.885	1.25124954131195e-06	1.31836954981941e-05
LOC101928224	-0.58	0.00148914394837862	0.00418860627460211
LOC101929036	-0.92	4.6785430063423e-07	6.73348529226945e-06
LOC101929107	-0.675	0.000218053044043653	0.000820323801334475
LOC101929134	-0.975	9.27954895146854e-08	3.40210093991248e-06
LOC101929762	-0.75	3.99239747690405e-05	0.000198497012054823
LOC149684	-0.655	0.000333757823755221	0.00117503433384432
LOC285095	-0.88	1.4358808324566e-06	1.46869377257879e-05
LOC388849	-0.58	0.00148914394837862	0.00418860627460211
LOC388948	-0.655	0.000333757823755221	0.00117503433384432
LOC401296	-0.935	3.03587915917447e-07	5.13342233475482e-06
LOC441179	-0.54	0.00309941789506385	0.00781598163998738
LOC643770	-0.9	8.24390623765936e-07	9.76161049156133e-06
LOC728763	-0.8	1.17713390976881e-05	7.37858902394842e-05
LOC729173	-0.635	0.00050509786183639	0.00166724211241016
LOC729658	-0.85	3.2297312411167e-06	2.67757112509632e-05
LONP2	-0.93	3.50920354330597e-07	5.64472161869465e-06
LPA	-0.98	7.9755426041217e-08	3.40210093991248e-06
LPAR5	-0.645	0.000411167085279773	0.00140269691217959
LPAR6	-0.58	0.00148914394837862	0.00418860627460211
LPIN2	-0.75	3.99239747690405e-05	0.000198497012054823
LPXN	-0.595	0.00111825682847755	0.00327541636070051
LRBA	-0.72	8.02666898884752e-05	0.000354376220922857
LRCH1	-0.655	0.000333757823755221	0.00117503433384432
LRG1	-0.635	0.00050509786183639	0.00166724211241016
LRIT3	-0.715	8.99495575381604e-05	0.000389462445936503
LRMP	-0.745	4.4932539013276e-05	0.000219165096229471
LRP1	-0.92	4.6785430063423e-07	6.73348529226945e-06
LRP2BP	-0.86	2.47214107296223e-06	2.18179228027796e-05
LRP5	-0.53	0.0036968978425671	0.009085719581908
LRP5L	-0.655	0.000333757823755221	0.00117503433384432
LRP6	-0.555	0.00236687990952711	0.00625154924488891
LRRC18	-0.675	0.000218053044043653	0.000820323801334475
LRRC19	-0.575	0.00163603455905981	0.00453975595657296
LRRC25	-0.705	0.000112718835930004	0.000471935968327988
LRRC3	-0.995	5.04153117031336e-08	3.40210093991248e-06
LRRC32	-0.585	0.00135449195794624	0.00386451968634122
LRRC4	-1	4.32046305398615e-08	3.40210093991248e-06
LRRC48	-0.56	0.00216040748076618	0.00578566049286747
LRRC4B	-0.585	0.00135449195794624	0.00386451968634122
LRRC4C	-0.85	3.2297312411167e-06	2.67757112509632e-05
LRRC55	-0.975	9.27954895146854e-08	3.40210093991248e-06
LRRC6	-0.68	0.000195692325107188	0.000749739794593018
LRRC7	-0.77	2.47065585006201e-05	0.000134491284702753
LRRC70	-0.63	0.000559233923892233	0.00181815955824595
LRRFIP1	-0.525	0.0040333265881658	0.00975770647214399
LRRFIP2	-0.73	6.37789373181263e-05	0.000292580650590964
LRRK1	-0.855	2.82668067308478e-06	2.4202416076153e-05
LRRK2	-0.995	5.04153117031336e-08	3.40210093991248e-06
LRRN1	-0.525	0.0040333265881658	0.00975770647214399
LRRN3	-0.845	3.68758694002658e-06	2.95361368592243e-05
LRRN4	-0.72	8.02666898884752e-05	0.000354376220922857
LRRTM1	-0.625	0.000618735014385363	0.00198106137701395
LRRTM2	-0.68	0.000195692325107188	0.000749739794593018
LRRTM3	-0.82	7.07814554901098e-06	4.89236276671569e-05
LSR	-0.55	0.00259127576053264	0.00669371469890505
LTB4R	-0.735	5.67913978399837e-05	0.000266034864453307
LTBP3	-0.68	0.000195692325107188	0.000749739794593018
LTBP4	-0.89	1.089569535484e-06	1.19702174767769e-05
LTF	-0.57	0.00179615603870209	0.00492781420807733
LTK	-0.88	1.4358808324566e-06	1.46869377257879e-05
LUC7L	-0.835	4.79681801879295e-06	3.64046453369017e-05
LUC7L2	-0.555	0.00236687990952711	0.00625154924488891
LY6E	-0.875	1.64656339696201e-06	1.61166140996824e-05
LY86	-0.58	0.00148914394837862	0.00418860627460211
LY9	-0.875	1.64656339696201e-06	1.61166140996824e-05
LYPD2	-0.78	1.93522646843025e-05	0.000110033783053924
LYRM1	-0.74	5.05332430644767e-05	0.000241107493694495
LYRM5	-0.885	1.25124954131195e-06	1.31836954981941e-05
LYVE1	-0.985	6.84979146736708e-08	3.40210093991248e-06
LZTFL1	-0.745	4.4932539013276e-05	0.000219165096229471
MAATS1	-0.54	0.00309941789506385	0.00781598163998738
MACF1	-0.915	5.3962094881399e-07	7.41862232929587e-06
MACROD1	-0.745	4.4932539013276e-05	0.000219165096229471
MAF	-0.945	2.2671996924295e-07	4.40869575746763e-06
MAFB	-0.875	1.64656339696201e-06	1.61166140996824e-05
MAGI1	-0.79	1.51148333753515e-05	9.02814672020567e-05
MAGI2	-0.665	0.000270155149348028	0.000981520711799842
MAL	-0.685	0.000175499806409407	0.000684820983717064
MAML3	-0.695	0.000140849475488425	0.000570867686550005
MAN1C1	-1	4.32046305398615e-08	3.40210093991248e-06
[truncated: 1,687 more rows]
